# Supplementary material for: Photoelectrochemical Iron(III) Catalysis for Late‐Stage C─H Fluoroalkylations
Source: Angew Chem Int Ed Engl. 2025 May 7;64(25):e202504143. doi: 10.1002/anie.202504143 (PMC12171357; doi:10.1002/anie.202504143)
Supplement: Supplementary file 2 — Supporting Information [file ANIE-64-e202504143-s001.zip]

Archive with 2 entries (2 files):
- 28.cif
- 3.cif
