# Supplementary material for: Photoelectrochemical Iron(III) Catalysis for Late‐Stage C─H Fluoroalkylations
Source: Angew Chem Int Ed Engl. 2025 May 7;64(25):e202504143. doi: 10.1002/anie.202504143 (PMC12171357; doi:10.1002/anie.202504143)
Supplement: Supplementary file 2 — Supporting Information [file ANIE-64-e202504143-s001.zip › 28.cif]

data_mo_2284_cg_0m
loop_
_audit_author_name
_audit_author_email
_audit_author_address
'Trienes, S.' sven.trienes@chemie.uni-goettingen.de
;
Georg-August-Universitaet Goettingen
Institut fuer Organische und Biomolekulare Chemie 
Tammannstrasse 2
Goettingen
D-37077
Germany
;
'Golz, C.' 'cgolz@gwdg.de '
;
Georg-August-Universitaet Goettingen
Institut fuer Organische und Biomolekulare Chemie 
Tammannstrasse 2
Goettingen
D-37077
Germany
;
'Ackermann, L.' Lutz.Ackermann@chemie.uni-goettingen.de
;
Georg-August-Universitaet Goettingen
Institut fuer Organische und Biomolekulare Chemie 
Tammannstrasse 2
Goettingen
D-37077
Germany
;

_audit_creation_method
;FinalCif V136 by Daniel Kratzert, Freiburg 2024, 
https://dkratzert.de/finalcif.html
;
_audit_contact_author_address
;Georg-August-Universitaet Goettingen
Institut fuer Organische und Biomolekulare Chemie 
Tammannstrasse 2
Goettingen
D-37077
Germany
;
_audit_contact_author_email       cgolz@gwdg.de
_audit_contact_author_name        'Golz, C.'
_audit_contact_author_phone       '+49(551) 39-21750'
_audit_creation_date              2024-03-26
_publ_contact_author_id_orcid     ''
_publ_section_references
;
Dolomanov, O.V., Bourhis, L.J., Gildea, R.J, Howard, J.A.K. & Puschmann, H.
 (2009), J. Appl. Cryst. 42, 339-341.

Sheldrick, G.M. (2008). Acta Cryst. A64, 112-122.

Sheldrick, G.M. (2015). Acta Cryst. A71, 3-8.
;
_diffrn_source_power              0.07
_exptl_crystal_colour_primary     colourless
_olex2_refinement_description
;
1. Fixed Uiso
 At 1.2 times of:
  All C(H) groups, All N(H) groups
2. Restrained distances
 C6A-C5A
 1.53 with sigma of 0.02
 C5A-C4'
 1.53 with sigma of 0.02
 C4'-F2A
 2.35 with sigma of 0.02
 C4'-F1A
 2.35 with sigma of 0.02
 F2B-C4'
 2.35 with sigma of 0.02
 F1B-C4'
 2.35 with sigma of 0.02
 C5A-F3A
 2.35 with sigma of 0.02
 C5A-F4A
 2.35 with sigma of 0.02
 F4B-C5B
 2.35 with sigma of 0.02
 C5B-F3B
 2.35 with sigma of 0.02
 F2A-F1A
 2.17 with sigma of 0.02
 F4A-F3A
 2.17 with sigma of 0.02
 F1A-F3A
 2.7 with sigma of 0.02
 F2A-F3A
 2.7 with sigma of 0.02
 F2A-F4A
 2.7 with sigma of 0.02
 F2B-F3B
 2.7 with sigma of 0.02
 F1B-F3B
 2.7 with sigma of 0.02
 F4B-F2B
 2.7 with sigma of 0.02
 F1B-F2B
 2.17 with sigma of 0.02
 F3B-F4B
 2.17 with sigma of 0.02
 C5B-C4' = C6B-C5B
 1.53 with sigma of 0.02
 F2C-C5C = F1C-C5C
 1.35 with sigma of 0.02
 C4'-C5C
 1.53 with sigma of 0.02
 F3C-C5C
 2.35 with sigma of 0.02
 C5C-F4C
 2.35 with sigma of 0.02
 F2C-C4'
 2.35 with sigma of 0.02
 F1C-C4'
 2.35 with sigma of 0.02
 F2C-C6C
 2.35 with sigma of 0.02
 F1C-C6C
 2.35 with sigma of 0.02
 F3C-C6C = F4C-C6C
 1.35 with sigma of 0.02
 F4C-F3C
 2.17 with sigma of 0.02
 F2C-F1C
 2.17 with sigma of 0.02
 F4A-C6A = F3A-C6A
 1.35 with sigma of 0.02
 F3B-C6B = F4B-C6B
 1.35 with sigma of 0.02
 F1B-C5B = F2B-C5B
 1.35 with sigma of 0.02
 F4C-C6C = F3C-C6C = F1C-C5C = F2C-C5C
 1.35 with sigma of 0.02
3. Uiso/Uaniso restraints and constraints
C5A \\sim C5B \\sim C5C: within 2A with sigma of 0.005 and sigma for terminal
atoms of 0.01 within 2A
C6A \\sim C6B \\sim C6C: within 2A with sigma of 0.005 and sigma for terminal
atoms of 0.01 within 2A
F2A \\sim F2B \\sim F2C: within 2A with sigma of 0.005 and sigma for terminal
atoms of 0.01 within 2A
F1A \\sim F1B \\sim F1C: within 2A with sigma of 0.005 and sigma for terminal
atoms of 0.01 within 2A
F3A \\sim F3B \\sim F3C: within 2A with sigma of 0.005 and sigma for terminal
atoms of 0.01 within 2A
F4A \\sim F4B \\sim F4C: within 2A with sigma of 0.005 and sigma for terminal
atoms of 0.01 within 2A
4. Rigid body (RIGU) restrains
 F1A, F2A, F3A, F4A, C4', C5A, C6A
 with sigma for 1-2 distances of 0.001 and sigma for 1-3 distances of 0.002
 F1B, F2B, F3B, F4B, C4', C5B, C6B
 with sigma for 1-2 distances of 0.001 and sigma for 1-3 distances of 0.002
 F1A, F2A, F3A, F4A, N4', C2', C4', C5A, C6A
 with sigma for 1-2 distances of 0.001 and sigma for 1-3 distances of 0.002
 F1B, F2B, F3B, F4B, N4', C2', C4', C5B, C6B
 with sigma for 1-2 distances of 0.001 and sigma for 1-3 distances of 0.002
 F1C, F2C, F3C, F4C, N4', C2', C4', C5C, C6C
 with sigma for 1-2 distances of 0.001 and sigma for 1-3 distances of 0.002
5. Others
 1*[Sof(F1A)+Sof(F2A)+Sof(F3A)+Sof(F4A)+Sof(C5A)+Sof(C6A)+Sof(H6A)]+1*
 [Sof(F1B)+Sof(F2B)+Sof(F3B)+Sof(F4B)+Sof(C5B)+Sof(C6B)+Sof(H6B)]+1*[Sof(F1C)+
 Sof(F2C)+Sof(F3C)+Sof(F4C)+Sof(C5C)+Sof(C6C)+Sof(H6C)]=1 with esd of 0.0001
 Sof(F1A)=Sof(F2A)=Sof(F3A)=Sof(F4A)=Sof(C5A)=Sof(C6A)=Sof(H6A)=FVAR(1)
 Sof(F1B)=Sof(F2B)=Sof(F3B)=Sof(F4B)=Sof(C5B)=Sof(C6B)=Sof(H6B)=FVAR(2)
 Sof(F1C)=Sof(F2C)=Sof(F3C)=Sof(F4C)=Sof(C5C)=Sof(C6C)=Sof(H6C)=FVAR(3)
6.a Ternary CH refined with riding coordinates:
 C8(H8), C6A(H6A), C6B(H6B), C6C(H6C)
6.b Aromatic/amide H refined with riding coordinates:
 N1(H1), N3(H3), C7(H7), N3'(H3'), C7'(H7')
;
_olex2_submission_special_instructions 'No special instructions were received'
_shelx_SHELXL_version_number      '2018/3'
_chemical_name_systematic         ?
_chemical_name_common             ?
_chemical_formula_sum             'C7 H4 F4 N4 O'
_chemical_formula_moiety          'C7 H4 F4 N4 O'
_chemical_formula_weight          236.14
_chemical_melting_point           ?
_space_group_crystal_system       'monoclinic'
_space_group_IT_number            15
_space_group_name_H-M_alt         'C 1 2/c 1'
_space_group_name_Hall            '-C 2yc'
_vrf_DIFMN02_mo_2284_cg_0m
;PROBLEM: The minimum difference density is < -0.1*ZMAX*1.00
RESPONSE: The second molecule in asymmetric unit exhibits problematic disorder 
of the tetrafluoroethanyl group. The moiety was split on three disorder 
positions and heavily restrained to keep a chemically reasonable geometry. 
However, the residual density map in that area indicate further disorder, wich 
could not be modelled succesfully.
;
_vrf_DIFMN03_mo_2284_cg_0m
;PROBLEM: The minimum difference density is < -0.1*ZMAX*0.75
RESPONSE: The second molecule in asymmetric unit exhibits problematic disorder 
of the tetrafluoroethanyl group. The moiety was split on three disorder 
positions and heavily restrained to keep a chemically reasonable geometry. 
However, the residual density map in that area indicate further disorder, wich 
could not be modelled succesfully.
;
_vrf_PLAT098_mo_2284_cg_0m
;PROBLEM: Large Reported Min.  (Negative) Residual Density      -1.05 eA-3  
RESPONSE: The second molecule in asymmetric unit exhibits problematic disorder 
of the tetrafluoroethanyl group. The moiety was split on three disorder 
positions and heavily restrained to keep a chemically reasonable geometry. 
However, the residual density map in that area indicate further disorder, wich 
could not be modelled succesfully.
;
_shelx_space_group_comment
;
The symmetry employed for this shelxl refinement is uniquely defined
by the following loop, which should always be used as a source of
symmetry information in preference to the above space-group names.
They are only intended as comments.
;

loop_
_space_group_symop_operation_xyz
'x, y, z'
'-x, y, -z+1/2'
'x+1/2, y+1/2, z'
'-x+1/2, y+1/2, -z+1/2'
'-x, -y, -z'
'x, -y, z-1/2'
'-x+1/2, -y+1/2, -z'
'x+1/2, -y+1/2, z-1/2'

_cell_length_a                    18.844(2)
_cell_length_b                    13.6660(15)
_cell_length_c                    14.2041(19)
_cell_angle_alpha                 90
_cell_angle_beta                  107.258(6)
_cell_angle_gamma                 90
_cell_volume                      3493.2(7)
_cell_formula_units_Z             16
_cell_measurement_temperature     100.00
_cell_measurement_reflns_used     9886
_cell_measurement_theta_min       2.979
_cell_measurement_theta_max       28.669
_exptl_crystal_description        plate
_exptl_crystal_colour             colourless
_exptl_crystal_recrystallization_method 'from a mixture of dichloromethane and methanol.'
_exptl_crystal_density_meas       ?
_exptl_crystal_density_method     ?
_exptl_crystal_density_diffrn     1.796
_exptl_crystal_F_000              1888
_exptl_crystal_size_max           0.713
_exptl_crystal_size_mid           0.228
_exptl_crystal_size_min           0.062
_exptl_absorpt_coefficient_mu     0.183
_exptl_absorpt_correction_type    numerical
_exptl_absorpt_correction_T_min   0.9177
_exptl_absorpt_correction_T_max   1.0000
_exptl_absorpt_process_details
;
SADABS-2016/2 (Bruker,2016/2) was used for absorption correction.
wR2(int) was 0.1401 before and 0.0360 after correction.
The Ratio of minimum to maximum transmission is 0.9177.
The \l/2 correction factor is Not present.
;
_exptl_absorpt_special_details    ?
_shelx_estimated_absorpt_T_min    0.880
_shelx_estimated_absorpt_T_max    0.989
_exptl_transmission_factor_min    ?
_exptl_transmission_factor_max    ?
_exptl_special_details            ?
_diffrn_ambient_temperature       100.00
_diffrn_ambient_environment       N~2~
_diffrn_radiation_type            MoK\a
_diffrn_radiation_wavelength      0.71073
_diffrn_radiation_monochromator   'mirror optics'
_diffrn_measurement_ambient_temperature_device_make 'Oxford Cryostream 800'
_diffrn_radiation_probe           x-ray
_diffrn_source                    'microfocus sealed X-ray tube'
_diffrn_source_type               'Incoatec I\ms'
_diffrn_source_voltage            50.0
_diffrn_source_current            1.4
_diffrn_detector                  CPAD
_diffrn_detector_type             'Bruker PHOTON III'
_diffrn_detector_area_resol_mean  7.41
_diffrn_measurement_device        'four-circle diffractometer'
_diffrn_measurement_device_type   'Bruker D8 VENTURE dual wavelength Mo/Ag'
_diffrn_measurement_method        '\w and \f scans'
_diffrn_measurement_specimen_support 'MiTeGen micromount'
_diffrn_reflns_number             41043
_diffrn_reflns_av_unetI/netI      0.0133
_diffrn_reflns_av_R_equivalents   0.0251
_diffrn_reflns_theta_min          1.871
_diffrn_reflns_theta_max          28.758
_diffrn_reflns_theta_full         25.242
_diffrn_reflns_limit_h_min        -25
_diffrn_reflns_limit_h_max        25
_diffrn_reflns_limit_k_min        -18
_diffrn_reflns_limit_k_max        18
_diffrn_reflns_limit_l_min        -19
_diffrn_reflns_limit_l_max        19
_diffrn_standards_number          0
_diffrn_measured_fraction_theta_max 0.998
_diffrn_measured_fraction_theta_full 1.000
_diffrn_reflns_Laue_measured_fraction_max 0.998
_diffrn_reflns_Laue_measured_fraction_full 1.000
_diffrn_reflns_point_group_measured_fraction_max 0.998
_diffrn_reflns_point_group_measured_fraction_full 1.000
_reflns_number_total              4539
_reflns_number_gt                 3855
_reflns_threshold_expression      'I > 2\s(I)'
_reflns_Friedel_coverage          0.000
_reflns_Friedel_fraction_max      .
_reflns_Friedel_fraction_full     .
_reflns_special_details
;
 Reflections were merged by SHELXL according to the crystal
 class for the calculation of statistics and refinement.
 
 _reflns_Friedel_fraction is defined as the number of unique
 Friedel pairs measured divided by the number that would be
 possible theoretically, ignoring centric projections and
 systematic absences.
;
_computing_data_collection        'Bruker BIS 8.5.1.2 Release/2023-09-07 and APEX5 2023.9-2'
_computing_cell_refinement        'SAINT V8.40B (?, 2016)'
_computing_data_reduction         'SAINT V8.40B (?, 2016)'
_computing_structure_solution     'XT  (Sheldrick, 2015)'
_computing_structure_refinement   'XL  (Sheldrick, 2008)'
_computing_molecular_graphics     'Olex2 1.5 (Dolomanov et al., 2009)'
_computing_publication_material   'Olex2 1.5 (Dolomanov et al., 2009)'
_refine_special_details
'The second molecule in asymmetric unit exhibits problematic disorder of the tetrafluoroethanyl group. The moiety was split on three disorder positions and heavily restrained to keep a chemically reasonable geometry. However, the residual density map in that area indicate further disorder, wich could not be modelled succesfully.'
_refine_ls_structure_factor_coef  Fsqd
_refine_ls_matrix_type            full
_refine_ls_weighting_scheme       calc
_refine_ls_weighting_details      'w=1/[\s^2^(Fo^2^)+(0.0881P)^2^+5.4362P] where P=(Fo^2^+2Fc^2^)/3'
_atom_sites_solution_primary      dual
_atom_sites_solution_secondary    ?
_atom_sites_solution_hydrogens    mixed
_refine_ls_hydrogen_treatment     mixed
_refine_ls_number_reflns          4539
_refine_ls_number_parameters      404
_refine_ls_number_restraints      316
_refine_ls_R_factor_all           0.0567
_refine_ls_R_factor_gt            0.0486
_refine_ls_wR_factor_ref          0.1505
_refine_ls_wR_factor_gt           0.1409
_refine_ls_goodness_of_fit_ref    1.022
_refine_ls_restrained_S_all       1.217
_refine_ls_shift/su_max           0.001
_refine_ls_shift/su_mean          0.000
_refine_diff_density_max          0.490
_refine_diff_density_min          -1.050
_refine_diff_density_rms          0.069
_refine_ls_extinction_method      none
_refine_ls_extinction_coef        .

loop_
_atom_type_symbol
_atom_type_description
_atom_type_scat_dispersion_real
_atom_type_scat_dispersion_imag
_atom_type_scat_source
'C' 'C' 0.0033 0.0016 'International Tables Vol C Tables 4.2.6.8 and 6.1.1.4'
'H' 'H' 0.0000 0.0000 'International Tables Vol C Tables 4.2.6.8 and 6.1.1.4'
'F' 'F' 0.0171 0.0103 'International Tables Vol C Tables 4.2.6.8 and 6.1.1.4'
'N' 'N' 0.0061 0.0033 'International Tables Vol C Tables 4.2.6.8 and 6.1.1.4'
'O' 'O' 0.0106 0.0060 'International Tables Vol C Tables 4.2.6.8 and 6.1.1.4'

_geom_special_details
;
 All esds (except the esd in the dihedral angle between two l.s. planes)
 are estimated using the full covariance matrix.  The cell esds are taken
 into account individually in the estimation of esds in distances, angles
 and torsion angles; correlations between esds in cell parameters are only
 used when they are defined by crystal symmetry.  An approximate (isotropic)
 treatment of cell esds is used for estimating esds involving l.s. planes.
;

loop_
_atom_site_label
_atom_site_type_symbol
_atom_site_fract_x
_atom_site_fract_y
_atom_site_fract_z
_atom_site_U_iso_or_equiv
_atom_site_adp_type
_atom_site_occupancy
_atom_site_site_symmetry_order
_atom_site_calc_flag
_atom_site_refinement_flags_posn
_atom_site_refinement_flags_adp
_atom_site_refinement_flags_occupancy
_atom_site_disorder_assembly
_atom_site_disorder_group
F1 F 0.56054(6) 0.60877(8) 0.32815(7) 0.0281(2) Uani 1 1 d . . . . .
F2 F 0.53865(7) 0.58532(9) 0.46734(9) 0.0342(3) Uani 1 1 d . . . . .
F3 F 0.60703(9) 0.75099(9) 0.46838(11) 0.0491(4) Uani 1 1 d . . . . .
F4 F 0.69377(7) 0.68553(9) 0.41567(10) 0.0391(3) Uani 1 1 d . . . . .
O1 O 0.46190(6) 0.39943(9) 0.33509(9) 0.0246(3) Uani 1 1 d . . . . .
N1 N 0.52077(7) 0.25333(11) 0.37295(11) 0.0232(3) Uani 1 1 d . . . . .
H1 H 0.477554 0.223538 0.351491 0.028 Uiso 1 1 calc R U . . .
N2 N 0.64977(7) 0.22858(10) 0.44085(11) 0.0220(3) Uani 1 1 d . . . . .
N3 N 0.71570(7) 0.38124(10) 0.47890(11) 0.0229(3) Uani 1 1 d . . . . .
H3 H 0.760345 0.355671 0.502320 0.027 Uiso 1 1 calc R U . . .
N4 N 0.70155(8) 0.47860(11) 0.47460(11) 0.0239(3) Uani 1 1 d . . . . .
C1 C 0.52062(8) 0.35557(12) 0.37031(11) 0.0201(3) Uani 1 1 d . . . . .
C2 C 0.59437(8) 0.39428(12) 0.41177(11) 0.0195(3) Uani 1 1 d . . . . .
C3 C 0.65308(8) 0.32819(12) 0.44294(11) 0.0197(3) Uani 1 1 d . . . . .
C4 C 0.62869(9) 0.48699(12) 0.43385(11) 0.0205(3) Uani 1 1 d . . . . .
C5 C 0.59423(9) 0.58606(13) 0.42386(12) 0.0232(3) Uani 1 1 d . . . . .
C7 C 0.58207(9) 0.19620(13) 0.40589(12) 0.0231(3) Uani 1 1 d . . . . .
H7 H 0.575027 0.127311 0.403232 0.028 Uiso 1 1 calc R U . . .
C8 C 0.64742(12) 0.66919(13) 0.47046(14) 0.0315(4) Uani 1 1 d . . . . .
H8 H 0.676246 0.652382 0.539778 0.038 Uiso 1 1 calc R U . . .
F1A F 0.1169(3) 0.4356(4) 0.1115(4) 0.0265(11) Uani 0.305(3) 1 d D U P A 1
F1B F 0.1254(3) 0.4555(4) 0.0812(4) 0.0316(12) Uani 0.389(3) 1 d D U P A 2
F1C F 0.1191(3) 0.4817(4) 0.0457(4) 0.0320(11) Uani 0.305(3) 1 d D U P A 3
F2A F 0.0295(5) 0.5285(8) 0.1647(7) 0.0356(18) Uani 0.305(3) 1 d D U P A 1
F2B F 0.0334(4) 0.5271(7) 0.1333(6) 0.041(2) Uani 0.389(3) 1 d D U P A 2
F2C F 0.0358(4) 0.5372(7) 0.1016(8) 0.051(2) Uani 0.305(3) 1 d D U P A 3
F3A F 0.0562(4) 0.3482(5) 0.2276(5) 0.0420(15) Uani 0.305(3) 1 d D U P A 1
F3B F 0.0506(3) 0.3506(4) 0.1817(5) 0.0478(15) Uani 0.389(3) 1 d D U P A 2
F3C F 0.0554(2) 0.3657(3) 0.1000(4) 0.0380(10) Uani 0.305(3) 1 d D U P A 3
F4A F 0.1027(6) 0.4599(7) 0.3428(5) 0.0496(16) Uani 0.305(3) 1 d D U P A 1
F4B F 0.0910(5) 0.4561(5) 0.3065(5) 0.0399(13) Uani 0.389(3) 1 d D U P A 2
F4C F 0.0941(6) 0.4502(6) 0.2744(6) 0.0485(17) Uani 0.305(3) 1 d D U P A 3
O1A O 0.28309(7) 0.42141(9) 0.26926(13) 0.0380(4) Uani 1 1 d . . . . .
N1' N 0.35892(7) 0.55395(10) 0.31728(11) 0.0205(3) Uani 1 1 d . . . . .
H1' H 0.3947(15) 0.5148(19) 0.3263(19) 0.036(6) Uiso 1 1 d . . . . .
N2' N 0.31852(7) 0.71888(10) 0.30851(10) 0.0203(3) Uani 1 1 d . . . . .
N3' N 0.18592(7) 0.73123(10) 0.23525(11) 0.0209(3) Uani 1 1 d . . . . .
H3' H 0.182917 0.795398 0.237558 0.025 Uiso 1 1 calc R U . . .
N4' N 0.12702(8) 0.67095(11) 0.19828(13) 0.0285(3) Uani 1 1 d . . . . .
C1' C 0.28990(9) 0.51047(12) 0.27801(14) 0.0247(3) Uani 1 1 d . . . . .
C2' C 0.23159(9) 0.58158(12) 0.25170(14) 0.0237(3) Uani 1 1 d . . . . .
C3' C 0.24956(8) 0.68006(11) 0.26793(11) 0.0185(3) Uani 1 1 d . . . . .
C4' C 0.15401(10) 0.58087(13) 0.20757(17) 0.0339(4) Uani 1 1 d D . . . .
C5A C 0.1005(4) 0.4973(5) 0.1953(6) 0.0213(11) Uani 0.305(3) 1 d D U P A 1
C5B C 0.1049(4) 0.4917(5) 0.1677(5) 0.0226(11) Uani 0.389(3) 1 d D U P A 2
C5C C 0.1069(4) 0.5052(6) 0.1363(6) 0.0340(11) Uani 0.305(3) 1 d D U P A 3
C6A C 0.1113(6) 0.4177(8) 0.2691(8) 0.0288(13) Uani 0.305(3) 1 d D U P A 1
H6A H 0.162069 0.388599 0.283886 0.035 Uiso 0.305(3) 1 calc R U P A 1
C6B C 0.1067(4) 0.4137(5) 0.2350(5) 0.0241(12) Uani 0.389(3) 1 d D U P A 2
H6B H 0.156282 0.380744 0.256554 0.029 Uiso 0.389(3) 1 calc R U P A 2
C6C C 0.1006(5) 0.4188(6) 0.1906(6) 0.0439(14) Uani 0.305(3) 1 d D U P A 3
H6C H 0.150842 0.387672 0.207741 0.053 Uiso 0.305(3) 1 calc R U P A 3
C7' C 0.37002(8) 0.65231(12) 0.33031(12) 0.0206(3) Uani 1 1 d . . . . .
H7' H 0.419790 0.674002 0.357744 0.025 Uiso 1 1 calc R U . . .

loop_
_atom_site_aniso_label
_atom_site_aniso_U_11
_atom_site_aniso_U_22
_atom_site_aniso_U_33
_atom_site_aniso_U_23
_atom_site_aniso_U_13
_atom_site_aniso_U_12
F1 0.0268(5) 0.0311(5) 0.0229(5) 0.0048(4) 0.0022(4) 0.0083(4)
F2 0.0347(6) 0.0356(6) 0.0396(6) 0.0048(5) 0.0222(5) 0.0101(5)
F3 0.0600(9) 0.0253(6) 0.0585(8) -0.0050(6) 0.0121(7) 0.0099(6)
F4 0.0379(6) 0.0332(6) 0.0449(7) 0.0044(5) 0.0102(5) -0.0090(5)
O1 0.0147(5) 0.0309(6) 0.0255(6) 0.0005(5) 0.0016(4) 0.0060(4)
N1 0.0123(6) 0.0253(7) 0.0286(7) -0.0008(5) 0.0006(5) 0.0005(5)
N2 0.0139(6) 0.0225(7) 0.0269(7) 0.0014(5) 0.0018(5) 0.0008(5)
N3 0.0136(6) 0.0218(7) 0.0295(7) 0.0026(5) 0.0007(5) 0.0009(5)
N4 0.0177(6) 0.0222(7) 0.0293(7) 0.0021(5) 0.0031(5) 0.0011(5)
C1 0.0152(6) 0.0251(8) 0.0187(7) 0.0007(6) 0.0032(5) 0.0027(6)
C2 0.0151(7) 0.0235(7) 0.0186(7) 0.0013(6) 0.0030(5) 0.0019(5)
C3 0.0130(6) 0.0229(7) 0.0207(7) 0.0021(6) 0.0012(5) 0.0012(5)
C4 0.0171(7) 0.0231(7) 0.0201(7) 0.0024(6) 0.0039(5) 0.0021(5)
C5 0.0222(7) 0.0266(8) 0.0214(7) 0.0020(6) 0.0075(6) 0.0048(6)
C7 0.0155(7) 0.0234(7) 0.0278(8) 0.0004(6) 0.0023(6) 0.0012(6)
C8 0.0393(10) 0.0222(8) 0.0306(9) -0.0004(7) 0.0065(7) 0.0021(7)
F1A 0.023(2) 0.012(2) 0.034(3) -0.0115(19) -0.0086(18) -0.0023(16)
F1B 0.0381(19) 0.014(3) 0.041(3) -0.006(2) 0.009(2) -0.0048(18)
F1C 0.048(2) 0.012(2) 0.034(2) -0.0008(16) 0.008(2) -0.0092(18)
F2A 0.0090(15) 0.031(2) 0.063(5) 0.014(3) 0.005(2) -0.0012(14)
F2B 0.0108(16) 0.031(2) 0.073(7) 0.013(4) -0.003(3) -0.0028(15)
F2C 0.0223(19) 0.035(3) 0.082(5) -0.017(3) -0.006(2) -0.001(2)
F3A 0.025(2) 0.0256(19) 0.071(4) -0.001(3) 0.008(3) -0.0060(15)
F3B 0.0178(16) 0.0224(16) 0.099(4) -0.018(3) 0.010(3) -0.0061(12)
F3C 0.0196(15) 0.0184(15) 0.064(3) -0.0093(16) -0.0062(16) -0.0034(12)
F4A 0.070(4) 0.038(3) 0.052(3) -0.003(3) 0.036(3) -0.005(3)
F4B 0.058(3) 0.0245(19) 0.043(3) -0.009(3) 0.024(3) -0.0085(17)
F4C 0.078(4) 0.024(3) 0.048(3) 0.001(2) 0.027(3) -0.010(3)
O1A 0.0195(6) 0.0151(6) 0.0748(11) -0.0025(6) 0.0069(6) 0.0000(4)
N1' 0.0133(6) 0.0172(6) 0.0297(7) 0.0023(5) 0.0044(5) 0.0018(5)
N2' 0.0165(6) 0.0170(6) 0.0263(7) -0.0008(5) 0.0046(5) -0.0019(5)
N3' 0.0158(6) 0.0159(6) 0.0293(7) 0.0019(5) 0.0041(5) 0.0010(5)
N4' 0.0149(6) 0.0192(6) 0.0465(9) 0.0003(6) 0.0016(6) 0.0002(5)
C1' 0.0155(7) 0.0163(7) 0.0407(9) 0.0010(6) 0.0056(6) -0.0003(5)
C2' 0.0147(7) 0.0154(7) 0.0380(9) 0.0003(6) 0.0033(6) -0.0004(5)
C3' 0.0156(7) 0.0164(7) 0.0229(7) 0.0011(5) 0.0047(5) 0.0002(5)
C4' 0.0154(7) 0.0179(7) 0.0609(12) -0.0018(7) 0.0001(7) -0.0008(5)
C5A 0.0094(15) 0.0169(16) 0.035(3) -0.0003(16) 0.0029(19) -0.0010(12)
C5B 0.0126(15) 0.0175(15) 0.035(3) 0.0014(16) 0.0027(19) -0.0015(11)
C5C 0.0218(18) 0.034(2) 0.042(2) -0.0057(17) 0.0025(18) -0.0022(16)
C6A 0.022(2) 0.027(2) 0.037(3) 0.004(2) 0.008(2) -0.0025(17)
C6B 0.0226(18) 0.0210(16) 0.028(3) -0.004(2) 0.007(2) -0.0032(13)
C6C 0.040(3) 0.041(2) 0.045(3) -0.004(2) 0.004(2) -0.006(2)
C7' 0.0161(7) 0.0192(7) 0.0253(7) -0.0002(6) 0.0046(6) -0.0013(5)

loop_
_geom_bond_atom_site_label_1
_geom_bond_atom_site_label_2
_geom_bond_distance
_geom_bond_site_symmetry_2
_geom_bond_publ_flag
F1 C5 1.3549(19) . ?
F2 C5 1.3646(19) . ?
F3 C8 1.348(2) . ?
F4 C8 1.350(2) . ?
O1 C1 1.2269(19) . ?
N1 H1 0.8800 . ?
N1 C1 1.398(2) . ?
N1 C7 1.357(2) . ?
N2 C3 1.363(2) . ?
N2 C7 1.302(2) . ?
N3 H3 0.8800 . ?
N3 N4 1.3548(19) . ?
N3 C3 1.350(2) . ?
N4 C4 1.327(2) . ?
C1 C2 1.440(2) . ?
C2 C3 1.395(2) . ?
C2 C4 1.415(2) . ?
C4 C5 1.490(2) . ?
C5 C8 1.530(3) . ?
C7 H7 0.9500 . ?
C8 H8 1.0000 . ?
F1A C5A 1.563(8) . ?
F1B C5B 1.478(7) . ?
F1C C5C 1.411(8) . ?
F2A C5A 1.347(9) . ?
F2B C5B 1.378(8) . ?
F2C C5C 1.357(8) . ?
F3A C6A 1.401(10) . ?
F3B C6B 1.399(6) . ?
F3C C6C 1.503(8) . ?
F4A C6A 1.246(10) . ?
F4B C6B 1.277(7) . ?
F4C C6C 1.304(9) . ?
O1A C1' 1.226(2) . ?
N1' H1' 0.84(3) . ?
N1' C1' 1.387(2) . ?
N1' C7' 1.364(2) . ?
N2' C3' 1.3631(19) . ?
N2' C7' 1.299(2) . ?
N3' H3' 0.8800 . ?
N3' N4' 1.3566(19) . ?
N3' C3' 1.3462(19) . ?
N4' C4' 1.324(2) . ?
C1' C2' 1.431(2) . ?
C2' C3' 1.390(2) . ?
C2' C4' 1.410(2) . ?
C4' C5A 1.499(7) . ?
C4' C5B 1.534(6) . ?
C4' C5C 1.532(7) . ?
C5A C6A 1.482(10) . ?
C5B C6B 1.425(8) . ?
C5C C6C 1.434(11) . ?
C6A H6A 1.0000 . ?
C6B H6B 1.0000 . ?
C6C H6C 1.0000 . ?
C7' H7' 0.9500 . ?

loop_
_geom_angle_atom_site_label_1
_geom_angle_atom_site_label_2
_geom_angle_atom_site_label_3
_geom_angle
_geom_angle_site_symmetry_1
_geom_angle_site_symmetry_3
_geom_angle_publ_flag
C1 N1 H1 117.3 . . ?
C7 N1 H1 117.3 . . ?
C7 N1 C1 125.37(14) . . ?
C7 N2 C3 112.41(14) . . ?
N4 N3 H3 124.1 . . ?
C3 N3 H3 124.1 . . ?
C3 N3 N4 111.85(13) . . ?
C4 N4 N3 105.60(13) . . ?
O1 C1 N1 119.58(15) . . ?
O1 C1 C2 129.17(16) . . ?
N1 C1 C2 111.25(13) . . ?
C3 C2 C1 118.06(15) . . ?
C3 C2 C4 104.02(13) . . ?
C4 C2 C1 137.91(15) . . ?
N2 C3 C2 127.82(14) . . ?
N3 C3 N2 125.04(14) . . ?
N3 C3 C2 107.12(14) . . ?
N4 C4 C2 111.41(14) . . ?
N4 C4 C5 119.03(15) . . ?
C2 C4 C5 129.41(14) . . ?
F1 C5 F2 105.17(13) . . ?
F1 C5 C4 111.40(13) . . ?
F1 C5 C8 108.42(14) . . ?
F2 C5 C4 108.75(14) . . ?
F2 C5 C8 107.59(14) . . ?
C4 C5 C8 114.99(14) . . ?
N1 C7 H7 117.5 . . ?
N2 C7 N1 125.01(16) . . ?
N2 C7 H7 117.5 . . ?
F3 C8 F4 107.93(16) . . ?
F3 C8 C5 108.26(16) . . ?
F3 C8 H8 110.5 . . ?
F4 C8 C5 109.06(15) . . ?
F4 C8 H8 110.5 . . ?
C5 C8 H8 110.5 . . ?
C1' N1' H1' 113.7(18) . . ?
C7' N1' H1' 121.6(18) . . ?
C7' N1' C1' 124.34(14) . . ?
C7' N2' C3' 112.29(13) . . ?
N4' N3' H3' 124.4 . . ?
C3' N3' H3' 124.4 . . ?
C3' N3' N4' 111.15(13) . . ?
C4' N4' N3' 106.27(13) . . ?
O1A C1' N1' 121.55(15) . . ?
O1A C1' C2' 126.76(15) . . ?
N1' C1' C2' 111.69(14) . . ?
C3' C2' C1' 118.93(14) . . ?
C3' C2' C4' 104.47(14) . . ?
C4' C2' C1' 136.57(15) . . ?
N2' C3' C2' 126.99(14) . . ?
N3' C3' N2' 125.70(14) . . ?
N3' C3' C2' 107.31(14) . . ?
N4' C4' C2' 110.80(15) . . ?
N4' C4' C5A 118.1(3) . . ?
N4' C4' C5B 122.1(3) . . ?
N4' C4' C5C 115.6(3) . . ?
C2' C4' C5A 129.1(3) . . ?
C2' C4' C5B 127.0(3) . . ?
C2' C4' C5C 128.3(3) . . ?
F2A C5A F1A 109.1(6) . . ?
F2A C5A C4' 111.4(7) . . ?
F2A C5A C6A 112.0(7) . . ?
C4' C5A F1A 102.7(5) . . ?
C6A C5A F1A 97.3(6) . . ?
C6A C5A C4' 122.0(7) . . ?
F1B C5B C4' 107.1(4) . . ?
F2B C5B F1B 107.0(6) . . ?
F2B C5B C4' 105.7(6) . . ?
F2B C5B C6B 109.1(6) . . ?
C6B C5B F1B 110.4(5) . . ?
C6B C5B C4' 117.1(5) . . ?
F1C C5C C4' 122.5(6) . . ?
F1C C5C C6C 111.4(6) . . ?
F2C C5C F1C 98.8(7) . . ?
F2C C5C C4' 109.8(7) . . ?
F2C C5C C6C 103.3(7) . . ?
C6C C5C C4' 108.9(6) . . ?
F3A C6A C5A 105.7(7) . . ?
F3A C6A H6A 111.2 . . ?
F4A C6A F3A 113.7(8) . . ?
F4A C6A C5A 103.3(8) . . ?
F4A C6A H6A 111.2 . . ?
C5A C6A H6A 111.2 . . ?
F3B C6B C5B 103.5(5) . . ?
F3B C6B H6B 112.1 . . ?
F4B C6B F3B 113.2(6) . . ?
F4B C6B C5B 103.2(5) . . ?
F4B C6B H6B 112.1 . . ?
C5B C6B H6B 112.1 . . ?
F3C C6C H6C 104.9 . . ?
F4C C6C F3C 139.2(8) . . ?
F4C C6C C5C 105.4(7) . . ?
F4C C6C H6C 104.9 . . ?
C5C C6C F3C 93.1(6) . . ?
C5C C6C H6C 104.9 . . ?
N1' C7' H7' 117.1 . . ?
N2' C7' N1' 125.73(14) . . ?
N2' C7' H7' 117.1 . . ?

loop_
_geom_torsion_atom_site_label_1
_geom_torsion_atom_site_label_2
_geom_torsion_atom_site_label_3
_geom_torsion_atom_site_label_4
_geom_torsion
_geom_torsion_site_symmetry_1
_geom_torsion_site_symmetry_2
_geom_torsion_site_symmetry_3
_geom_torsion_site_symmetry_4
_geom_torsion_publ_flag
F1 C5 C8 F3 63.33(19) . . . . ?
F1 C5 C8 F4 -53.86(18) . . . . ?
F2 C5 C8 F3 -49.93(19) . . . . ?
F2 C5 C8 F4 -167.12(14) . . . . ?
O1 C1 C2 C3 -176.91(16) . . . . ?
O1 C1 C2 C4 4.2(3) . . . . ?
N1 C1 C2 C3 2.8(2) . . . . ?
N1 C1 C2 C4 -176.05(18) . . . . ?
N3 N4 C4 C2 0.47(19) . . . . ?
N3 N4 C4 C5 176.47(14) . . . . ?
N4 N3 C3 N2 -177.68(15) . . . . ?
N4 N3 C3 C2 0.91(19) . . . . ?
N4 C4 C5 F1 119.14(16) . . . . ?
N4 C4 C5 F2 -125.39(16) . . . . ?
N4 C4 C5 C8 -4.7(2) . . . . ?
C1 N1 C7 N2 0.7(3) . . . . ?
C1 C2 C3 N2 -1.2(3) . . . . ?
C1 C2 C3 N3 -179.76(14) . . . . ?
C1 C2 C4 N4 179.00(18) . . . . ?
C1 C2 C4 C5 3.5(3) . . . . ?
C2 C4 C5 F1 -65.7(2) . . . . ?
C2 C4 C5 F2 49.8(2) . . . . ?
C2 C4 C5 C8 170.48(16) . . . . ?
C3 N2 C7 N1 1.2(2) . . . . ?
C3 N3 N4 C4 -0.86(19) . . . . ?
C3 C2 C4 N4 0.06(18) . . . . ?
C3 C2 C4 C5 -175.42(16) . . . . ?
C4 C2 C3 N2 177.97(16) . . . . ?
C4 C2 C3 N3 -0.57(17) . . . . ?
C4 C5 C8 F3 -171.25(15) . . . . ?
C4 C5 C8 F4 71.56(19) . . . . ?
C7 N1 C1 O1 177.00(16) . . . . ?
C7 N1 C1 C2 -2.7(2) . . . . ?
C7 N2 C3 N3 177.40(16) . . . . ?
C7 N2 C3 C2 -0.9(2) . . . . ?
F1A C5A C6A F3A -63.2(8) . . . . ?
F1A C5A C6A F4A 177.1(7) . . . . ?
F1B C5B C6B F3B -64.3(6) . . . . ?
F1B C5B C6B F4B 177.5(6) . . . . ?
F1C C5C C6C F3C -40.5(7) . . . . ?
F1C C5C C6C F4C 176.3(7) . . . . ?
F2A C5A C6A F3A 50.9(10) . . . . ?
F2A C5A C6A F4A -68.9(9) . . . . ?
F2B C5B C6B F3B 52.9(7) . . . . ?
F2B C5B C6B F4B -65.3(8) . . . . ?
F2C C5C C6C F3C 64.7(7) . . . . ?
F2C C5C C6C F4C -78.6(9) . . . . ?
O1A C1' C2' C3' 179.3(2) . . . . ?
O1A C1' C2' C4' -3.0(4) . . . . ?
N1' C1' C2' C3' -0.3(2) . . . . ?
N1' C1' C2' C4' 177.5(2) . . . . ?
N3' N4' C4' C2' 0.3(2) . . . . ?
N3' N4' C4' C5A 165.7(4) . . . . ?
N3' N4' C4' C5B -176.0(3) . . . . ?
N3' N4' C4' C5C -156.1(4) . . . . ?
N4' N3' C3' N2' 179.47(16) . . . . ?
N4' N3' C3' C2' -0.03(19) . . . . ?
N4' C4' C5A F1A 123.8(4) . . . . ?
N4' C4' C5A F2A 7.1(7) . . . . ?
N4' C4' C5A C6A -129.1(7) . . . . ?
N4' C4' C5B F1B 108.6(4) . . . . ?
N4' C4' C5B F2B -5.2(6) . . . . ?
N4' C4' C5B C6B -126.8(5) . . . . ?
N4' C4' C5C F1C 93.8(7) . . . . ?
N4' C4' C5C F2C -21.1(8) . . . . ?
N4' C4' C5C C6C -133.6(5) . . . . ?
C1' N1' C7' N2' 0.2(3) . . . . ?
C1' C2' C3' N2' -0.9(3) . . . . ?
C1' C2' C3' N3' 178.62(16) . . . . ?
C1' C2' C4' N4' -178.3(2) . . . . ?
C1' C2' C4' C5A 18.3(6) . . . . ?
C1' C2' C4' C5B -2.2(5) . . . . ?
C1' C2' C4' C5C -25.7(6) . . . . ?
C2' C4' C5A F1A -73.9(6) . . . . ?
C2' C4' C5A F2A 169.4(5) . . . . ?
C2' C4' C5A C6A 33.2(9) . . . . ?
C2' C4' C5B F1B -67.0(5) . . . . ?
C2' C4' C5B F2B 179.1(4) . . . . ?
C2' C4' C5B C6B 57.5(7) . . . . ?
C2' C4' C5C F1C -57.7(8) . . . . ?
C2' C4' C5C F2C -172.7(5) . . . . ?
C2' C4' C5C C6C 74.9(7) . . . . ?
C3' N2' C7' N1' -1.2(2) . . . . ?
C3' N3' N4' C4' -0.2(2) . . . . ?
C3' C2' C4' N4' -0.4(2) . . . . ?
C3' C2' C4' C5A -163.7(4) . . . . ?
C3' C2' C4' C5B 175.7(4) . . . . ?
C3' C2' C4' C5C 152.3(4) . . . . ?
C4' C2' C3' N2' -179.27(17) . . . . ?
C4' C2' C3' N3' 0.2(2) . . . . ?
C4' C5A C6A F3A -173.2(7) . . . . ?
C4' C5A C6A F4A 67.1(9) . . . . ?
C4' C5B C6B F3B 172.8(5) . . . . ?
C4' C5B C6B F4B 54.6(7) . . . . ?
C4' C5C C6C F3C -178.6(5) . . . . ?
C4' C5C C6C F4C 38.1(9) . . . . ?
C7' N1' C1' O1A -178.95(18) . . . . ?
C7' N1' C1' C2' 0.6(2) . . . . ?
C7' N2' C3' N3' -177.81(15) . . . . ?
C7' N2' C3' C2' 1.6(2) . . . . ?

_shelx_res_file
;
TITL mo_2284_cg_0m_a.res in C2/c
    mo_2284_cg_0m.res
    created by SHELXL-2018/3 at 12:43:36 on 26-Mar-2024
REM Old TITL mo_2284_CG_0m in C2/c
REM SHELXT solution in C2/c: R1 0.278, Rweak 0.027, Alpha 0.068
REM <I/s> 0.435 for 88 systematic absences, Orientation as input
REM Formula found by SHELXT: C19 N6 O6 F
CELL 0.71073 18.8439 13.666 14.2041 90 107.258 90
ZERR 16 0.0021 0.0015 0.0019 0 0.006 0
LATT 7
SYMM -X,+Y,0.5-Z
SFAC C H F N O
UNIT 112 64 64 64 16
DFIX 1.53 C6A C5A
DFIX 1.53 C5A C4'
DFIX 2.35 C4' F2A
DFIX 2.35 C4' F1A
DFIX 2.35 F2B C4'
DFIX 2.35 F1B C4'
DFIX 2.35 C5A F3A
DFIX 2.35 C5A F4A
DFIX 2.35 F4B C5B
DFIX 2.35 C5B F3B
DFIX 2.17 F2A F1A
DFIX 2.17 F4A F3A
DFIX 2.7 F1A F3A
DFIX 2.7 F2A F3A
DFIX 2.7 F2A F4A
DFIX 2.7 F2B F3B
DFIX 2.7 F1B F3B
DFIX 2.7 F4B F2B
DFIX 2.17 F1B F2B
DFIX 2.17 F3B F4B
DFIX 1.53 C5B C4' C6B C5B
RIGU 0.001 0.002 F1A F2A F3A F4A C4' C5A C6A
RIGU 0.001 0.002 F1B F2B F3B F4B C4' C5B C6B
DFIX 1.35 F2C C5C F1C C5C
DFIX 1.53 C4' C5C
DFIX 2.35 F3C C5C
DFIX 2.35 C5C F4C
DFIX 2.35 F2C C4'
DFIX 2.35 F1C C4'
DFIX 2.35 F2C C6C
DFIX 2.35 F1C C6C
DFIX 1.35 F3C C6C F4C C6C
DFIX 2.17 F4C F3C
DFIX 2.17 F2C F1C
RIGU 0.001 0.002 F1A F2A F3A F4A N4' C2' C4' C5A C6A
RIGU 0.001 0.002 F1B F2B F3B F4B N4' C2' C4' C5B C6B
RIGU 0.001 0.002 F1C F2C F3C F4C N4' C2' C4' C5C C6C
SIMU 0.005 0.01 2 C5A C5B C5C
SIMU 0.005 0.01 2 C6A C6B C6C
DFIX 1.35 F4A C6A F3A C6A
DFIX 1.35 F3B C6B F4B C6B
DFIX 1.35 F1B C5B F2B C5B
DFIX 1.35 F4C C6C F3C C6C F1C C5C F2C C5C
SIMU 0.005 0.01 2 F2A F2B F2C
SIMU 0.005 0.01 2 F1A F1B F1C
SIMU 0.005 0.01 2 F3A F3B F3C
SIMU 0.005 0.01 2 F4A F4B F4C
SUMP 1 0.0001 1 2 1 3 1 4

L.S. 4
PLAN  25
SIZE 0.062 0.228 0.713
TEMP -173.15
CONF
BOND
list 4
MORE -1
BOND $H
fmap 2
acta
OMIT 0 2 3
REM <olex2.extras>
REM <HklSrc "%.\\mo_2284_CG_0m.hkl">
REM </olex2.extras>

WGHT    0.088100    5.436200
FVAR       0.12439   0.30522   0.38949   0.30529
F1    3    0.560535    0.608769    0.328145    11.00000    0.02682    0.03114 =
         0.02291    0.00484    0.00218    0.00830
F2    3    0.538647    0.585315    0.467335    11.00000    0.03468    0.03560 =
         0.03958    0.00479    0.02223    0.01009
F3    3    0.607032    0.750990    0.468377    11.00000    0.05997    0.02534 =
         0.05852   -0.00504    0.01211    0.00993
F4    3    0.693767    0.685525    0.415671    11.00000    0.03792    0.03318 =
         0.04485    0.00442    0.01018   -0.00901
O1    5    0.461900    0.399426    0.335090    11.00000    0.01469    0.03092 =
         0.02549    0.00045    0.00165    0.00604
N1    4    0.520765    0.253325    0.372953    11.00000    0.01226    0.02529 =
         0.02861   -0.00077    0.00062    0.00047
AFIX  43
H1    2    0.477554    0.223538    0.351491    11.00000   -1.20000
AFIX   0
N2    4    0.649772    0.228579    0.440852    11.00000    0.01393    0.02251 =
         0.02686    0.00145    0.00181    0.00082
N3    4    0.715701    0.381236    0.478899    11.00000    0.01359    0.02184 =
         0.02953    0.00261    0.00069    0.00091
AFIX  43
H3    2    0.760345    0.355671    0.502320    11.00000   -1.20000
AFIX   0
N4    4    0.701546    0.478598    0.474598    11.00000    0.01768    0.02224 =
         0.02927    0.00211    0.00309    0.00108
C1    1    0.520617    0.355569    0.370313    11.00000    0.01520    0.02511 =
         0.01874    0.00074    0.00324    0.00267
C2    1    0.594370    0.394283    0.411773    11.00000    0.01514    0.02353 =
         0.01858    0.00128    0.00299    0.00192
C3    1    0.653083    0.328186    0.442936    11.00000    0.01305    0.02286 =
         0.02068    0.00206    0.00115    0.00116
C4    1    0.628691    0.486990    0.433851    11.00000    0.01711    0.02312 =
         0.02008    0.00245    0.00386    0.00207
C5    1    0.594227    0.586062    0.423862    11.00000    0.02222    0.02661 =
         0.02142    0.00198    0.00749    0.00481
C7    1    0.582072    0.196205    0.405895    11.00000    0.01552    0.02341 =
         0.02779    0.00041    0.00233    0.00121
AFIX  43
H7    2    0.575027    0.127311    0.403232    11.00000   -1.20000
AFIX   0
C8    1    0.647418    0.669186    0.470456    11.00000    0.03929    0.02215 =
         0.03063   -0.00037    0.00651    0.00207
AFIX  13
H8    2    0.676246    0.652382    0.539778    11.00000   -1.20000
AFIX   0

PART 1
F1A   3    0.116924    0.435641    0.111468    21.00000    0.02251    0.01206 =
         0.03396   -0.01155   -0.00860   -0.00233
PART 2
F1B   3    0.125396    0.455546    0.081215    31.00000    0.03810    0.01422 =
         0.04074   -0.00565    0.00880   -0.00483
PART 3
F1C   3    0.119124    0.481669    0.045659    41.00000    0.04799    0.01153 =
         0.03390   -0.00083    0.00830   -0.00920
PART 1
F2A   3    0.029517    0.528521    0.164727    21.00000    0.00904    0.03065 =
         0.06319    0.01383    0.00463   -0.00119
PART 2
F2B   3    0.033406    0.527108    0.133313    31.00000    0.01079    0.03072 =
         0.07274    0.01277   -0.00277   -0.00284
PART 3
F2C   3    0.035765    0.537176    0.101583    41.00000    0.02225    0.03518 =
         0.08192   -0.01702   -0.00639   -0.00068
PART 1
F3A   3    0.056181    0.348181    0.227645    21.00000    0.02508    0.02559 =
         0.07132   -0.00103    0.00792   -0.00597
PART 2
F3B   3    0.050591    0.350629    0.181676    31.00000    0.01779    0.02240 =
         0.09856   -0.01759    0.01004   -0.00613
PART 3
F3C   3    0.055424    0.365654    0.100035    41.00000    0.01962    0.01842 =
         0.06381   -0.00929   -0.00619   -0.00335
PART 1
F4A   3    0.102708    0.459856    0.342811    21.00000    0.07033    0.03787 =
         0.05244   -0.00318    0.03623   -0.00465
PART 2
F4B   3    0.091048    0.456071    0.306516    31.00000    0.05781    0.02453 =
         0.04338   -0.00891    0.02431   -0.00852
PART 3
F4C   3    0.094079    0.450222    0.274358    41.00000    0.07835    0.02418 =
         0.04826    0.00116    0.02678   -0.01040
PART 0
O1A   5    0.283091    0.421407    0.269258    11.00000    0.01947    0.01507 =
         0.07484   -0.00246    0.00690    0.00004
N1'   4    0.358917    0.553949    0.317275    11.00000    0.01332    0.01720 =
         0.02968    0.00231    0.00438    0.00181
H1'   2    0.394663    0.514773    0.326274    11.00000    0.03578
N2'   4    0.318518    0.718885    0.308507    11.00000    0.01648    0.01701 =
         0.02632   -0.00078    0.00462   -0.00187
N3'   4    0.185918    0.731229    0.235247    11.00000    0.01578    0.01591 =
         0.02933    0.00188    0.00411    0.00098
AFIX  43
H3'   2    0.182917    0.795398    0.237558    11.00000   -1.20000
AFIX   0
N4'   4    0.127017    0.670948    0.198282    11.00000    0.01493    0.01918 =
         0.04646    0.00029    0.00161    0.00016
C1'   1    0.289902    0.510467    0.278007    11.00000    0.01550    0.01627 =
         0.04068    0.00098    0.00558   -0.00034
C2'   1    0.231591    0.581584    0.251702    11.00000    0.01471    0.01544 =
         0.03802    0.00034    0.00329   -0.00043
C3'   1    0.249557    0.680060    0.267931    11.00000    0.01561    0.01636 =
         0.02288    0.00114    0.00473    0.00022
C4'   1    0.154006    0.580866    0.207567    11.00000    0.01543    0.01791 =
         0.06095   -0.00176    0.00015   -0.00076
PART 1
C5A   1    0.100461    0.497307    0.195311    21.00000    0.00940    0.01692 =
         0.03527   -0.00034    0.00289   -0.00098
PART 2
C5B   1    0.104912    0.491655    0.167713    31.00000    0.01257    0.01754 =
         0.03484    0.00136    0.00265   -0.00148
PART 3
C5C   1    0.106939    0.505203    0.136331    41.00000    0.02185    0.03376 =
         0.04193   -0.00571    0.00254   -0.00223
PART 1
C6A   1    0.111252    0.417705    0.269127    21.00000    0.02196    0.02732 =
         0.03662    0.00376    0.00789   -0.00247
AFIX  13
H6A   2    0.162069    0.388599    0.283886    21.00000   -1.20000
AFIX   0
PART 2
C6B   1    0.106687    0.413683    0.234999    31.00000    0.02265    0.02101 =
         0.02817   -0.00380    0.00663   -0.00318
AFIX  13
H6B   2    0.156282    0.380744    0.256554    31.00000   -1.20000
AFIX   0
PART 3
C6C   1    0.100603    0.418823    0.190638    41.00000    0.04037    0.04080 =
         0.04526   -0.00397    0.00443   -0.00557
AFIX  13
H6C   2    0.150842    0.387672    0.207741    41.00000   -1.20000
AFIX   0
PART 0
C7'   1    0.370020    0.652308    0.330310    11.00000    0.01615    0.01925 =
         0.02527   -0.00025    0.00461   -0.00134
AFIX  43
H7'   2    0.419790    0.674002    0.357744    11.00000   -1.20000
AFIX   0
HKLF 4


REM  mo_2284_cg_0m_a.res in C2/c
REM wR2 = 0.150467, GooF = S = 1.02189, Restrained GooF = 1.21695 for all data
REM R1 = 0.048562 for 3855 Fo > 4sig(Fo) and 0.056666 for all 4539 data
REM 404 parameters refined using 316 restraints

END

WGHT      0.0881      5.4364

REM Highest difference peak  0.490,  deepest hole -1.050,  1-sigma level  0.069
Q1    1   0.6228  0.6251  0.4443  11.00000  0.05    0.41
Q2    1   0.2775  0.4246  0.2117  11.00000  0.05    0.40
Q3    1   0.1411  0.4222  0.0985  11.00000  0.05    0.40
Q4    1   0.1116  0.4227  0.1322  11.00000  0.05    0.38
Q5    1   0.0987  0.4660  0.0846  11.00000  0.05    0.37
Q6    1   0.1309  0.5430  0.1929  11.00000  0.05    0.32
Q7    1   0.6120  0.5363  0.4309  11.00000  0.05    0.32
Q8    1   0.6225  0.3600  0.4296  11.00000  0.05    0.32
Q9    1   0.2417  0.6285  0.2712  11.00000  0.05    0.29
Q10   1   0.2902  0.7003  0.2892  11.00000  0.05    0.26
Q11   1   0.5631  0.3792  0.3901  11.00000  0.05    0.26
Q12   1   0.6618  0.4846  0.4550  11.00000  0.05    0.26
Q13   1   0.2562  0.5505  0.2707  11.00000  0.05    0.26
Q14   1   0.1400  0.6162  0.2215  11.00000  0.05    0.26
Q15   1   0.6044  0.4441  0.4196  11.00000  0.05    0.25
Q16   1   0.1949  0.5716  0.2242  11.00000  0.05    0.25
Q17   1   0.5218  0.2983  0.3754  11.00000  0.05    0.24
Q18   1   0.6505  0.2772  0.4418  11.00000  0.05    0.23
Q19   1   0.1100  0.4599  0.2834  11.00000  0.05    0.22
Q20   1   0.2812  0.4402  0.2827  11.00000  0.05    0.21
Q21   1   0.1507  0.6125  0.1642  11.00000  0.05    0.21
Q22   1   0.5504  0.2293  0.3899  11.00000  0.05    0.21
Q23   1   0.0325  0.3610  0.1273  11.00000  0.05    0.20
Q24   1   0.6786  0.1947  0.4658  11.00000  0.05    0.20
Q25   1   0.0724  0.4947  0.2647  11.00000  0.05    0.20
;
_shelx_res_checksum               39785
_shelx_hkl_file
;
   2   0   0 5.18088 0.41834   1
  -2   0   0 5.06917 0.13110   8
   2   0   0 5.18867 0.13317   8
  -2   0   0 5.10036 0.37624   4
   2   0   0 5.14706 0.38185   4
   2   0   0 5.05784 0.15325   6
  -2   0   0 5.11424 0.15608   6
   2   0   0 4.43572 0.36825   2
  -2   0   0 5.03288 0.13470   9
  -2   0   0 4.83788 0.36845   1
  -2   0   0 4.68061 0.38198   2
   2   0   0 4.90916 0.13352   5
   2   0   0 5.06760 0.13574   9
  -2   0   0 4.82269 0.13039   5
   4   0   0 759.341 12.2401   2
  -4   0   0 746.262 12.0620   1
   4   0   0 752.331 10.7511   9
  -4   0   0 758.830 12.1913   2
   4   0   0 750.118 12.1963   1
  -4   0   0 770.708 12.1093   4
   6   0   0 11.2734 0.35940   9
  -6   0   0 10.7176 1.00276   2
  -6   0   0 12.4770 1.04187   1
   6   0   0 10.8675 0.38190   6
   6   0   0 10.8485 1.01313   4
   6   0   0 11.7088 0.34570   5
   6   0   0 11.1564 0.33569   9
  -6   0   0 11.1666 0.40099   6
  -6   0   0 11.0674 0.32445   8
   6   0   0 10.9755 0.37715   8
   6   0   0 11.6033 1.04375   2
  -6   0   0 10.5369 0.97585   4
  -6   0   0 10.3078 0.37015   5
   6   0   0 12.1734 1.09516   1
  -6   0   0 10.7798 0.32814   9
   8   0   0 1.60529 0.16879   9
   8   0   0 1.54015 0.15836   5
   8   0   0 2.05056 0.72380   2
   8   0   0 1.32748 0.19062   6
  -8   0   0 1.86391 0.60422   4
  -8   0   0 1.79302 0.16885   8
  -8   0   0 0.60889 0.54116   2
  -8   0   0 1.64806 0.23711   6
  -8   0   0 1.11083 0.61471   3
  -8   0   0 1.52803 0.16906   5
  -8   0   0 1.41172 0.60680   1
   8   0   0 1.98274 0.73691   1
   8   0   0 2.48800 0.76944   4
   8   0   0 1.43601 0.18457   9
  -8   0   0 1.51305 0.15613   9
 -10   0   0 0.51544 0.62777   4
  10   0   0 0.13265 0.11111   6
 -10   0   0 -0.0078 0.07137   9
 -10   0   0 -0.0060 0.08224   5
 -10   0   0 0.28393 0.71152   2
 -10   0   0 -0.2564 0.63565   1
  10   0   0 0.13572 0.10155   9
 -10   0   0 -0.6468 0.70727   3
  10   0   0 0.87852 0.77492   1
 -10   0   0 -0.0938 0.07642   8
  10   0   0 -0.3690 0.76148   4
  10   0   0 -0.7754 0.72056   2
  12   0   0 398.025 5.99270   9
 -12   0   0 391.139 6.04706   5
  12   0   0 403.353 5.95230   9
 -14   0   0 25.0484 0.76369   8
  14   0   0 24.2632 0.87994   6
 -14   0   0 22.5454 0.84793   5
  14   0   0 25.1370 0.56150   9
  16   0   0 49.3059 1.41037   6
 -16   0   0 48.1875 1.24359   8
 -16   0   0 48.7067 1.24413   5
 -18   0   0 35.1434 1.05892   5
 -18   0   0 33.7122 1.16482   8
 -18   0   0 34.8427 1.35567   8
  18   0   0 31.8811 1.22181   6
  20   0   0 7.60939 0.62981   6
 -20   0   0 6.74486 0.51209   5
 -20   0   0 6.84077 0.53269   8
 -22   0   0 0.03846 0.34753   5
  22   0   0 -0.1351 0.24126   6
 -22   0   0 0.48907 0.24803   8
 -22   0   0 -0.0086 0.31758   7
 -24   0   0 3.60695 0.49735   8
  24   0   0 3.58168 0.58456   6
 -24   0   0 4.02641 0.45675   5
 -24   0   0 2.50588 0.55427   7
  -1   1   0 46.4214 1.40354   3
   1   1   0 47.5434 2.44459   2
   3  -1   0 108.009 1.60897   5
  -3  -1   0 109.713 2.97784   1
  -3  -1   0 104.322 1.69310   6
  -3  -1   0 105.906 1.68039   8
   3  -1   0 109.408 2.47554   1
   3  -1   0 108.169 1.58697   8
  -3  -1   0 106.094 1.68036   5
   3  -1   0 108.049 2.46903   2
  -3  -1   0 108.258 2.86839   4
  -3  -1   0 105.994 2.88081   2
   3  -1   0 110.664 2.49427   3
  -3  -1   0 106.128 1.66089   9
   3  -1   0 108.340 2.32062   4
   3  -1   0 107.809 1.65965   6
  -3   1   0 105.892 1.71938   7
  -3   1   0 107.708 1.61170   8
   3   1   0 105.969 1.69075   6
  -3   1   0 108.051 1.62287   5
   3   1   0 106.780 1.70284   8
  -3   1   0 105.983 1.65934   6
   3   1   0 105.636 2.97323   4
  -3   1   0 108.049 2.39473   3
   3   1   0 106.329 1.65751   9
  -3   1   0 107.031 1.62316   9
   3   1   0 107.290 1.74232   9
  -3   1   0 108.310 2.53935   2
  -3   1   0 109.624 2.49377   4
   3   1   0 105.753 1.69603   5
   3   1   0 108.304 2.97351   2
  -5  -1   0 837.745 14.1490   2
  -5  -1   0 844.474 14.2153   1
  -5  -1   0 811.199 11.8108   9
   5  -1   0 824.392 13.5682   3
   5  -1   0 834.069 13.0904   4
   5  -1   0 837.294 13.0822   1
   5  -1   0 830.655 11.6557   9
  -5  -1   0 818.439 13.9831   4
  -5   1   0 827.875 11.7834   9
   5   1   0 838.469 14.3574   2
   5   1   0 804.791 11.8616   8
  -5   1   0 840.118 13.3725   4
  -5   1   0 843.476 13.3443   3
   5   1   0 804.596 11.8511   5
  -5   1   0 854.119 13.6130   2
   5   1   0 811.418 11.9233   9
   5   1   0 831.921 14.3579   4
  -7  -1   0 142.572 2.33522   9
  -7  -1   0 146.579 4.34217   4
   7  -1   0 147.771 2.41187   6
  -7  -1   0 146.411 4.38862   1
  -7  -1   0 146.090 2.34929   5
   7  -1   0 145.730 3.82086   1
  -7  -1   0 141.681 2.44217   6
   7  -1   0 141.157 3.72582   4
  -7  -1   0 146.339 2.33952   8
   7  -1   0 142.974 3.86534   2
  -7  -1   0 144.269 4.35835   2
   7  -1   0 146.201 2.25071   8
   7  -1   0 145.357 2.16385   9
   7  -1   0 144.534 2.26741   5
  -7   1   0 147.831 2.30186   5
  -7   1   0 144.660 2.42102   6
  -7   1   0 145.477 3.83550   3
   7   1   0 145.672 2.34059   9
  -7   1   0 147.936 4.08515   2
  -7   1   0 149.191 3.75480   1
  -7   1   0 146.758 2.26702   8
   7   1   0 145.270 4.58847   4
   7   1   0 143.434 2.39015   5
   7   1   0 142.931 2.42757   6
  -7   1   0 146.130 2.31086   9
   7   1   0 143.803 4.58311   2
   7   1   0 140.518 4.68557   1
   7   1   0 146.037 2.41595   8
   7   1   0 146.744 2.47220   9
  -7   1   0 142.877 3.90405   4
   9  -1   0 4.09853 0.91896   1
  -9  -1   0 4.00598 0.25212   9
  -9  -1   0 4.68381 1.10995   1
   9  -1   0 4.38521 0.92618   2
  -9  -1   0 4.68214 0.27675   5
  -9  -1   0 4.51797 1.56990   4
  -9  -1   0 4.10783 0.26659   8
   9  -1   0 3.95584 0.84438   4
   9  -1   0 4.08136 0.28842   6
  -9  -1   0 5.31104 1.08146   2
   9  -1   0 4.84964 0.24593   5
  -9   1   0 4.21094 0.88569   4
   9   1   0 3.47673 0.99564   4
  -9   1   0 4.09254 0.24146   8
   9   1   0 4.20119 1.19134   1
  -9   1   0 4.29863 0.25175   5
  -9   1   0 5.09693 1.00884   2
   9   1   0 4.36335 0.26427   9
  -9   1   0 4.24590 0.23959   9
  -9   1   0 4.82456 0.93342   3
   9   1   0 3.88295 0.30227   9
   9   1   0 4.55506 1.20430   2
   9   1   0 4.08574 0.29568   6
 -11  -1   0 49.7570 1.10510   5
  11  -1   0 49.6602 1.19102   6
 -11  -1   0 48.8874 1.08461   8
  11   1   0 49.5138 1.09627   9
 -11   1   0 48.4835 1.04951   5
 -11   1   0 48.4422 1.04371   8
  11   1   0 48.1671 1.20558   6
  11   1   0 49.5151 1.20686   9
 -11   1   0 48.7647 1.06482   9
  13  -1   0 0.17365 0.16350   6
 -13  -1   0 0.23797 0.14031   5
 -13  -1   0 0.26149 0.14510   8
  13   1   0 0.23519 0.15393   6
 -13   1   0 0.13186 0.12213   8
 -13   1   0 0.01898 0.12729   5
  13   1   0 0.23545 0.13242   9
  13   1   0 -0.0128 0.13641   9
 -15  -1   0 62.6689 1.46450   8
 -15  -1   0 65.1008 1.48015   5
  15  -1   0 65.9826 1.63573   6
 -15   1   0 65.7759 1.46299   8
  15   1   0 67.0080 1.40048   9
  15   1   0 66.4315 1.47299   9
  15   1   0 65.9529 1.66955   6
 -17  -1   0 60.6300 1.48288   8
 -17  -1   0 60.2565 1.48701   5
  17  -1   0 60.8596 1.63993   6
 -17  -1   0 58.2900 1.65125   8
 -17   1   0 59.2996 1.43525   5
 -17   1   0 61.4022 1.48490   8
  17   1   0 64.4610 1.22579   9
  17   1   0 60.8326 1.67279   6
 -19  -1   0 1.32399 0.31538   8
  19  -1   0 1.65275 0.36036   6
 -19  -1   0 1.74609 0.31420   8
 -19  -1   0 1.76326 0.32295   5
 -19   1   0 1.78091 0.29563   5
 -19   1   0 2.23180 0.46041   7
  19   1   0 1.72235 0.38247   6
 -19   1   0 2.16701 0.33153   8
 -19   1   0 2.03420 0.33264   8
  21  -1   0 0.48133 0.28874   6
 -21  -1   0 0.20747 0.22259   8
  21   1   0 0.07637 0.26607   6
 -21   1   0 0.18406 0.22609   8
 -21   1   0 0.25066 0.34763   7
 -21   1   0 0.14417 0.21550   5
  23  -1   0 21.5666 1.15932   6
 -23  -1   0 19.8898 0.92202   5
 -23   1   0 20.0331 0.78620   5
 -23   1   0 21.0740 0.96975   8
 -23   1   0 24.8618 2.06489   7
   0  -2   0 130.865 3.47946   1
   0  -2   0 134.076 3.45548   4
   0  -2   0 127.415 2.00052   8
   0  -2   0 127.511 1.94134   7
   0  -2   0 125.656 2.00021   5
   0  -2   0 130.675 2.02666   8
   0  -2   0 130.962 1.90165   6
   0  -2   0 130.160 3.42718   2
   0   2   0 126.191 2.00512   8
   0   2   0 125.776 3.54986   1
   0   2   0 127.300 1.89850   6
   0   2   0 127.068 3.48066   4
   0   2   0 126.328 1.93191   7
   0   2   0 128.678 2.03130   8
   0   2   0 128.303 2.00918   9
  -2  -2   0 64.2299 2.43961   2
   2  -2   0 64.1692 2.24519   1
   2  -2   0 65.3247 1.09292   8
   2  -2   0 64.2482 1.10031   8
   2  -2   0 60.9997 2.16341   4
   2  -2   0 61.7019 2.08534   2
   2  -2   0 64.9024 2.12967   3
  -2  -2   0 63.9105 1.09747   7
  -2  -2   0 64.4270 2.45677   4
   2  -2   0 64.9238 1.08311   5
  -2  -2   0 63.7032 1.13414   5
  -2  -2   0 64.1649 1.16849   8
   2  -2   0 64.6775 1.10834   7
  -2  -2   0 67.4033 2.46308   1
  -2  -2   0 63.9209 1.07513   6
  -2   2   0 67.2791 2.16544   4
   2   2   0 64.1505 1.18555   9
   2   2   0 65.4910 2.59055   4
  -2   2   0 64.8485 1.10770   7
   2   2   0 64.4726 1.10500   7
  -2   2   0 63.7578 1.04804   9
   2   2   0 63.6860 1.07137   6
  -2   2   0 63.7881 1.08500   8
   2   2   0 65.0597 2.59586   1
   2   2   0 65.0142 2.50935   2
  -2   2   0 65.0658 2.29142   1
  -2   2   0 67.1415 2.04814   2
   2   2   0 62.5189 1.14791   5
  -2   2   0 63.3491 1.05832   5
   2   2   0 64.6061 1.16562   8
   4  -2   0 0.24556 0.06390   8
  -4  -2   0 0.39443 0.44113   2
  -4  -2   0 0.12987 0.08481   8
  -4  -2   0 0.05751 0.06814   6
  -4  -2   0 0.08922 0.08534   5
  -4  -2   0 -0.2480 0.45312   1
   4  -2   0 0.12661 0.06914   5
   4  -2   0 0.16131 0.06895   6
  -4  -2   0 0.15475 0.08591   7
   4  -2   0 0.87545 0.47085   1
  -4  -2   0 0.93433 0.40067   4
   4  -2   0 0.43810 0.30928   3
   4  -2   0 0.18073 0.08789   7
   4  -2   0 -0.2666 0.29568   4
   4  -2   0 0.90924 0.38937   2
  -4   2   0 0.11398 0.08767   7
   4   2   0 0.15390 0.07284   9
  -4   2   0 0.05622 0.07053   8
  -4   2   0 0.28694 0.36122   1
  -4   2   0 0.07243 0.07361   9
   4   2   0 0.06501 0.08377   5
  -4   2   0 0.11629 0.35261   2
  -4   2   0 0.10063 0.06521   6
  -4   2   0 0.15069 0.25107   3
   4   2   0 -0.0206 0.48136   4
   4   2   0 0.00455 0.07018   6
   4   2   0 0.09764 0.47932   1
   4   2   0 0.84544 0.48038   2
  -4   2   0 0.34499 0.38581   4
   4   2   0 0.11772 0.09563   8
   4   2   0 0.21832 0.11161   9
  -4   2   0 0.00442 0.06769   5
  -6  -2   0 345.809 7.84258   2
   6  -2   0 345.413 5.00426   5
  -6  -2   0 341.227 7.75933   4
   6  -2   0 347.823 6.74498   2
  -6  -2   0 340.818 5.17394   9
   6  -2   0 347.662 6.40733   4
  -6  -2   0 338.086 5.20425   6
   6  -2   0 347.025 6.26390   1
   6  -2   0 349.661 7.19264   1
  -6  -2   0 338.049 5.14391   8
   6  -2   0 352.312 7.01658   3
   6  -2   0 339.460 5.10965   6
  -6  -2   0 336.007 5.14943   5
  -6  -2   0 352.266 7.95949   1
  -6   2   0 349.125 5.07882   9
  -6   2   0 342.771 5.26024   7
   6   2   0 337.858 8.20954   4
  -6   2   0 351.764 7.01776   2
  -6   2   0 347.842 7.08292   4
   6   2   0 332.401 5.20558   5
   6   2   0 341.921 5.24550   8
   6   2   0 338.918 5.19004   6
   6   2   0 344.573 5.32282   9
   6   2   0 346.922 8.26434   2
  -6   2   0 342.457 5.03996   5
  -6   2   0 341.831 6.65352   3
   6   2   0 343.871 5.11989   9
  -6   2   0 340.014 5.04550   8
  -6   2   0 339.704 5.13469   6
   8  -2   0 63.6595 2.80063   3
  -8  -2   0 64.6261 3.04280   4
   8  -2   0 61.6951 1.10107   5
  -8  -2   0 63.3328 3.11953   2
   8  -2   0 61.2198 2.27089   1
   8  -2   0 61.7281 1.24013   6
  -8  -2   0 60.3656 3.06422   1
  -8  -2   0 62.3618 1.23467   8
  -8  -2   0 62.1280 1.24308   5
   8  -2   0 60.9416 2.28110   4
   8  -2   0 58.4029 2.70949   1
  -8  -2   0 60.2857 1.23049   9
   8  -2   0 61.4685 1.16144   8
   8  -2   0 61.7048 2.47785   2
  -8   2   0 61.6635 2.42989   3
   8   2   0 61.6991 1.22789   9
  -8   2   0 61.9262 1.14767   5
  -8   2   0 65.9052 2.76456   4
   8   2   0 58.2579 3.32510   4
  -8   2   0 59.5028 1.25037   6
   8   2   0 59.1744 3.30428   2
   8   2   0 62.9333 1.30805   6
  -8   2   0 63.2238 1.15657   8
  -8   2   0 63.1299 1.18602   9
  -8   2   0 59.8164 2.67805   2
  -8   2   0 61.3872 1.36501   7
   8   2   0 60.3080 1.38175   9
 -10  -2   0 5.87996 1.34181   1
  10  -2   0 8.63175 1.40212   1
 -10  -2   0 5.19426 1.30895   2
 -10  -2   0 7.49396 1.37118   4
  10  -2   0 10.0518 1.25524   4
  10  -2   0 7.86616 0.40712   6
  10  -2   0 8.66781 1.27568   2
 -10  -2   0 7.75168 0.38013   8
  10  -2   0 8.43410 1.24672   1
 -10  -2   0 7.74866 0.38469   5
 -10   2   0 7.58720 0.34569   9
  10   2   0 7.49443 0.37835   9
  10   2   0 5.48065 1.66385   1
 -10   2   0 8.45259 1.41214   2
 -10   2   0 7.09684 1.15378   3
 -10   2   0 7.65463 0.46655   7
 -10   2   0 6.89752 0.33468   5
  10   2   0 5.95237 1.42164   4
  10   2   0 7.52756 1.73874   2
  10   2   0 7.20925 0.41726   6
 -10   2   0 7.79134 1.32811   4
 -10   2   0 7.79069 0.34121   8
 -12  -2   0 217.520 3.58293   5
  12  -2   0 217.260 3.65874   6
 -12  -2   0 217.142 3.57765   8
  12   2   0 216.463 3.83097   9
 -12   2   0 217.248 3.47418   5
  12   2   0 216.781 3.58004   9
 -12   2   0 206.706 3.47584   9
  12   2   0 213.813 3.72762   6
 -14  -2   0 1.70320 0.27576   5
 -14  -2   0 1.14199 0.23469   8
  14  -2   0 1.02781 0.24475   6
 -14  -2   0 1.56469 0.31105   8
 -14   2   0 1.89051 0.24438   5
  14   2   0 1.00211 0.24901   6
 -14   2   0 1.41836 0.32307   7
 -14   2   0 1.50040 0.23590   8
  14   2   0 1.46869 0.27907   9
  14   2   0 1.49358 0.25795   9
  16  -2   0 70.3629 1.72027   6
 -16  -2   0 70.2423 1.61887   8
 -16  -2   0 66.6505 1.80179   8
 -16  -2   0 70.7429 1.63503   5
  16   2   0 68.6623 1.55792   9
 -16   2   0 69.5026 1.57505   8
  16   2   0 71.1355 1.81724   6
 -16   2   0 67.9045 1.92398   7
 -18  -2   0 7.86634 0.63609   8
 -18  -2   0 10.2613 0.59653   5
  18  -2   0 9.62799 0.64854   6
 -18  -2   0 10.0805 0.59966   8
  18   2   0 10.3692 0.49892   9
 -18   2   0 10.1237 0.53147   5
  18   2   0 8.91842 0.69722   6
  18   2   0 10.3956 0.54918   9
 -18   2   0 9.03341 0.87617   7
 -18   2   0 10.3349 0.57876   8
  20  -2   0 0.71979 0.31485   6
 -20  -2   0 1.16349 0.28967   8
 -20   2   0 1.48860 0.30904   8
  20   2   0 0.80208 0.31372   6
 -20   2   0 1.31872 0.30042   8
 -20   2   0 1.23856 0.39684   7
 -20   2   0 0.94149 0.23960   5
  22  -2   0 0.01779 0.27262   6
 -22  -2   0 0.22892 0.22288   8
 -22  -2   0 0.19821 0.23308   5
  22   2   0 0.04489 0.29352   6
 -22   2   0 0.17483 0.17081   5
 -22   2   0 -0.4365 0.25807   7
 -22   2   0 0.44709 0.23227   8
 -24  -2   0 10.1256 0.72089   5
 -24  -2   0 11.9140 0.77836   8
  24  -2   0 10.7362 0.84735   6
  24   2   0 11.4803 0.86544   6
 -24   2   0 11.0527 0.71898   8
 -24   2   0 11.6491 1.02169   7
   1  -3   0 353.265 5.21044   5
  -1  -3   0 347.091 5.22585   5
   1  -3   0 356.959 5.24337   8
  -1  -3   0 356.541 7.75196   4
   1  -3   0 351.437 5.15699   7
   1  -3   0 359.783 7.66790   1
  -1  -3   0 356.475 7.69705   2
   1  -3   0 339.623 8.75600   4
   1  -3   0 342.617 7.76415   2
  -1  -3   0 358.405 7.83308   1
  -1  -3   0 351.233 5.24063   8
  -1  -3   0 353.148 5.28486   8
  -1  -3   0 345.258 5.13371   7
  -1  -3   0 352.377 5.09113   6
   1   3   0 351.683 5.09018   6
  -1   3   0 353.972 5.20788   9
   1   3   0 356.919 8.15652   1
   1   3   0 356.215 5.28049   9
   1   3   0 348.149 5.13082   7
   1   3   0 355.932 8.03062   4
  -1   3   0 339.323 5.12368   7
  -1   3   0 352.993 5.25704   8
   1   3   0 348.335 5.25087   8
   1   3   0 345.101 7.91561   2
   1   3   0 350.180 5.28630   8
   1   3   0 348.639 5.27030   5
  -1   3   0 349.474 5.20967   8
  -3  -3   0 0.40190 0.53826   1
  -3  -3   0 0.27109 0.11412   8
  -3  -3   0 0.11960 0.09320   8
   3  -3   0 0.25056 0.09721   5
  -3  -3   0 0.17243 0.10555   5
   3  -3   0 0.30313 0.29370   3
  -3  -3   0 0.29291 0.08874   6
   3  -3   0 0.26592 0.09759   8
  -3  -3   0 0.18087 0.07657   7
   3  -3   0 -0.2075 0.48157   1
   3  -3   0 -0.1943 0.44401   4
   3  -3   0 0.26167 0.09439   8
  -3  -3   0 0.69382 0.52356   2
  -3  -3   0 0.73170 0.50283   4
   3  -3   0 0.34877 0.09795   7
  -3   3   0 -0.5368 0.56281   1
   3   3   0 0.63999 0.68123   1
   3   3   0 0.24714 0.11756   5
   3   3   0 0.07357 0.09559   8
   3   3   0 0.34901 0.13953   9
   3   3   0 -0.3802 0.54863   4
  -3   3   0 0.21622 0.40943   2
  -3   3   0 0.22054 0.09241   9
  -3   3   0 0.19890 0.09296   7
   3   3   0 0.08399 0.51660   2
   3   3   0 0.15828 0.08112   6
  -3   3   0 -0.0742 0.42493   4
   3   3   0 0.17325 0.08973   7
  -3   3   0 0.21062 0.09064   5
  -3   3   0 0.22168 0.08984   8
   5  -3   0 2.15400 0.55900   3
  -5  -3   0 1.01346 0.59313   2
   5  -3   0 1.92164 0.14667   8
   5  -3   0 1.64049 0.68482   1
   5  -3   0 1.17652 0.55168   4
  -5  -3   0 1.71157 0.19979   8
   5  -3   0 1.73037 0.15818   5
  -5  -3   0 1.71974 0.21219   8
  -5  -3   0 1.25752 0.74206   1
   5  -3   0 1.57146 0.18947   7
  -5  -3   0 1.61690 0.19537   5
   5  -3   0 1.35133 0.60460   2
  -5  -3   0 1.97533 0.19565   7
  -5  -3   0 1.90512 0.71877   4
  -5   3   0 2.85695 0.71041   1
   5   3   0 1.99734 0.24496   9
  -5   3   0 1.72553 0.20029   7
  -5   3   0 1.65460 0.16788   8
   5   3   0 1.59644 0.17039   9
   5   3   0 1.36062 0.81385   4
   5   3   0 0.95055 0.94046   1
   5   3   0 1.24705 0.72066   2
  -5   3   0 1.81816 0.15150   6
   5   3   0 1.60936 0.21271   5
  -5   3   0 2.70278 0.69592   4
  -5   3   0 1.53184 0.16538   9
   5   3   0 1.63179 0.18379   6
  -5   3   0 1.63578 0.15121   5
   5   3   0 1.70575 0.21365   8
  -5   3   0 1.35836 0.43682   3
  -5   3   0 0.62721 0.51292   2
   7  -3   0 22.3278 0.46998   8
   7  -3   0 21.2778 0.51760   5
   7  -3   0 16.8889 1.73075   1
   7  -3   0 21.5375 1.61484   2
  -7  -3   0 23.1272 2.07790   1
  -7  -3   0 22.4054 2.00219   2
  -7  -3   0 21.7083 0.64557   5
  -7  -3   0 22.2298 0.73289   8
   7  -3   0 22.6079 0.60377   6
  -7  -3   0 22.9577 1.96600   4
   7  -3   0 21.9347 1.38735   4
   7  -3   0 22.5445 1.60517   3
  -7  -3   0 21.5553 0.64330   8
  -7   3   0 22.4815 0.70381   7
   7   3   0 16.3725 2.02629   2
   7   3   0 21.9293 0.76816   9
  -7   3   0 21.7959 1.43661   3
  -7   3   0 22.7626 0.59340   9
   7   3   0 19.1141 2.15548   4
  -7   3   0 21.9683 1.57915   2
   7   3   0 22.2410 0.61976   9
  -7   3   0 21.4157 0.59521   6
  -7   3   0 23.0454 0.58092   8
   7   3   0 21.1656 0.70692   8
   7   3   0 16.9875 2.31869   1
   7   3   0 22.2162 0.65795   6
  -7   3   0 20.4435 1.75757   4
  -9  -3   0 0.54554 0.17072   8
   9  -3   0 -0.1587 0.51414   1
   9  -3   0 0.10097 0.51385   4
   9  -3   0 1.44296 0.96810   1
  -9  -3   0 0.55896 0.91683   1
  -9  -3   0 0.61713 0.15815   8
   9  -3   0 1.81483 0.73411   2
   9  -3   0 1.86214 0.88916   3
   9  -3   0 0.95355 0.12996   5
  -9  -3   0 -0.3370 0.78079   4
  -9  -3   0 0.86573 0.82647   2
  -9  -3   0 0.73489 0.17985   5
   9  -3   0 0.80574 0.17538   6
  -9   3   0 0.95997 0.21751   7
  -9   3   0 0.78056 0.15330   9
  -9   3   0 0.79073 0.14997   5
   9   3   0 -0.1309 1.08652   2
  -9   3   0 0.74683 0.61527   3
   9   3   0 1.21090 1.13134   4
  -9   3   0 0.02406 1.60178   4
  -9   3   0 0.68202 0.14491   8
  -9   3   0 -0.1849 0.73866   2
   9   3   0 0.87780 0.22893   9
   9   3   0 0.93781 0.18200   9
   9   3   0 0.63898 0.17616   6
   9   3   0 0.55057 1.11567   1
  11  -3   0 28.4639 0.83726   6
 -11  -3   0 26.5969 0.80837   5
 -11  -3   0 28.1228 0.83908   8
 -11  -3   0 26.6761 0.93339   8
 -11   3   0 27.2706 0.82866   9
 -11   3   0 27.9976 0.95337   7
  11   3   0 28.0583 0.81099   9
 -11   3   0 28.8906 0.75222   8
 -11   3   0 26.9013 0.69777   5
  11   3   0 28.2037 0.99363   9
  11   3   0 27.3204 1.01256   6
 -13  -3   0 14.9914 0.73548   8
 -13  -3   0 14.9214 0.61812   5
  13  -3   0 15.2333 0.65539   6
 -13  -3   0 14.4003 0.61185   8
  13   3   0 15.1612 0.61353   9
  13   3   0 13.9437 0.66016   6
 -13   3   0 13.4836 0.73047   7
 -13   3   0 15.0144 0.56708   8
 -13   3   0 14.9277 0.52366   5
 -15  -3   0 73.8179 1.68423   8
 -15  -3   0 73.7879 1.68498   5
 -15  -3   0 70.2356 1.89299   8
  15  -3   0 75.1437 1.75260   6
  15   3   0 72.1674 1.65586   9
 -15   3   0 73.7975 1.59860   8
 -15   3   0 72.7112 1.47651   5
 -15   3   0 71.3972 1.93326   7
  15   3   0 72.3924 1.80721   6
 -17  -3   0 5.35428 0.44474   8
 -17  -3   0 4.04338 0.82994   8
  17  -3   0 6.40261 0.51825   6
 -17  -3   0 5.34652 0.45695   5
 -17   3   0 6.19597 0.44054   8
 -17   3   0 6.05411 0.39155   5
  17   3   0 5.08984 0.51092   6
 -17   3   0 4.79243 0.56178   7
  17   3   0 5.66898 0.44177   9
  19  -3   0 0.39436 0.25857   6
 -19  -3   0 0.22597 0.21419   8
 -19   3   0 0.67894 0.22886   5
  19   3   0 -0.0989 0.18677   9
 -19   3   0 0.10685 0.24808   7
 -19   3   0 -0.0544 0.16947   8
 -19   3   0 0.23443 0.19250   5
  19   3   0 0.10103 0.22089   6
  21  -3   0 0.12224 0.25651   6
 -21  -3   0 -0.4182 0.17687   8
 -21  -3   0 0.24529 0.21476   5
 -21   3   0 -0.0005 0.18594   8
 -21   3   0 -0.0880 0.18567   8
 -21   3   0 0.08726 0.27350   7
  21   3   0 -0.2710 0.23043   6
  23  -3   0 9.30008 0.77656   6
 -23  -3   0 9.68821 0.68254   5
 -23  -3   0 9.54583 0.71265   8
 -23   3   0 10.1204 0.63873   8
  23   3   0 10.7809 0.83684   6
   0  -4   0 0.16058 0.06734   6
   0  -4   0 0.77366 0.63128   4
   0  -4   0 0.49137 0.67796   1
   0  -4   0 -0.1761 0.50264   2
   0  -4   0 0.18874 0.11071   8
   0  -4   0 0.38022 0.12203   5
   0  -4   0 0.39919 0.12332   8
   0  -4   0 0.21787 0.08342   7
   0  -4   0 0.18500 0.58707   4
   0  -4   0 0.25538 0.11751   5
   0   4   0 0.09745 0.06358   6
   0   4   0 0.61141 0.73679   1
   0   4   0 0.15401 0.11689   9
   0   4   0 0.04952 0.07284   7
   0   4   0 0.24146 0.12517   8
   0   4   0 0.24544 0.12425   8
  -2  -4   0 106.688 4.19571   1
   2  -4   0 112.649 4.07529   2
  -2  -4   0 109.743 1.83433   7
  -2  -4   0 109.335 1.93798   8
   2  -4   0 110.107 3.99589   1
  -2  -4   0 108.556 1.93069   5
  -2  -4   0 110.359 2.01551   8
   2  -4   0 108.048 1.92254   8
  -2  -4   0 109.711 4.16346   2
  -2  -4   0 108.632 1.78539   6
   2  -4   0 105.072 1.85094   7
   2  -4   0 107.142 4.07133   4
  -2  -4   0 112.210 4.18135   4
   2  -4   0 107.756 1.89915   5
   2   4   0 110.210 1.78691   6
  -2   4   0 111.191 1.89498   8
   2   4   0 106.029 4.47940   4
  -2   4   0 111.527 1.91068   9
   2   4   0 106.779 2.01721   9
  -2   4   0 113.790 4.40024   1
   2   4   0 101.529 5.44151   1
  -2   4   0 107.174 1.84025   7
   2   4   0 111.118 4.54505   2
   2   4   0 108.162 1.99308   5
  -2   4   0 107.157 1.93993   8
   2   4   0 108.880 2.00634   8
  -4  -4   0 198.645 6.12878   4
   4  -4   0 189.245 4.59547   3
   4  -4   0 188.563 3.01679   5
   4  -4   0 191.230 3.01403   8
   4  -4   0 185.319 5.47769   4
  -4  -4   0 190.654 3.04984   6
  -4  -4   0 186.932 3.04079   7
   4  -4   0 193.525 5.52686   2
  -4  -4   0 187.352 6.09928   1
   4  -4   0 190.038 3.00033   8
  -4  -4   0 191.335 3.09988   5
   4  -4   0 183.859 3.04809   7
   4  -4   0 192.623 5.46868   1
  -4  -4   0 187.582 5.88900   2
   4   4   0 186.840 6.37583   2
  -4   4   0 190.108 5.28970   4
   4   4   0 186.863 3.20283   8
  -4   4   0 188.368 2.99185   8
  -4   4   0 185.789 3.05134   7
   4   4   0 193.875 6.69135   1
   4   4   0 188.064 3.05385   7
   4   4   0 186.137 3.25175   9
  -4   4   0 189.214 2.99295   9
  -4   4   0 187.063 5.64302   1
   4   4   0 183.965 3.16722   5
   4   4   0 190.689 6.51079   4
  -4   4   0 181.614 3.04219   5
   4   4   0 181.346 2.97080   6
   6  -4   0 165.904 5.13052   1
  -6  -4   0 155.843 9.21063   1
   6  -4   0 161.009 4.97249   2
   6  -4   0 163.457 2.62806   5
  -6  -4   0 160.883 2.90554   8
  -6  -4   0 159.339 2.75297   5
   6  -4   0 160.953 2.63234   8
   6  -4   0 163.383 4.48821   3
   6  -4   0 157.031 4.60111   4
  -6  -4   0 164.245 2.96237   7
   6  -4   0 161.305 2.77589   7
  -6  -4   0 157.458 2.70902   6
   6  -4   0 160.541 2.54788   8
  -6  -4   0 166.859 5.78524   4
  -6  -4   0 167.351 5.76269   2
  -6  -4   0 161.903 2.76306   8
   6   4   0 160.612 2.67356   9
   6   4   0 166.069 6.37333   4
  -6   4   0 157.088 2.62782   9
  -6   4   0 155.082 4.81712   4
   6   4   0 171.644 6.37779   2
  -6   4   0 159.795 2.62534   8
   6   4   0 162.893 2.91610   8
  -6   4   0 161.953 4.76249   1
   6   4   0 161.784 2.98096   9
  -6   4   0 159.092 4.27922   3
  -6   4   0 162.413 2.77953   7
  -6   4   0 163.454 2.57682   5
  -6   4   0 163.273 4.33021   2
   6   4   0 151.039 6.25349   1
   6   4   0 158.125 2.68832   6
   8  -4   0 47.2591 0.95996   5
  -8  -4   0 46.4416 1.12941   5
  -8  -4   0 46.2779 3.22722   1
  -8  -4   0 49.0609 1.29126   8
   8  -4   0 43.7012 2.48762   2
   8  -4   0 47.7904 2.23281   4
  -8  -4   0 47.6383 4.57499   4
   8  -4   0 47.5914 2.80740   1
  -8  -4   0 45.9704 3.14194   2
   8  -4   0 45.2891 2.50401   3
  -8  -4   0 47.8616 1.13372   8
  -8   4   0 48.5408 1.03198   8
   8   4   0 47.7322 1.08741   9
  -8   4   0 49.2796 2.27172   2
   8   4   0 49.0010 3.61755   2
   8   4   0 42.7350 3.57832   1
  -8   4   0 47.7626 1.16418   6
  -8   4   0 52.5581 2.78345   4
  -8   4   0 47.1661 0.93182   5
  -8   4   0 47.4594 1.18717   7
  -8   4   0 47.8870 1.06109   9
   8   4   0 46.5257 1.12257   6
   8   4   0 48.3206 3.77378   4
  -8   4   0 44.4917 2.25161   3
  10  -4   0 311.188 4.80923   6
 -10  -4   0 302.739 5.16685   8
 -10  -4   0 306.022 4.88117   8
 -10  -4   0 302.795 4.89321   5
  10   4   0 302.348 4.93211   6
 -10   4   0 300.110 4.72539   8
 -10   4   0 299.710 4.57457   5
  10   4   0 311.197 4.85211   9
 -10   4   0 308.167 5.06127   7
 -10   4   0 298.020 4.76742   9
 -12  -4   0 2.64307 0.37033   8
  12  -4   0 2.57318 0.30842   6
 -12  -4   0 2.76521 0.31878   5
 -12  -4   0 3.02011 0.32146   8
 -12   4   0 2.93820 0.39973   7
 -12   4   0 2.58859 0.25309   8
  12   4   0 2.59706 0.34251   6
  12   4   0 2.32635 0.30760   9
 -12   4   0 2.15169 0.19997   5
 -12   4   0 2.83100 0.25785   9
 -14  -4   0 32.9319 1.03157   5
 -14  -4   0 30.3737 1.18017   8
  14  -4   0 31.7951 1.00551   6
 -14  -4   0 31.8049 1.00189   8
 -14   4   0 32.3413 0.75072   5
  14   4   0 30.2410 1.07158   6
  14   4   0 32.6348 1.00999   9
 -14   4   0 32.6583 1.18335   7
 -16  -4   0 1.79482 0.36795   8
 -16  -4   0 1.27084 0.29354   8
  16  -4   0 2.03047 0.35395   6
 -16  -4   0 1.33994 0.30918   5
  16   4   0 1.48309 0.32538   6
 -16   4   0 1.84748 0.40447   7
 -16   4   0 1.93007 0.29094   8
 -16   4   0 1.45030 0.17472   5
 -18  -4   0 25.3384 0.97825   8
  18  -4   0 25.0073 1.01186   6
 -18  -4   0 22.5823 0.99670   5
  18   4   0 25.2084 1.07241   9
 -18   4   0 24.9003 0.88230   8
  18   4   0 24.3086 1.06256   6
 -18   4   0 24.8729 1.53546   7
 -20  -4   0 1.42724 0.30954   8
 -20  -4   0 1.41041 0.32133   5
  20  -4   0 1.47331 0.36316   6
 -20   4   0 1.50532 0.41522   7
 -20   4   0 1.90965 0.31852   8
 -20   4   0 1.38513 0.32911   8
  20   4   0 1.61974 0.53275   9
  20   4   0 1.35451 0.36546   6
 -22  -4   0 5.04708 0.54966   5
 -22  -4   0 5.41697 0.58951   8
  22   4   0 4.32252 0.59828   6
 -22   4   0 4.11094 0.42060   8
 -22   4   0 4.47889 0.42767   8
 -22   4   0 6.66087 0.74647   7
  -1  -5   0 579.000 12.5412   1
  -1  -5   0 567.315 8.46248   5
   1  -5   0 552.117 8.26701   7
  -1  -5   0 513.912 14.3976   4
  -1  -5   0 556.757 8.13574   6
   1  -5   0 571.239 12.4745   2
   1  -5   0 556.419 8.34449   8
  -1  -5   0 565.813 8.77880   8
   1  -5   0 575.108 12.3824   1
   1  -5   0 565.572 12.1395   4
   1  -5   0 569.646 12.8044   4
   1  -5   0 565.261 8.36257   5
   1  -5   0 575.974 8.45976   8
   1  -5   0 562.960 12.2278   2
   1  -5   0 558.192 8.39402   5
  -1  -5   0 566.684 8.38913   8
  -1  -5   0 562.642 12.2931   2
  -1   5   0 567.677 8.73264   8
  -1   5   0 573.649 13.0546   1
   1   5   0 576.064 13.3351   1
  -1   5   0 547.572 8.11380   6
   1   5   0 558.979 8.14141   6
   1   5   0 562.033 8.50438   8
   1   5   0 552.854 8.21700   7
   1   5   0 562.024 8.40884   8
  -1   5   0 549.157 8.21349   7
   1   5   0 567.910 13.0505   4
  -1   5   0 556.474 8.35205   8
   1   5   0 563.508 8.49960   9
  -1   5   0 569.521 8.42695   9
  -3  -5   0 481.372 7.41815   8
   3  -5   0 486.289 7.25392   8
   3  -5   0 491.086 7.24756   5
  -3  -5   0 474.492 11.2104   4
   3  -5   0 472.972 7.19090   7
  -3  -5   0 479.825 11.3368   1
  -3  -5   0 488.717 7.10443   6
   3  -5   0 491.160 9.41530   3
  -3  -5   0 487.745 11.3943   2
  -3  -5   0 475.105 7.27017   8
   3  -5   0 483.283 7.18427   8
   3  -5   0 485.886 10.8473   1
   3  -5   0 492.176 11.0738   2
   3  -5   0 480.760 11.1531   4
  -3  -5   0 479.612 7.26031   5
  -3  -5   0 473.580 7.14389   7
   3   5   0 469.968 12.0877   4
  -3   5   0 483.832 7.19176   8
   3   5   0 462.623 11.9731   2
   3   5   0 485.548 7.45955   9
  -3   5   0 470.104 7.27668   8
   3   5   0 477.154 7.38667   5
   3   5   0 492.525 12.5269   1
  -3   5   0 493.965 11.4748   1
   3   5   0 475.768 7.14967   7
  -3   5   0 480.343 7.21760   9
   3   5   0 462.767 7.05619   6
   3   5   0 479.587 7.41989   8
  -3   5   0 478.401 7.15335   7
  -5  -5   0 196.215 6.58461   4
  -5  -5   0 195.560 3.27527   8
  -5  -5   0 188.013 3.13350   6
   5  -5   0 191.648 3.12587   8
   5  -5   0 200.527 6.05851   1
  -5  -5   0 192.711 3.41983   8
  -5  -5   0 194.392 3.26927   5
   5  -5   0 194.681 3.18167   5
   5  -5   0 192.856 6.14288   4
   5  -5   0 184.323 4.97881   3
  -5  -5   0 194.932 6.63610   2
   5  -5   0 192.423 3.23051   7
  -5  -5   0 196.060 6.87832   1
   5  -5   0 194.474 6.22281   2
   5   5   0 193.706 3.22811   7
   5   5   0 196.471 7.14830   2
  -5   5   0 193.651 3.17122   9
   5   5   0 190.644 3.41651   8
  -5   5   0 188.437 3.12123   8
  -5   5   0 189.676 6.25005   1
   5   5   0 190.000 3.12720   6
   5   5   0 191.251 7.33320   4
  -5   5   0 192.291 3.20958   7
   5   5   0 188.818 7.54759   1
  -5   5   0 193.235 5.82409   4
  -5   5   0 186.516 2.99197   6
   7  -5   0 82.6903 3.91546   1
  -7  -5   0 82.6531 1.72480   5
   7  -5   0 85.0287 3.91307   2
  -7  -5   0 84.8981 4.45831   4
  -7  -5   0 79.7089 4.31145   2
   7  -5   0 83.4351 3.53863   4
   7  -5   0 83.0512 1.57329   8
  -7  -5   0 84.3420 1.72260   8
  -7  -5   0 81.5263 4.44098   1
   7  -5   0 83.4473 1.57949   5
   7  -5   0 87.1679 3.38215   3
  -7   5   0 85.1829 1.74737   7
  -7   5   0 82.0518 1.46484   5
   7   5   0 81.7959 1.65255   6
  -7   5   0 83.3471 1.58207   8
  -7   5   0 84.7703 3.64580   1
   7   5   0 83.2110 5.14362   4
   7   5   0 84.9969 1.64919   9
  -7   5   0 78.5386 4.31166   4
   7   5   0 71.7288 4.86549   1
  -7   5   0 80.5297 1.53101   6
   7   5   0 86.5367 5.03064   2
  -7   5   0 82.0060 1.62283   9
  -9  -5   0 0.09716 0.13704   8
   9  -5   0 0.18704 0.10839   8
  -9  -5   0 0.10180 0.14427   5
  -9  -5   0 0.17414 0.15123   8
  -9   5   0 0.17399 0.09410   5
   9   5   0 0.23879 0.14953   6
  -9   5   0 0.26363 0.13634   9
  -9   5   0 0.18560 0.11133   8
   9   5   0 0.25602 0.13831   9
  -9   5   0 0.16100 0.14457   7
 -11  -5   0 29.6230 0.93878   8
 -11  -5   0 28.0764 0.93536   5
 -11  -5   0 28.9910 1.09543   8
  11   5   0 28.7032 0.89913   9
 -11   5   0 30.4193 0.65314   5
  11   5   0 32.0666 0.98708   6
 -11   5   0 28.5282 0.85857   9
 -13  -5   0 6.15625 0.47702   5
 -13  -5   0 5.81347 0.53402   8
 -13  -5   0 5.75638 0.45374   8
  13   5   0 6.24958 0.45118   9
 -13   5   0 5.80865 0.46875   9
 -13   5   0 6.11614 0.23135   5
 -13   5   0 6.11861 0.38381   8
  13   5   0 6.23467 0.48531   6
 -13   5   0 5.96923 0.50894   7
 -15  -5   0 38.6154 1.44472   8
 -15  -5   0 40.3752 1.22679   8
 -15  -5   0 41.4408 1.25009   5
  15   5   0 40.4340 1.31397   6
 -15   5   0 39.7842 1.07778   8
 -15   5   0 41.5909 1.43808   7
  15   5   0 40.8246 1.22317   9
 -17  -5   0 12.4133 1.25211   8
 -17  -5   0 11.8365 0.73718   8
 -17  -5   0 13.0145 0.72179   5
 -17   5   0 12.0384 0.57333   8
 -17   5   0 12.3808 0.84639   7
  17   5   0 11.4793 0.73545   6
  17   5   0 11.4814 0.67846   9
 -19  -5   0 0.06615 0.22626   5
 -19  -5   0 -0.0763 0.19872   8
  19   5   0 -0.1933 0.20878   6
 -19   5   0 0.22094 0.17221   8
 -19   5   0 0.00094 0.25533   7
  19   5   0 0.23553 0.24621   9
 -21  -5   0 0.02193 0.20910   5
 -21  -5   0 -0.2286 0.18231   8
  21   5   0 -0.1257 0.23085   6
 -21   5   0 0.00421 0.26097   7
 -21   5   0 0.03307 0.15234   8
 -21   5   0 0.05939 0.15238   8
  21   5   0 -0.0967 0.24321   9
 -23  -5   0 22.1586 1.07666   8
 -23  -5   0 20.4629 1.04500   5
 -23   5   0 22.0844 0.72801   8
  23   5   0 21.2284 1.16054   6
 -23   5   0 21.1217 1.29199   7
   0  -6   0 103.056 2.21604   5
   0  -6   0 108.708 4.91188   1
   0  -6   0 99.0253 4.67310   2
   0  -6   0 101.817 4.63334   4
   0  -6   0 102.102 5.10893   4
   0  -6   0 101.988 1.96309   8
   0  -6   0 104.726 4.90096   2
   0  -6   0 97.1051 1.83725   7
   0  -6   0 100.845 2.06495   8
   0   6   0 103.197 1.98617   8
   0   6   0 102.378 1.83109   7
   0   6   0 103.267 5.46904   1
   0   6   0 101.416 2.07377   9
   0   6   0 100.639 2.08119   8
   2  -6   0 73.0725 4.25245   4
   2  -6   0 70.7015 3.87788   2
  -2  -6   0 77.2748 1.74227   8
  -2  -6   0 79.4577 4.20509   2
   2  -6   0 76.2663 1.58601   5
   2  -6   0 82.0981 4.23751   1
   2  -6   0 70.8598 4.04135   4
  -2  -6   0 80.1136 4.18230   4
  -2  -6   0 74.8857 1.49206   7
   2  -6   0 77.0010 1.63465   5
   2  -6   0 76.1690 1.52799   7
   2  -6   0 73.1743 1.75963   8
  -2  -6   0 79.2437 4.22758   1
   2  -6   0 79.5428 4.17796   2
  -2  -6   0 77.3974 1.62534   5
  -2  -6   0 78.0458 1.62509   8
   2   6   0 76.6243 1.41765   6
   2   6   0 78.8662 4.93628   1
   2   6   0 81.5867 4.67243   2
   2   6   0 75.8979 1.49041   7
  -2   6   0 78.3559 1.48446   6
   2   6   0 73.8260 4.82551   4
  -2   6   0 75.3897 4.48432   1
  -2   6   0 77.2715 1.68985   8
  -2   6   0 77.1718 1.48729   7
  -2   6   0 76.1889 1.63350   9
   2   6   0 77.6646 1.75240   8
  -2   6   0 78.0719 1.59031   8
   2   6   0 77.4545 1.64763   8
  -4  -6   0 20.8000 2.41376   4
   4  -6   0 23.0955 2.57648   4
  -4  -6   0 23.7999 0.87726   8
   4  -6   0 25.8964 1.80991   3
  -4  -6   0 23.4045 0.77993   8
   4  -6   0 23.0455 2.39766   4
   4  -6   0 24.0454 0.71412   8
   4  -6   0 22.8109 0.73665   7
  -4  -6   0 24.2337 2.69979   1
   4  -6   0 27.0945 2.57447   2
   4  -6   0 23.9635 0.76583   5
   4  -6   0 24.5446 2.44886   1
  -4  -6   0 24.0248 0.78265   5
  -4  -6   0 24.4346 0.68375   6
  -4  -6   0 22.3733 2.48340   2
   4   6   0 24.8849 2.93501   2
  -4   6   0 24.3477 0.72701   7
  -4   6   0 22.5420 0.88770   9
   4   6   0 19.5256 2.75153   4
  -4   6   0 23.2002 0.70947   8
  -4   6   0 24.2446 2.94147   1
   4   6   0 24.4659 0.67658   6
   4   6   0 22.8514 0.71380   7
   4   6   0 22.0971 3.19344   1
  -6  -6   0 13.6893 2.24381   1
  -6  -6   0 11.5889 0.63469   8
   6  -6   0 13.2225 1.95933   4
   6  -6   0 12.1572 0.47869   8
  -6  -6   0 8.23790 1.75638   2
  -6  -6   0 9.42452 1.81873   4
   6  -6   0 12.1085 1.99195   2
   6  -6   0 13.2760 1.63203   3
   6  -6   0 11.6855 1.90131   1
  -6  -6   0 10.5139 0.53460   8
  -6  -6   0 11.3623 0.54900   5
   6   6   0 9.92265 2.29039   4
   6   6   0 12.2739 0.50407   6
  -6   6   0 11.4737 0.40775   6
   6   6   0 12.1447 0.55273   7
  -6   6   0 11.9303 0.53488   7
  -6   6   0 11.8402 0.48583   8
   6   6   0 10.2218 2.20470   2
  -6   6   0 11.1813 0.67488   9
   6   6   0 10.4182 2.40167   1
  -6   6   0 13.6915 1.85196   4
  -8  -6   0 6.03689 0.49057   8
  -8  -6   0 5.33099 0.41070   8
  -8  -6   0 5.68537 0.41673   5
   8  -6   0 5.65536 0.32251   8
  -8   6   0 6.51449 0.43234   7
  -8   6   0 5.66533 0.33736   8
   8   6   0 5.27911 0.36665   9
   8   6   0 5.88751 0.38749   6
 -10  -6   0 2.42852 0.38235   8
 -10  -6   0 2.29541 0.33740   5
 -10  -6   0 1.67419 0.33537   8
 -10   6   0 2.33015 0.35500   7
 -10   6   0 1.62887 0.26398   9
  10   6   0 2.30171 0.31701   6
  10   6   0 1.76896 0.31524   9
  12  -6   0 4.03247 0.44713   8
 -12  -6   0 3.92490 0.40445   5
 -12  -6   0 4.31660 0.42628   8
  12   6   0 3.57267 0.36802   9
 -12   6   0 4.88167 0.47359   7
 -12   6   0 4.20748 0.31420   8
  12   6   0 4.09073 0.40861   6
 -12   6   0 4.36105 0.37778   9
 -14  -6   0 23.8316 0.92861   8
 -14  -6   0 22.4007 1.29285   8
 -14  -6   0 25.5421 0.96806   5
  14   6   0 24.6927 0.97991   6
  14   6   0 25.0720 0.93170   9
 -14   6   0 23.2046 0.75561   8
 -14   6   0 25.1875 1.07928   7
 -16  -6   0 73.0928 2.24643   8
 -16  -6   0 75.6035 1.90564   8
 -16  -6   0 75.7410 1.91969   5
  16   6   0 76.6547 2.31117   6
  16   6   0 79.1273 1.91727   9
 -16   6   0 78.7333 1.65826   8
 -16   6   0 78.2772 2.15774   7
 -18  -6   0 14.4955 0.81177   8
 -18  -6   0 15.8100 0.82914   5
 -18   6   0 16.1081 0.73469   8
  18   6   0 14.4834 0.85120   6
  18   6   0 14.7335 0.78901   9
 -18   6   0 15.9251 0.97138   7
 -20  -6   0 0.20480 0.26281   5
 -20  -6   0 -0.1163 0.22181   8
 -20   6   0 -0.1236 0.24238   7
  20   6   0 0.29530 0.24441   9
  20   6   0 -0.0588 0.23863   6
 -20   6   0 0.13826 0.13719   8
 -20   6   0 0.10937 0.13472   8
 -22  -6   0 12.3347 0.80814   8
 -22  -6   0 13.1919 0.82117   5
  22   6   0 13.7127 0.93323   6
  22   6   0 11.3217 0.89696   9
 -22   6   0 12.7745 1.05583   7
  -1  -7   0 1.87878 1.20353   4
   1  -7   0 0.90142 0.20444   8
  -1  -7   0 1.17242 0.16860   6
  -1  -7   0 1.04474 0.22833   5
   1  -7   0 -1.0263 1.01832   1
   1  -7   0 1.11288 0.21680   5
  -1  -7   0 -1.2375 1.06629   2
   1  -7   0 1.59630 1.13958   2
  -1  -7   0 1.34748 1.14141   1
  -1  -7   0 -1.1329 0.95798   2
  -1  -7   0 0.76746 1.22211   4
   1  -7   0 1.31809 1.12376   4
   1  -7   0 0.17218 0.98613   2
   1  -7   0 0.88985 1.15320   4
  -1  -7   0 0.55397 0.17459   8
  -1   7   0 1.09057 0.24268   8
   1   7   0 1.25733 0.26202   8
   1   7   0 0.90051 0.16975   7
   1   7   0 1.19714 0.22745   8
   1   7   0 -0.8801 1.45501   1
   1   7   0 1.09399 0.16467   6
  -1   7   0 1.07443 0.21628   8
  -1   7   0 0.95908 0.17633   7
  -1   7   0 3.27658 1.54127   1
  -1   7   0 1.03924 0.15187   6
   3  -7   0 179.625 7.31697   4
  -3  -7   0 177.357 3.24073   8
  -3  -7   0 181.781 7.12175   2
   3  -7   0 182.057 6.72995   2
   3  -7   0 179.525 7.02493   2
   3  -7   0 184.403 3.17626   5
  -3  -7   0 186.776 7.03882   4
  -3  -7   0 170.272 6.82670   1
   3  -7   0 179.414 5.41545   3
   3  -7   0 174.015 6.68611   1
  -3  -7   0 178.640 3.19969   5
  -3  -7   0 180.630 2.97192   6
  -3   7   0 180.074 3.04285   7
   3   7   0 182.055 8.02809   4
  -3   7   0 181.409 3.30773   9
   3   7   0 183.700 2.96285   6
  -3   7   0 176.705 7.53888   1
   3   7   0 179.747 3.07080   7
   3   7   0 178.618 3.42323   8
  -3   7   0 180.271 3.14552   8
   3   7   0 170.682 7.62118   2
  -3   7   0 177.347 3.30014   8
   3   7   0 185.661 8.37252   1
   5  -7   0 2.82047 1.31721   2
  -5  -7   0 1.50379 1.24076   4
   5  -7   0 -0.3828 1.38871   4
  -5  -7   0 1.84530 1.44681   1
   5  -7   0 2.06246 0.24770   8
  -5  -7   0 2.10291 0.29406   8
   5  -7   0 0.59560 1.28249   1
  -5  -7   0 2.50761 1.27164   2
  -5  -7   0 1.99525 0.30195   5
   5   7   0 -0.4375 1.43284   2
   5   7   0 1.63848 0.25286   7
   5   7   0 1.92624 0.24383   6
   5   7   0 -1.5826 1.73645   1
  -5   7   0 2.41595 0.32663   9
   5   7   0 0.22611 1.54772   4
   5   7   0 2.09154 0.34230   8
  -5   7   0 1.97593 0.24460   7
  -5   7   0 1.39537 1.47563   1
  -5   7   0 1.92945 0.24416   8
   7  -7   0 46.6980 1.11473   8
  -7  -7   0 46.9483 1.27899   8
  -7  -7   0 45.7804 1.26675   5
   7   7   0 45.9091 1.25900   7
  -7   7   0 48.1677 1.15059   8
   7   7   0 47.3302 1.19843   9
   7   7   0 47.9013 1.18735   6
  -7   7   0 48.2690 1.25603   7
  -7   7   0 45.7819 1.24463   9
  -9  -7   0 44.8581 1.28151   5
  -9  -7   0 45.8091 1.27912   8
   9  -7   0 43.4312 1.04897   8
  -9  -7   0 44.4451 1.49583   8
   9   7   0 44.7645 1.18730   9
  -9   7   0 44.8018 1.30475   7
   9   7   0 45.8854 1.33982   6
  -9   7   0 43.9612 1.08330   8
  -9   7   0 41.2615 1.20068   9
  11  -7   0 0.33397 0.13706   8
 -11  -7   0 0.14765 0.19501   8
 -11  -7   0 0.43606 0.21690   5
 -11  -7   0 0.35307 0.23343   8
  11   7   0 0.34750 0.18114   6
 -11   7   0 0.07358 0.12028   8
  11   7   0 0.15177 0.17442   9
 -11   7   0 0.13530 0.16108   7
 -13  -7   0 30.9141 1.08131   8
 -13  -7   0 30.0418 1.07726   5
 -13  -7   0 30.3118 1.32084   8
  13   7   0 30.2064 1.04254   9
  13   7   0 29.1759 1.06021   6
 -13   7   0 31.2627 1.17089   7
 -13   7   0 30.3647 0.86623   8
 -15  -7   0 14.2814 0.93692   8
 -15  -7   0 16.6089 0.84190   5
 -15   7   0 16.2212 0.59584   8
 -15   7   0 14.8342 0.87539   7
  15   7   0 15.0836 0.81243   6
  15   7   0 15.3001 0.76598   9
 -17  -7   0 2.01349 0.38661   5
 -17  -7   0 3.95646 0.49074   8
 -17   7   0 3.23949 0.52029   7
 -17   7   0 2.78749 0.27580   8
  17   7   0 2.52019 0.45493   6
  17   7   0 2.42915 0.40135   9
 -19  -7   0 0.78353 0.31891   8
 -19  -7   0 1.09028 0.32345   5
 -19   7   0 1.50677 0.40814   7
  19   7   0 1.02457 0.32842   9
  19   7   0 1.26492 0.35707   6
 -21  -7   0 7.37270 0.66825   5
  21   7   0 7.19428 0.65523   9
 -21   7   0 8.08132 0.81575   7
   0  -8   0 1.34326 1.28552   4
   0  -8   0 3.00221 1.53729   1
   0  -8   0 4.70627 1.61226   2
   0  -8   0 3.37245 1.55673   2
   0  -8   0 3.30554 0.32791   8
   0  -8   0 -1.4968 1.55667   4
   0  -8   0 3.27329 0.33890   5
   0   8   0 2.54597 0.25446   7
   0   8   0 2.74053 0.23170   6
   0   8   0 2.92311 0.41535   8
   0   8   0 1.08781 1.81468   1
   0   8   0 3.30869 0.33532   8
   2  -8   0 111.744 2.25974   5
  -2  -8   0 114.485 2.30983   5
  -2  -8   0 109.632 2.04389   6
   2  -8   0 113.647 2.24666   8
  -2  -8   0 115.432 2.31296   8
  -2   8   0 113.058 2.12021   7
  -2   8   0 109.889 2.43121   8
  -2   8   0 116.455 2.27937   8
  -2   8   0 113.168 1.97024   6
   2   8   0 111.417 2.13441   7
   2   8   0 111.479 2.02071   6
   2   8   0 111.854 2.33374   8
   2   8   0 113.374 2.54729   8
   4  -8   0 20.4390 0.73387   8
  -4  -8   0 19.9356 0.79156   5
  -4  -8   0 19.4505 0.79072   8
   4  -8   0 19.7636 0.74673   5
   4   8   0 19.5230 0.65438   6
  -4   8   0 21.1674 0.75434   8
   4   8   0 20.4296 0.93639   8
   4   8   0 19.9554 0.72980   7
  -4   8   0 20.0300 0.70545   7
  -6  -8   0 1.62591 0.30262   5
   6  -8   0 1.30408 0.22612   8
  -6  -8   0 1.73914 0.30213   8
  -6   8   0 1.35347 0.27618   8
   6   8   0 1.37344 0.25362   7
   6   8   0 1.50883 0.24761   6
  -6   8   0 1.79106 0.28197   7
  -8  -8   0 20.6442 0.85146   5
  -8  -8   0 19.3295 0.82851   8
   8  -8   0 19.1826 0.67513   8
   8   8   0 20.0409 0.83567   7
  -8   8   0 20.2846 0.71510   8
   8   8   0 19.5349 0.75748   9
  10  -8   0 19.7188 0.64780   8
 -10  -8   0 19.8449 0.85993   8
 -10  -8   0 19.5703 0.85487   5
  10   8   0 19.7853 0.78968   9
  10   8   0 19.9383 0.79999   6
 -10   8   0 20.3165 0.70666   8
 -10   8   0 19.7988 0.86564   7
 -12  -8   0 22.2535 0.95150   8
 -12  -8   0 22.9869 0.96992   5
  12   8   0 23.6793 0.92954   9
 -12   8   0 23.5434 1.00491   7
 -12   8   0 23.7458 0.75117   8
  12   8   0 21.8673 0.91295   6
 -14  -8   0 2.14718 0.39054   8
 -14  -8   0 1.68666 0.36472   5
 -14   8   0 2.22080 0.41922   7
  14   8   0 2.03023 0.35428   6
 -14   8   0 2.07629 0.25607   8
  14   8   0 2.54582 0.39586   9
 -16  -8   0 0.04915 0.26356   8
 -16  -8   0 0.55558 0.26660   5
 -16   8   0 -0.1461 0.10871   8
  16   8   0 0.27778 0.24659   6
  16   8   0 0.07885 0.18116   9
 -18  -8   0 12.7165 0.82180   5
 -18  -8   0 13.2779 0.84840   8
 -18   8   0 13.2635 0.93673   7
  18   8   0 13.7639 0.86070   6
 -20  -8   0 0.72218 0.32479   5
 -20  -8   0 0.08904 0.26575   8
  20   8   0 -0.0042 0.29195   9
 -20   8   0 0.51393 0.31535   7
  20   8   0 -0.0839 0.27087   6
  -1  -9   0 54.5423 1.43629   8
   1  -9   0 54.2664 1.41251   8
   1  -9   0 55.2916 1.44149   5
  -1  -9   0 56.0986 1.47259   5
  -1   9   0 56.1639 1.18670   6
  -1   9   0 52.8332 1.77647   8
  -1   9   0 54.4380 1.62169   8
   1   9   0 53.7154 1.30768   7
   1   9   0 55.0196 1.20317   6
   1   9   0 55.1043 1.65927   8
   1   9   0 55.8490 1.49116   8
  -1   9   0 56.0130 1.32129   7
  -3  -9   0 50.7288 1.38912   8
   3  -9   0 50.0919 1.35074   5
  -3  -9   0 50.9010 1.40071   5
   3  -9   0 47.8738 1.45762   8
  -3   9   0 50.9122 1.24812   7
   3   9   0 50.1165 1.17754   6
  -3   9   0 51.7756 1.36577   8
  -3   9   0 48.8822 1.09159   6
   3   9   0 50.7265 1.28818   7
  -3   9   0 49.1697 1.77374   8
   3   9   0 53.3594 1.65578   8
   5  -9   0 9.05282 0.50768   8
  -5  -9   0 9.39557 0.59663   8
   5  -9   0 9.09425 0.53162   5
  -5  -9   0 9.06598 0.60107   5
  -5   9   0 9.25126 0.52798   8
   5   9   0 9.06511 0.53496   7
  -5   9   0 8.32789 0.49298   7
   5   9   0 9.20879 0.47701   6
  -7  -9   0 129.358 2.72556   8
  -7  -9   0 135.450 2.76826   5
   7  -9   0 128.856 2.49097   8
  -7   9   0 131.629 2.54038   8
   7   9   0 133.335 2.70358   7
  -7   9   0 133.816 2.65446   7
  -9  -9   0 6.60580 0.54091   5
   9  -9   0 6.02952 0.39216   8
  -9  -9   0 6.40990 0.53533   8
  -9   9   0 6.71845 0.44106   8
  -9   9   0 6.63019 0.51504   7
   9   9   0 6.88583 0.50250   6
   9   9   0 5.82886 0.47752   9
 -11  -9   0 1.22735 0.31407   8
 -11  -9   0 1.91699 0.38121   5
 -11   9   0 1.61944 0.26502   8
  11   9   0 1.98241 0.34418   6
 -11   9   0 2.10477 0.37032   7
  11   9   0 1.66874 0.33743   9
 -13  -9   0 29.0283 1.14354   8
 -13  -9   0 29.3227 1.18135   5
 -13   9   0 27.0457 1.15464   7
  13   9   0 28.7302 1.11221   6
  13   9   0 29.1399 1.09897   9
 -13   9   0 29.7960 0.87219   8
 -15  -9   0 -0.2052 0.21319   5
 -15   9   0 -0.2066 0.16651   7
  15   9   0 0.11713 0.22012   6
 -15   9   0 -0.0666 0.12632   8
  15   9   0 -0.0823 0.18919   9
 -17  -9   0 13.2705 0.82953   5
 -17  -9   0 13.6544 0.83921   8
  17   9   0 14.4352 0.83350   9
 -17   9   0 13.1294 0.89556   7
  17   9   0 12.8438 0.83484   6
 -19  -9   0 0.07254 0.29714   8
 -19  -9   0 -0.0686 0.25561   5
  19   9   0 0.11833 0.26173   6
 -19   9   0 0.34993 0.26541   7
  19   9   0 -0.0667 0.24228   9
 -21  -9   0 8.61192 0.76349   5
  21   9   0 10.1419 0.78919   9
 -21   9   0 7.74780 1.30656   7
  21   9   0 6.63077 0.73467   6
   0 -10   0 0.06662 0.18289   5
   0 -10   0 0.57649 0.21047   8
   0  10   0 0.13188 0.12923   6
   0  10   0 0.13663 0.16565   8
   0  10   0 0.33403 0.25318   8
  -2 -10   0 23.2811 0.92164   8
   2 -10   0 23.0355 0.90479   5
  -2 -10   0 21.9789 0.91283   5
   2 -10   0 20.8771 0.84063   8
  -2  10   0 21.2321 0.87157   8
   2  10   0 22.3167 0.81890   7
  -2  10   0 20.4311 1.00879   8
   2  10   0 23.5506 0.73984   6
  -2  10   0 22.5069 0.68968   6
  -4 -10   0 34.7683 1.19305   8
   4 -10   0 35.1205 1.14018   5
  -4  10   0 37.0179 1.15187   8
  -4  10   0 36.3799 0.92866   6
   4  10   0 36.6226 1.12030   7
  -4  10   0 37.6803 1.11278   7
   4  10   0 37.7804 1.03167   6
  -6 -10   0 30.1927 1.12779   5
   6 -10   0 30.5838 0.99518   8
  -6 -10   0 30.8110 1.12090   8
  -6  10   0 31.2261 1.03702   7
   6  10   0 29.2201 1.05175   7
   6  10   0 31.2855 1.24474   6
  -6  10   0 31.6374 1.03304   8
  -8 -10   0 74.1404 2.16564   8
   8 -10   0 77.0337 1.81624   5
   8 -10   0 74.6441 1.69267   8
  -8 -10   0 76.7273 1.98214   5
   8  10   0 77.3255 1.80307   6
  -8  10   0 77.5643 1.88348   7
   8  10   0 75.9515 1.94019   7
   8  10   0 77.3588 1.87596   9
  -8  10   0 76.5180 1.76609   8
  10 -10   0 6.28542 0.40178   8
 -10 -10   0 6.49390 0.60052   5
 -10 -10   0 7.09405 0.59650   8
  10  10   0 7.31012 0.56222   9
 -10  10   0 6.68681 0.56235   7
  10  10   0 7.40582 0.55659   6
 -10  10   0 6.28831 0.45064   8
 -12 -10   0 0.39823 0.29638   8
 -12 -10   0 0.64782 0.33203   5
  12  10   0 0.61978 0.27416   9
  12  10   0 1.19604 0.29628   6
 -12  10   0 1.25617 0.32589   7
 -12  10   0 1.21713 0.25222   8
 -14 -10   0 0.61268 0.28133   8
 -14 -10   0 1.40997 0.36979   5
  14  10   0 1.38524 0.34670   6
  14  10   0 0.44761 0.27278   9
 -14  10   0 1.06894 0.22598   8
 -14  10   0 1.06371 0.31714   7
 -16 -10   0 8.96453 0.72610   8
 -16 -10   0 8.79574 0.70614   5
  16  10   0 8.96841 0.66966   9
 -16  10   0 7.98242 0.72958   7
  16  10   0 9.44315 0.72590   6
 -16  10   0 9.33802 0.40565   8
 -18 -10   0 2.98644 0.49614   8
 -18 -10   0 2.76095 0.50037   5
  18  10   0 2.14572 0.47285   6
  18  10   0 2.12696 0.44564   9
 -18  10   0 3.77168 0.58973   7
 -20 -10   0 6.12816 0.72338   8
 -20 -10   0 5.83711 0.68047   5
  20  10   0 7.87168 0.73687   6
 -20  10   0 5.35494 0.86778   7
  20  10   0 4.87375 0.64764   9
   1 -11   0 85.6482 2.01705   8
   1 -11   0 82.6788 2.02327   5
  -1 -11   0 81.9857 2.04053   5
  -1  11   0 85.5981 2.06886   8
  -1  11   0 83.8321 1.69918   6
   1  11   0 82.3099 2.37533   8
   1  11   0 83.5822 1.88328   7
  -1  11   0 83.5016 1.86603   7
   1  11   0 85.4961 1.74621   6
  -1  11   0 80.8965 2.30039   8
  -3 -11   0 0.29523 0.24360   5
  -3 -11   0 -0.1800 0.18295   8
   3 -11   0 0.23800 0.19642   8
   3 -11   0 0.31075 0.21149   5
   3  11   0 0.23111 0.18636   7
  -3  11   0 0.25305 0.19885   8
   3  11   0 -0.0766 0.14307   6
  -3  11   0 0.01201 0.13263   6
  -3  11   0 0.04424 0.14363   7
  -3  11   0 -0.1273 0.21856   8
   3  11   0 0.02783 0.26256   8
   5 -11   0 8.26400 0.57833   5
   5 -11   0 9.60932 0.88756   8
  -5 -11   0 7.62231 0.62815   5
  -5 -11   0 7.85842 0.61017   8
  -5  11   0 8.94953 0.56760   7
  -5  11   0 8.89119 0.46301   6
   5  11   0 9.13673 0.52695   6
  -5  11   0 9.21429 0.59152   8
   5  11   0 8.45509 0.58430   7
   7 -11   0 30.0870 1.09085   5
  -7 -11   0 29.7599 1.19375   5
  -7 -11   0 29.3553 1.16712   8
   7 -11   0 30.7101 1.00695   8
  -7  11   0 29.4413 1.05636   7
   7  11   0 31.6227 1.16175   7
   7  11   0 30.1255 1.01585   6
  -7  11   0 30.8475 1.05492   8
   9 -11   0 18.4794 0.80833   5
  -9 -11   0 17.4084 0.92146   8
  -9 -11   0 18.4154 0.94776   5
   9 -11   0 18.3276 0.80537   8
  -9  11   0 18.7948 0.79119   8
  -9  11   0 18.1811 0.86061   7
   9  11   0 19.0374 0.94890   7
   9  11   0 19.1856 0.88759   9
   9  11   0 18.1443 0.82285   6
 -11 -11   0 5.76929 0.59051   8
  11 -11   0 5.16926 0.47070   5
  11  11   0 6.70712 0.76711   9
  11  11   0 7.08334 0.55780   6
 -11  11   0 6.15456 0.45882   8
 -11  11   0 5.87098 0.54880   7
 -13 -11   0 15.2612 0.89575   5
 -13 -11   0 14.9608 0.87884   8
 -13  11   0 14.7035 0.64221   8
 -13  11   0 13.6746 0.89897   7
  13  11   0 14.9039 0.86445   6
  13  11   0 14.1300 0.82507   9
 -15 -11   0 0.59461 0.32942   5
 -15 -11   0 0.21337 0.30070   8
 -15  11   0 0.00950 0.12972   8
 -15  11   0 -0.1553 0.20544   7
  15  11   0 -0.2628 0.20435   6
  15  11   0 -0.2418 0.20610   9
 -17 -11   0 14.1088 0.94720   5
 -17 -11   0 13.3257 0.91836   8
  17  11   0 13.7152 0.90275   6
  17  11   0 12.7720 0.86212   9
 -17  11   0 12.9419 0.92132   7
 -19 -11   0 8.72803 1.05505   8
 -19 -11   0 12.3789 0.90364   5
  19  11   0 9.44278 0.82370   6
 -19  11   0 9.99204 0.85422   7
  19  11   0 10.6023 0.81889   9
   0 -12   0 131.957 2.85918   5
   0 -12   0 131.963 2.81619   8
   0  12   0 133.550 2.47370   6
   0  12   0 131.324 2.67321   7
   0  12   0 127.957 3.27034   8
   2 -12   0 4.80121 0.47564   8
  -2 -12   0 4.63854 0.52765   8
   2 -12   0 4.42163 0.54356   5
  -2 -12   0 4.89782 0.52776   5
   2  12   0 5.56251 0.41538   6
  -2  12   0 3.74072 0.58613   8
   2  12   0 4.86872 0.45808   7
   2  12   0 4.77605 0.65434   8
  -2  12   0 4.73951 0.44621   7
  -2  12   0 4.00097 0.35353   6
  -2  12   0 5.31014 0.50717   8
  -4 -12   0 4.06283 0.50882   8
  -4 -12   0 4.19642 0.54335   5
   4 -12   0 3.53365 0.47820   5
   4  12   0 3.10664 0.37927   6
  -4  12   0 3.71159 0.34245   6
  -4  12   0 3.87372 0.45425   8
   4  12   0 4.08479 0.46122   7
  -4  12   0 4.05496 0.43437   7
   6 -12   0 0.30419 0.19245   8
   6 -12   0 -0.0315 0.22031   5
  -6 -12   0 0.05355 0.23885   8
  -6 -12   0 0.07217 0.24837   5
  -6  12   0 0.03522 0.17840   7
  -6  12   0 0.15206 0.19833   8
   6  12   0 -0.0840 0.17100   6
  -6  12   0 0.06045 0.15866   6
   6  12   0 0.09767 0.22035   7
   8 -12   0 39.6821 1.28356   5
  -8 -12   0 41.8109 1.46902   5
   8 -12   0 39.4062 1.18815   8
  -8 -12   0 40.3833 1.43507   8
   8  12   0 42.9223 1.56653   9
   8  12   0 40.5643 1.41695   7
   8  12   0 37.5184 1.22779   6
  -8  12   0 40.4065 1.32366   7
  -8  12   0 40.0902 1.26706   8
  -8  12   0 38.9649 1.12747   6
 -10 -12   0 0.28703 0.34538   5
 -10 -12   0 0.36398 0.27952   8
  10 -12   0 0.53578 0.23727   5
 -10  12   0 -0.2317 0.16303   8
 -10  12   0 0.00204 0.18576   7
  10  12   0 0.21066 0.22421   6
  10  12   0 0.13182 0.21603   9
 -12 -12   0 6.35199 0.66644   5
 -12 -12   0 5.37846 0.62197   8
  12  12   0 6.20847 0.61364   9
  12  12   0 6.13817 0.58115   6
 -12  12   0 5.72628 0.45502   8
 -14 -12   0 1.33076 0.41595   5
 -14 -12   0 0.39223 0.28930   8
 -14  12   0 0.65534 0.26709   7
  14  12   0 0.76994 0.33160   9
  14  12   0 0.68891 0.30229   6
 -16 -12   0 9.68683 0.80948   8
 -16 -12   0 10.7201 0.83813   5
  16  12   0 10.9503 0.80228   9
  16  12   0 8.01780 0.74129   6
 -16  12   0 11.7044 0.86177   7
 -18 -12   0 1.00776 0.53528   8
 -18 -12   0 0.86026 0.37321   5
  18  12   0 0.67538 0.39810   6
  18  12   0 1.10969 0.38327   9
 -18  12   0 1.33517 0.40146   7
   1 -13   0 -0.1074 0.24183   5
  -1 -13   0 -0.3749 0.20214   5
  -1 -13   0 -0.2221 0.22759   8
   1 -13   0 0.25541 0.24059   8
   1  13   0 0.22862 0.29332   8
   1  13   0 -0.2909 0.19289   6
  -1  13   0 0.03049 0.18471   7
  -1  13   0 0.51597 0.33697   8
   1  13   0 0.33029 0.22358   7
  -1  13   0 -0.0057 0.16745   6
  -3 -13   0 16.9087 0.89636   8
   3 -13   0 16.4984 0.82689   8
   3 -13   0 16.8745 0.88395   5
  -3 -13   0 17.1754 0.92678   5
  -3  13   0 17.4517 0.81912   7
  -3  13   0 17.8484 0.69067   6
   3  13   0 16.8554 0.73085   6
   3  13   0 15.9019 0.82118   7
   5 -13   0 0.33773 0.34891   8
   5 -13   0 0.64368 0.27617   5
  -5 -13   0 0.03209 0.23451   8
  -5 -13   0 -0.3820 0.21014   5
  -5  13   0 0.07724 0.19130   7
  -5  13   0 0.10629 0.17178   6
   5  13   0 0.15665 0.19165   6
   5  13   0 0.59962 0.26252   7
  -7 -13   0 2.79961 0.50060   5
  -7 -13   0 3.21849 0.51312   8
   7 -13   0 3.64163 0.50027   5
   7 -13   0 3.69414 0.43691   8
  -7  13   0 2.99498 0.43468   7
   7  13   0 3.30867 0.48387   7
  -7  13   0 4.48920 0.46808   8
   7  13   0 2.88034 0.39532   6
   9 -13   0 10.0519 0.65721   5
  -9 -13   0 10.5849 0.82905   5
  -9 -13   0 9.82164 0.76416   8
  -9  13   0 9.66190 0.67775   7
  -9  13   0 10.1709 0.55913   6
   9  13   0 9.95392 0.66467   6
  -9  13   0 9.83922 0.62631   8
   9  13   0 9.64492 0.70146   9
   9  13   0 8.70436 0.73106   7
 -11 -13   0 0.22747 0.29896   5
 -11 -13   0 0.56003 0.31259   8
 -11  13   0 0.06370 0.17128   8
  11  13   0 0.10771 0.22082   9
  11  13   0 -0.3878 0.18344   6
 -13 -13   0 0.27077 0.33043   8
 -13 -13   0 0.12003 0.30690   5
  13  13   0 0.20340 0.28650   9
 -13  13   0 0.66060 0.29037   7
  13  13   0 0.81505 0.31568   6
 -15 -13   0 0.25947 0.37444   5
 -15 -13   0 0.01074 0.33394   8
 -15  13   0 0.08717 0.22513   7
  15  13   0 -0.5457 0.22031   9
  15  13   0 -0.1672 0.27645   6
 -17 -13   0 11.0969 0.91749   8
 -17 -13   0 11.2057 0.91949   5
  17  13   0 9.53195 0.83622   6
 -17  13   0 9.75322 0.82238   7
  17  13   0 11.9278 0.89448   9
   0 -14   0 11.6912 0.89740   8
   0 -14   0 12.2019 0.80129   5
   0  14   0 10.8496 0.70350   7
   0  14   0 10.9518 0.58986   6
  -2 -14   0 8.05772 0.69211   5
  -2 -14   0 7.35464 0.63862   8
   2 -14   0 7.38016 0.66063   5
   2 -14   0 8.20935 0.65661   8
  -2  14   0 7.23076 0.58667   7
  -2  14   0 8.06056 0.50769   6
   2  14   0 7.28977 0.60070   7
   2  14   0 8.38488 0.53930   6
   4 -14   0 1.08090 0.36114   8
  -4 -14   0 0.23528 0.27431   8
   4 -14   0 0.58980 0.31234   5
  -4 -14   0 1.07311 0.35676   5
  -4  14   0 0.44015 0.23117   6
   4  14   0 0.65181 0.28836   7
  -4  14   0 0.91788 0.27641   7
   4  14   0 1.02909 0.25516   6
  -6 -14   0 3.16556 0.51252   5
   6 -14   0 3.32859 0.50927   5
  -6 -14   0 3.58731 0.61506   8
  -6  14   0 3.21315 0.35933   6
   6  14   0 3.45674 0.49991   7
  -6  14   0 2.29315 0.38979   7
   6  14   0 4.05520 0.43973   6
  -8 -14   0 0.06375 0.29063   5
  -8 -14   0 -0.0811 0.28094   8
   8 -14   0 0.54108 0.31739   5
  -8  14   0 0.74806 0.39889   7
   8  14   0 0.69173 0.26980   6
   8  14   0 0.56714 0.31606   7
  -8  14   0 0.34907 0.20383   6
   8  14   0 0.38044 0.28148   9
 -10 -14   0 1.19405 0.41383   8
 -10 -14   0 1.17934 0.41466   5
  10  14   0 0.59593 0.28935   9
  10  14   0 0.73694 0.30029   6
 -10  14   0 1.56415 0.29438   6
 -10  14   0 0.93261 0.31605   7
 -12 -14   0 0.48552 0.34190   8
 -12 -14   0 0.84709 0.43763   5
 -12  14   0 0.38447 0.26043   7
  12  14   0 0.81641 0.33746   9
  12  14   0 -0.0696 0.25714   6
 -14 -14   0 1.66409 0.44553   8
  14  14   0 1.46170 0.41353   6
 -14  14   0 1.52832 0.38375   7
   1 -15   0 3.83081 0.52372   8
  -1 -15   0 3.42056 0.55335   5
  -1 -15   0 3.96071 0.53233   8
   1 -15   0 3.41416 0.53121   5
   1  15   0 2.92761 0.47465   7
   1  15   0 3.25508 0.38212   6
  -1  15   0 3.63852 0.40020   6
  -3 -15   0 3.76015 0.56020   5
  -3 -15   0 3.26340 0.50851   8
   3 -15   0 4.25274 0.58215   5
   3  15   0 4.29057 0.45277   6
  -3  15   0 3.68428 0.38147   6
   3  15   0 4.15246 0.53064   7
  -3  15   0 3.21549 0.57354   7
  -5 -15   0 13.2335 1.07595   8
   5 -15   0 13.5994 0.85198   5
   5  15   0 13.8879 0.73024   6
   5  15   0 14.2137 0.88352   7
  -5  15   0 13.2544 0.63932   6
  -5  15   0 12.2317 0.76204   7
  -7 -15   0 3.09266 0.53475   8
   7 -15   0 3.33394 0.52692   5
  -7 -15   0 3.63129 0.59530   5
   7  15   0 4.24680 0.57687   9
   7  15   0 3.16562 0.45092   6
  -7  15   0 3.24589 0.46872   7
  -7  15   0 3.39769 0.38341   6
  -9 -15   0 4.51613 0.65021   5
  -9 -15   0 3.70320 0.57347   8
   9  15   0 4.14849 0.59524   7
  -9  15   0 3.76237 0.53405   7
  -9  15   0 4.29738 0.42566   6
   9  15   0 4.68542 0.57362   9
   9  15   0 4.94926 0.55289   6
 -11 -15   0 0.76560 0.40723   5
 -11 -15   0 1.72737 0.64932   8
  11  15   0 1.51968 0.42443   9
 -11  15   0 1.07347 0.28476   6
 -11  15   0 1.54699 0.38514   7
  11  15   0 2.02139 0.41115   6
 -13 -15   0 1.74591 0.47397   5
 -13 -15   0 1.09670 0.44054   8
 -13  15   0 2.39152 0.45160   7
  13  15   0 2.14002 0.49330   9
  13  15   0 1.56465 0.40800   6
   0 -16   0 1.72841 0.47547   5
   0  16   0 2.71735 0.35476   6
   0  16   0 1.81309 0.39009   7
  -2 -16   0 5.65948 0.69594   8
   2 -16   0 4.03775 0.60022   5
  -2 -16   0 5.17366 0.66140   5
   2  16   0 5.26670 0.57643   7
  -2  16   0 4.81896 0.53628   7
  -2  16   0 4.02545 0.42154   6
   2  16   0 4.71408 0.48028   6
  -4 -16   0 -0.4644 0.30747   8
   4 -16   0 -0.5400 0.27403   5
  -4 -16   0 0.36415 0.33127   5
   4  16   0 0.27647 0.27035   7
  -4  16   0 0.10736 0.19207   6
   4  16   0 0.00755 0.24744   6
  -4  16   0 0.32045 0.26525   7
  -6 -16   0 6.31402 0.72924   8
  -6 -16   0 6.47346 0.77429   5
   6  16   0 7.27214 0.60522   6
  -6  16   0 6.58629 0.62472   7
   6  16   0 7.58503 0.71555   7
  -6  16   0 6.67251 0.49092   6
  -8 -16   0 4.98131 0.69898   5
  -8 -16   0 5.85686 0.74211   8
   8  16   0 4.83157 0.67172   7
  -8  16   0 4.98263 0.45062   6
  -8  16   0 5.47175 0.58741   7
   8  16   0 5.52748 0.57914   6
   8  16   0 5.64247 0.63850   9
 -10 -16   0 7.60125 0.82585   5
  10  16   0 7.20724 0.65748   6
 -10  16   0 8.04874 0.69898   7
  10  16   0 7.81589 0.74708   9
 -12 -16   0 1.29154 0.46042   5
 -12 -16   0 1.11412 0.45576   8
 -12  16   0 1.03948 0.37118   7
  12  16   0 0.84086 0.37282   9
  12  16   0 1.50622 0.39659   6
  -1 -17   0 0.25066 0.54814   5
   1 -17   0 0.65961 0.36222   5
   1  17   0 0.27728 0.26848   7
  -1  17   0 0.30462 0.25995   7
  -1  17   0 0.70332 0.23880   6
   1  17   0 0.22001 0.24322   6
  -3 -17   0 -0.6284 0.28458   5
   3 -17   0 -0.1886 0.35730   5
   3  17   0 0.02298 0.23267   6
  -3  17   0 0.23231 0.27028   7
   3  17   0 -0.4058 0.25200   7
  -3  17   0 0.07093 0.22898   6
   5 -17   0 0.79214 0.55280   5
  -5 -17   0 0.32673 0.39381   5
  -5  17   0 -0.0824 0.24535   7
   5  17   0 -0.0501 0.27576   7
  -7 -17   0 0.47011 0.45971   8
  -7 -17   0 1.59840 0.51566   5
   7  17   0 1.35411 0.37297   6
   7  17   0 1.03421 0.40158   9
   7  17   0 1.17813 0.43302   7
  -7  17   0 1.36169 0.35417   7
  -9 -17   0 3.35311 0.77502   8
   9  17   0 3.29803 0.55345   9
   9  17   0 2.97772 0.54192   7
   9  17   0 2.54780 0.43965   6
  -9  17   0 2.76244 0.48190   7
   0 -18   0 1.53710 0.46434   5
   0  18   0 1.12937 0.36364   7
  -2 -18   0 2.41959 0.54654   5
   2 -18   0 2.99687 0.55381   5
  -2  18   0 3.67423 0.55936   7
   2  18   0 4.00262 0.49087   6
   2  18   0 3.75598 0.57865   7
  -4 -18   0 26.7139 1.42588   5
   4  18   0 22.2920 1.47444   7
   4  18   0 24.1011 1.03258   6
  -4  18   0 24.2452 1.20593   7
 -24   0   1 0.39322 0.26940   5
  24   0  -1 -0.1862 0.28396   6
 -24   0   1 -0.0106 0.22743   8
 -24   0   1 -0.0691 0.30816   7
 -22   0   1 0.17293 0.20504   5
  22   0  -1 0.18400 0.27668   6
 -22   0   1 -0.1345 0.27078   7
 -22   0   1 -0.1227 0.21137   8
 -20   0   1 -0.0032 0.19788   5
 -20   0   1 -0.0537 0.20582   8
  20   0  -1 -0.1268 0.19376   6
 -20   0   1 0.01095 0.26804   7
 -18   0   1 0.25072 0.21009   8
  18   0  -1 0.18644 0.22359   6
 -18   0   1 0.06626 0.18552   5
 -16   0   1 -0.1459 0.15355   5
  16   0  -1 -0.2407 0.16857   6
 -16   0   1 -0.0223 0.16337   8
  16   0  -1 0.31081 0.14557   9
 -14   0   1 -0.1092 0.12246   8
  14   0  -1 -0.0111 0.13225   9
 -14   0   1 0.15652 0.16246   5
  14   0  -1 0.11282 0.15858   6
  12   0  -1 0.07776 0.12766   9
  12   0  -1 -0.0191 0.11914   6
 -12   0   1 0.27622 0.13804   5
  12   0  -1 -0.2282 0.10168   9
 -12   0   1 0.07938 0.12926   8
  10   0  -1 -0.0344 0.09834   9
 -10   0   1 1.49647 0.75338   4
 -10   0   1 -0.1662 0.69591   1
  10   0  -1 -0.1405 0.77408   1
 -10   0   1 0.56783 0.60638   3
 -10   0   1 -0.0550 0.08620   8
  10   0  -1 0.08939 0.11105   6
  10   0  -1 -0.3716 0.62015   4
 -10   0   1 0.09566 0.08599   9
  10   0  -1 0.79292 0.76903   2
 -10   0   1 -0.2814 0.66287   2
 -10   0   1 0.02935 0.10123   5
  -8   0   1 -0.4525 0.46880   1
  -8   0   1 0.14658 0.09186   8
   8   0  -1 0.10125 0.09474   6
   8   0  -1 0.01168 0.07120   5
  -8   0   1 0.26797 0.10610   5
   8   0  -1 -0.7081 0.48782   2
  -8   0   1 -0.0142 0.07710   6
  -8   0   1 0.68570 0.51029   4
  -8   0   1 0.25980 0.56542   2
  -8   0   1 -0.3688 0.42405   3
   8   0  -1 0.07535 0.10128   9
   8   0  -1 -0.2655 0.51711   4
  -8   0   1 0.08488 0.08893   9
   8   0  -1 0.07563 0.07925   8
   8   0  -1 0.06816 0.56033   1
   6   0  -1 0.02709 0.06461   8
   6   0  -1 -0.0437 0.07007   9
   6   0  -1 -0.1395 0.32096   1
  -6   0   1 0.06310 0.39624   2
  -6   0   1 0.14967 0.08279   6
  -6   0   1 -0.1706 0.37334   1
  -6   0   1 -0.6885 0.27879   3
   6   0  -1 0.13815 0.08431   6
  -6   0   1 -0.0210 0.08065   5
   6   0  -1 0.06598 0.06768   5
   6   0  -1 -0.3386 0.34839   2
  -6   0   1 -0.0199 0.05999   9
  -6   0   1 -0.0084 0.06471   8
   6   0  -1 0.08785 0.33052   4
  -6   0   1 0.37316 0.40929   4
  -4   0   1 0.01161 0.06303   9
  -4   0   1 -0.0306 0.06283   5
  -4   0   1 0.07895 0.26662   1
   4   0  -1 -0.0177 0.06419   5
   4   0  -1 -0.1504 0.25572   4
  -4   0   1 0.55557 0.32047   4
   4   0  -1 0.00985 0.05801   8
   4   0  -1 0.00733 0.26071   2
  -4   0   1 0.12144 0.29987   2
   4   0  -1 -0.0299 0.06781   9
  -4   0   1 -0.0195 0.06201   8
  -4   0   1 0.01254 0.05589   6
   4   0  -1 -0.0448 0.05744   6
   2   0  -1 0.08608 0.03475   6
   2   0  -1 0.15992 0.04481   5
  -2   0   1 0.39913 0.20313   4
   2   0  -1 0.13070 0.14247   1
  -2   0   1 0.02057 0.03437   8
  -2   0   1 0.18329 0.05142   9
  -2   0   1 0.03556 0.03199   6
   2   0  -1 -0.1084 0.16154   2
   2   0  -1 -0.1350 0.13679   4
  -2   0   1 0.02152 0.15540   2
   2   0  -1 0.09011 0.04635   9
  -2   0   1 0.02364 0.03621   5
   2   0  -1 0.03823 0.03418   8
   2   0   1 0.11185 0.28192   1
   2   0   1 0.00825 0.04812   8
  -2   0  -1 0.05494 0.05044   5
   2   0   1 0.04334 0.20338   2
  -2   0  -1 0.02340 0.02769   9
  -2   0  -1 -0.0549 0.19393   4
  -2   0  -1 0.12328 0.18259   2
  -2   0  -1 0.12574 0.05106   6
   2   0   1 0.01750 0.04992   5
   2   0   1 0.08641 0.05131   9
  -2   0  -1 0.04479 0.05013   8
   2   0   1 0.06240 0.04704   6
  -2   0  -1 0.08569 0.05531   9
  -2   0  -1 0.15613 0.20517   4
  -2   0  -1 -0.2507 0.19180   2
   2   0   1 0.06452 0.04365   8
  -2   0  -1 0.28527 0.25677   1
  -2   0  -1 0.07692 0.04967   8
  -2   0  -1 0.03657 0.04557   5
  -4   0  -1 0.19178 0.25511   4
   4   0   1 0.01093 0.06024   5
   4   0   1 0.25757 0.30818   2
   4   0   1 -0.0368 0.05997   6
   4   0   1 0.03945 0.04151   9
  -4   0  -1 0.82920 0.34611   1
   4   0   1 0.02356 0.09719   9
  -4   0  -1 0.09639 0.06865   6
   4   0   1 0.10515 0.06817   8
  -4   0  -1 -0.0605 0.04747   5
   4   0   1 -0.0197 0.38074   1
  -4   0  -1 0.02992 0.05650   8
  -4   0  -1 -0.0431 0.05792   8
  -4   0  -1 0.06044 0.07992   9
   4   0   1 -0.0963 0.33253   4
  -4   0  -1 -0.0124 0.04001   9
  -4   0  -1 0.11803 0.23810   2
  -6   0  -1 0.06501 0.07576   5
   6   0   1 -0.0707 0.06188   8
  -6   0  -1 0.05430 0.07842   6
  -6   0  -1 0.19878 0.42416   1
   6   0   1 0.06834 0.05383   9
  -6   0  -1 0.12450 0.07363   8
   6   0   1 0.75783 0.49664   4
  -6   0  -1 0.18544 0.09723   9
   6   0   1 -0.0480 0.06196   5
  -6   0  -1 0.02031 0.31654   4
  -6   0  -1 0.78178 0.39879   2
   6   0   1 0.02081 0.45996   2
  -6   0  -1 0.05347 0.05608   9
   6   0   1 0.10176 0.08300   6
   6   0   1 0.02739 0.07575   9
  -8   0  -1 -0.3286 0.63139   3
   8   0   1 -0.0418 0.07343   6
   8   0   1 0.07552 0.08486   9
  -8   0  -1 0.05440 0.08291   5
   8   0   1 -0.5196 0.63663   1
   8   0   1 -0.3126 0.57439   2
  -8   0  -1 -0.2139 0.50755   1
   8   0   1 -0.0080 0.05829   9
  -8   0  -1 -0.0697 0.05695   9
  -8   0  -1 0.06875 0.07956   8
  -8   0  -1 -0.6285 0.44387   4
  -8   0  -1 0.39157 0.51593   2
   8   0   1 -0.4763 0.66736   4
   8   0   1 -0.0203 0.07136   5
  10   0   1 -0.9598 0.90840   2
 -10   0  -1 0.71560 0.74899   2
  10   0   1 0.08734 0.10685   6
  10   0   1 -0.0604 0.04979   9
 -10   0  -1 0.07369 0.08737   5
 -10   0  -1 1.02388 0.90355   3
 -10   0  -1 0.10495 0.59040   4
 -10   0  -1 -0.4943 0.67946   1
  10   0   1 -0.2372 0.91108   4
 -10   0  -1 -0.0753 0.06034   9
 -10   0  -1 0.10804 0.09086   8
  10   0   1 1.03091 0.95477   1
 -12   0  -1 -0.0604 0.11064   8
 -12   0  -1 0.20411 0.13317   5
  12   0   1 0.25763 0.17984   6
 -12   0  -1 0.32068 0.14793   8
  14   0   1 0.04711 0.15609   6
 -14   0  -1 0.01103 0.13592   8
 -14   0  -1 -0.1527 0.11773   8
 -14   0  -1 0.05310 0.13328   5
 -16   0  -1 -0.1908 0.15992   5
 -16   0  -1 -0.0862 0.15486   8
  16   0   1 -0.0566 0.17444   6
 -16   0  -1 -0.2189 0.12780   5
 -16   0  -1 -0.0621 0.15019   8
 -18   0  -1 -0.1881 0.16234   8
 -18   0  -1 0.21371 0.18104   5
  20   0   1 0.11741 0.25870   6
 -20   0  -1 -0.0155 0.17533   8
 -20   0  -1 -0.0094 0.18492   5
 -22   0  -1 -0.1554 0.20231   5
 -22   0  -1 -0.1976 0.33848   7
  22   0   1 0.04317 0.25419   6
 -22   0  -1 0.61433 0.26699   8
  23  -1  -1 0.12909 0.27723   6
 -23  -1   1 0.48582 0.27360   8
 -23  -1   1 -0.0203 0.25731   5
 -23  -1   1 -0.0627 0.31640   7
 -23   1   1 -0.0250 0.24545   8
  23   1  -1 0.12432 0.28973   6
 -23   1   1 0.24694 0.31719   7
 -23   1   1 0.38456 0.32714   5
 -21  -1   1 0.84004 0.29325   5
  21  -1  -1 2.20242 0.43203   6
 -21  -1   1 1.49133 0.34189   8
 -21   1   1 1.08799 0.37825   7
 -21   1   1 1.10214 0.30098   8
  21   1  -1 1.56520 0.40933   6
 -21   1   1 1.76652 0.33490   5
 -19  -1   1 2.44202 0.37329   5
  19  -1  -1 2.33051 0.40800   6
 -19  -1   1 2.62219 0.41571   8
 -19  -1   1 2.36667 0.37663   8
 -19   1   1 2.22359 0.36080   5
  19   1  -1 2.63098 0.36577   9
  19   1  -1 3.17588 0.46303   6
 -19   1   1 2.35960 0.49544   7
 -19   1   1 2.29311 0.37780   8
  17  -1  -1 12.4185 0.69291   6
 -17  -1   1 13.5029 0.66822   5
 -17  -1   1 12.5876 0.66071   8
 -17   1   1 12.7054 0.64936   8
 -17   1   1 12.7018 0.63950   5
  17   1  -1 12.6863 0.59332   9
 -17   1   1 13.4753 0.83877   7
  17   1  -1 11.7648 0.69831   6
  17   1  -1 14.2304 0.63009   9
 -15  -1   1 11.9160 0.58380   5
  15  -1  -1 11.9562 0.62558   6
 -15  -1   1 13.1944 0.60062   8
 -15   1   1 12.9680 0.59244   8
  15   1  -1 12.4267 0.58327   9
  15   1  -1 12.0339 0.64310   6
 -15   1   1 12.8720 0.58543   5
  15   1  -1 12.2939 0.76757   9
  13  -1  -1 9.00913 0.49991   6
  13  -1  -1 8.83856 0.36783   9
 -13  -1   1 9.42428 0.48645   5
 -13  -1   1 9.97911 0.47915   8
  13  -1  -1 8.86252 0.36189   9
 -13   1   1 9.35751 0.47436   5
  13   1  -1 8.81145 0.46633   9
 -13   1   1 9.05271 0.46199   8
  13   1  -1 10.4000 0.54579   6
  11  -1  -1 52.7910 1.08623   9
  11  -1  -1 54.8860 1.26908   6
  11  -1  -1 55.9604 1.14340   9
 -11  -1   1 54.7011 1.19208   8
 -11  -1   1 55.4713 1.21112   5
  11   1  -1 52.6677 1.26994   6
 -11   1   1 54.7984 1.19678   5
  11   1  -1 52.4992 1.27509   9
 -11   1   1 51.8802 1.17461   9
  11   1  -1 53.9148 1.23277   9
 -11   1   1 55.8717 1.19211   8
  -9  -1   1 137.038 2.34236   5
   9  -1  -1 139.802 2.39696   6
   9  -1  -1 132.909 4.53912   1
   9  -1  -1 138.693 2.31946   9
  -9  -1   1 138.753 4.60014   1
  -9  -1   1 137.017 4.67054   4
  -9  -1   1 136.190 4.81044   2
   9  -1  -1 139.750 4.54226   2
  -9  -1   1 137.202 2.35161   9
  -9  -1   1 137.606 2.32461   8
   9  -1  -1 132.729 2.26529   5
   9  -1  -1 135.383 4.28628   4
   9   1  -1 135.414 4.93225   1
  -9   1   1 135.774 2.29226   8
  -9   1   1 137.986 4.65576   4
   9   1  -1 131.539 4.79908   4
  -9   1   1 139.002 2.33012   5
   9   1  -1 139.742 2.38373   9
   9   1  -1 136.721 4.95522   2
  -9   1   1 143.209 4.87675   2
   9   1  -1 139.161 2.42001   6
  -9   1   1 139.875 3.69860   3
  -7  -1   1 55.1168 2.59008   4
   7  -1  -1 51.2923 0.95993   8
   7  -1  -1 52.4412 1.04730   9
  -7  -1   1 52.4945 1.12649   9
  -7  -1   1 50.9233 1.03604   5
   7  -1  -1 49.7965 2.21780   1
  -7  -1   1 49.5057 2.45874   1
   7  -1  -1 55.4659 2.57717   1
  -7  -1   1 51.2288 1.02070   8
   7  -1  -1 51.6902 1.04874   6
  -7  -1   1 52.3886 1.09848   6
   7  -1  -1 53.8010 2.17864   4
  -7  -1   1 54.0045 2.63066   2
   7  -1  -1 52.4981 2.36957   2
   7   1  -1 46.2233 2.40046   4
   7   1  -1 51.4957 2.59348   2
  -7   1   1 52.2468 1.01401   8
   7   1  -1 53.1123 1.17712   9
  -7   1   1 49.4604 1.05134   6
  -7   1   1 50.9285 1.01753   5
  -7   1   1 54.7765 2.66817   2
  -7   1   1 52.0321 1.75057   3
  -7   1   1 52.1920 1.04793   9
   7   1  -1 51.1114 1.06963   6
   7   1  -1 50.3923 1.02929   8
  -7   1   1 49.2007 2.45258   4
   7   1  -1 50.6366 1.04326   5
  -5  -1   1 145.253 2.26777   8
   5  -1  -1 146.437 3.57763   1
  -5  -1   1 140.167 2.29330   6
   5  -1  -1 148.822 3.94627   2
  -5  -1   1 140.596 2.27066   9
  -5  -1   1 139.079 2.26847   5
   5  -1  -1 144.774 2.21619   8
   5  -1  -1 142.729 3.68977   4
   5  -1  -1 141.487 3.94260   1
   5  -1  -1 144.219 2.27392   6
   5  -1  -1 144.436 2.24469   5
  -5  -1   1 143.297 3.94030   1
  -5  -1   1 151.799 4.17879   2
   5  -1  -1 149.584 3.08871   3
   5  -1  -1 145.329 2.30814   9
  -5  -1   1 147.300 3.97238   4
  -5   1   1 142.867 2.28055   6
  -5   1   1 146.599 2.27588   8
  -5   1   1 144.328 2.30575   9
   5   1  -1 142.987 2.28910   9
   5   1  -1 139.362 2.27480   5
  -5   1   1 142.733 2.37639   7
   5   1  -1 139.771 2.28904   6
   5   1  -1 143.079 2.27145   8
  -5   1   1 145.579 2.27968   5
   5   1  -1 140.232 4.04221   2
  -5   1   1 143.691 4.01811   4
   5   1  -1 144.676 3.99310   4
  -5   1   1 141.979 3.99963   2
  -5   1   1 142.235 2.85273   3
   3  -1  -1 0.69703 0.37707   4
   3  -1  -1 0.83061 0.11442   5
  -3  -1   1 0.72490 0.10294   5
  -3  -1   1 0.77507 0.37298   4
   3  -1  -1 0.90725 0.13474   9
  -3  -1   1 0.68827 0.09461   8
   3  -1  -1 0.15038 0.38772   1
   3  -1  -1 0.43615 0.32646   2
  -3  -1   1 0.90279 0.35421   2
   3  -1  -1 0.96589 0.19721   3
   3  -1  -1 0.66896 0.11370   7
   3  -1  -1 0.90747 0.11485   8
  -3  -1   1 0.79637 0.09512   6
  -3  -1   1 0.75924 0.09735   9
  -3  -1   1 0.76939 0.35622   1
  -3   1   1 0.81267 0.11699   5
  -3   1   1 0.71350 0.12202   9
   3   1  -1 0.66174 0.09437   9
  -3   1   1 0.14285 0.32733   2
  -3   1   1 0.94599 0.39859   1
   3   1  -1 0.52847 0.33959   1
  -3   1   1 0.78648 0.09515   6
   3   1  -1 0.80249 0.34327   2
  -3   1   1 0.77925 0.11220   8
  -3   1   1 0.36732 0.34627   4
   3   1  -1 0.69200 0.09992   5
   3   1  -1 0.69499 0.34535   4
  -3   1   1 0.53033 0.10098   7
   3   1  -1 0.69888 0.09016   6
   3   1  -1 0.71467 0.09553   8
   1  -1  -1 46.6385 0.78970   7
  -1  -1   1 46.6835 0.76833   8
  -1  -1   1 48.2438 1.50394   4
  -1  -1   1 45.6912 1.55404   2
   1  -1  -1 50.8759 1.91138   2
  -1  -1   1 48.7198 1.45073   1
  -1  -1   1 46.5725 0.77305   5
   1  -1  -1 47.2041 0.84500   5
   1  -1  -1 47.2638 1.89298   4
  -1  -1   1 46.1481 0.76075   9
  -1  -1   1 45.7958 1.15511   3
   1  -1  -1 49.4658 1.99224   1
  -1  -1   1 46.6604 0.76452   7
   1  -1  -1 47.3572 0.86619   9
   1  -1  -1 47.3636 0.85311   8
   1   1  -1 46.4981 0.76494   9
  -1   1   1 45.5772 1.94261   4
   1   1  -1 46.9285 0.71726   6
   1   1  -1 47.3775 1.45040   1
  -1   1   1 46.7816 0.78676   7
  -1   1   1 48.0660 1.95576   1
  -1   1   1 49.4035 1.86774   2
   1   1  -1 46.4826 1.17028   3
  -1   1   1 47.6534 0.85744   8
   1   1  -1 48.8654 0.81223   8
  -1   1   1 46.2137 0.84475   5
   1   1  -1 48.8910 1.48454   2
  -1   1   1 47.0481 0.86554   9
   1   1  -1 46.5305 0.77191   5
   1   1  -1 47.7245 1.44618   4
   1  -1   1 1.26667 0.16488   4
  -1  -1  -1 0.81674 0.40014   1
  -1  -1  -1 0.95322 0.11354   8
  -1  -1  -1 0.97101 0.08235   6
  -1  -1  -1 0.67024 0.34055   4
   1  -1   1 1.03943 0.05381   6
   1  -1   1 1.30632 0.16378   1
  -1  -1  -1 1.01958 0.08435   7
   1  -1   1 1.40671 0.30701   3
   1  -1   1 0.90201 0.04613   8
  -1  -1  -1 1.05660 0.13061   9
  -1  -1  -1 0.51435 0.34504   2
  -1  -1  -1 0.88266 0.10602   5
  -1  -1  -1 1.00513 0.12854   8
   1   1   1 0.08700 0.34094   1
  -1   1  -1 0.78349 0.24310   3
   1   1   1 0.93840 0.11828   8
  -1   1  -1 0.93318 0.06707   7
   1   1   1 0.42560 0.30432   2
  -1   1  -1 1.01523 0.15080   4
   1   1   1 0.94893 0.10934   8
   1   1   1 0.85581 0.11841   9
   1   1   1 0.62322 0.29961   4
   1   1   1 0.99356 0.08229   7
   1   1   1 0.93407 0.10580   5
   1   1   1 1.10687 0.08429   6
  -1   1  -1 0.94905 0.04337   8
  -1   1  -1 0.93922 0.14622   1
  -3  -1  -1 33.6049 1.74680   1
  -3  -1  -1 32.0644 0.66219   6
  -3  -1  -1 31.1056 0.64216   5
  -3  -1  -1 32.7106 0.68937   8
  -3  -1  -1 35.4831 1.64415   2
   3  -1   1 33.8440 1.55058   3
  -3  -1  -1 31.9934 0.68564   5
   3  -1   1 33.5046 0.82848   2
  -3  -1  -1 32.5638 0.67332   8
   3  -1   1 32.9754 0.49959   5
  -3  -1  -1 32.4075 0.68126   7
   3  -1   1 31.1677 0.87466   4
  -3  -1  -1 32.6788 1.66587   4
   3  -1   1 31.1246 0.50740   8
  -3  -1  -1 32.3698 0.72503   9
   3  -1   1 32.2239 0.60994   6
   3   1   1 32.9500 0.66061   6
  -3   1  -1 32.4564 1.45514   3
   3   1   1 29.8648 2.10834   4
  -3   1  -1 33.5620 0.77712   4
   3   1   1 31.2060 0.67095   5
   3   1   1 32.3278 0.59219   9
  -3   1  -1 31.6177 0.61116   6
  -3   1  -1 32.1711 0.49198   8
  -3   1  -1 32.8169 0.76996   1
   3   1   1 31.2912 1.68747   2
   3   1   1 31.9975 0.69154   8
   3   1   1 31.8019 0.71722   9
  -5  -1  -1 211.251 3.31054   8
   5  -1   1 216.738 3.18576   8
   5  -1   1 220.130 4.29706   2
  -5  -1  -1 219.412 3.39273   6
   5  -1   1 216.773 4.33545   1
  -5  -1  -1 210.673 3.40300   9
   5  -1   1 221.638 3.32877   6
  -5  -1  -1 217.780 5.31618   1
   5  -1   1 219.534 3.17089   5
  -5  -1  -1 218.468 3.38944   8
   5  -1   1 220.706 4.32490   4
  -5  -1  -1 219.709 3.27559   9
  -5  -1  -1 219.360 5.16924   2
  -5  -1  -1 210.930 3.41824   5
  -5  -1  -1 224.006 5.27621   4
   5   1   1 218.061 5.83473   1
  -5   1  -1 223.332 3.15441   5
  -5   1  -1 216.703 5.06532   3
  -5   1  -1 213.630 3.18453   9
   5   1   1 223.043 5.58016   2
  -5   1  -1 219.326 4.06308   1
  -5   1  -1 207.518 3.21131   8
  -5   1  -1 216.718 3.33560   6
  -5   1  -1 218.499 4.09699   2
   5   1   1 216.222 3.42283   9
   5   1   1 213.471 3.35154   5
   5   1   1 219.178 3.24583   9
   5   1   1 216.737 3.39528   8
  -5   1  -1 221.043 3.15865   9
   5   1   1 219.163 5.66285   4
  -5   1  -1 220.025 4.06605   4
   5   1   1 215.187 3.37079   6
   7  -1   1 37.7750 1.85720   1
  -7  -1  -1 38.1481 0.92619   6
   7  -1   1 40.0449 0.75736   5
   7  -1   1 41.2862 0.90086   6
   7  -1   1 39.2672 1.82732   2
   7  -1   1 38.8335 0.76059   8
  -7  -1  -1 38.6776 2.20670   1
   7  -1   1 37.4119 1.83190   4
  -7  -1  -1 39.5184 0.83194   8
  -7  -1  -1 41.5581 2.19627   2
  -7  -1  -1 38.7686 0.81324   9
  -7  -1  -1 40.0094 0.92275   8
  -7  -1  -1 39.1699 0.82084   5
  -7  -1  -1 40.5910 2.10583   4
   7   1   1 40.2373 0.79622   9
  -7   1  -1 40.1298 1.73201   2
   7   1   1 37.9920 2.51244   1
  -7   1  -1 36.4499 0.90702   5
  -7   1  -1 38.3072 2.08338   3
   7   1   1 40.7795 0.94825   9
   7   1   1 39.0765 0.91743   8
   7   1   1 40.1553 0.92735   6
  -7   1  -1 39.7039 0.89947   6
  -7   1  -1 42.1858 1.76058   1
  -7   1  -1 39.6975 0.74439   9
  -7   1  -1 39.6003 1.67868   4
   7   1   1 35.3915 2.36115   4
   7   1   1 37.9146 2.35324   2
   7   1   1 39.3932 0.88544   5
  -7   1  -1 40.3485 0.72792   8
   9  -1   1 1.79918 0.23222   6
  -9  -1  -1 1.69479 0.20007   5
   9  -1   1 0.68409 0.69343   4
   9  -1   1 2.72201 0.81404   2
  -9  -1  -1 1.43432 0.16202   9
  -9  -1  -1 1.35616 0.17857   8
  -9  -1  -1 0.45333 0.65728   4
  -9  -1  -1 1.70873 0.23298   8
   9  -1   1 1.42476 0.14955   5
  -9  -1  -1 0.90557 0.75592   1
   9  -1   1 1.15366 0.77363   1
  -9  -1  -1 0.49716 0.72588   2
   9   1   1 1.36772 0.17122   9
  -9   1  -1 1.63952 0.15135   8
  -9   1  -1 0.65849 0.76740   3
   9   1   1 1.25367 0.20508   9
  -9   1  -1 1.55237 0.15513   5
   9   1   1 1.10588 0.19616   6
  -9   1  -1 1.40255 0.14265   9
   9   1   1 1.29700 0.94579   2
  -9   1  -1 2.36291 0.72306   2
   9   1   1 1.13620 0.93629   4
   9   1   1 1.40299 1.23499   1
  -9   1  -1 0.24913 0.95953   4
 -11  -1  -1 10.2107 0.50380   8
 -11  -1  -1 9.91699 0.42006   5
 -11  -1  -1 9.92376 0.41959   8
  11  -1   1 9.52513 0.48152   6
 -11   1  -1 9.73781 0.37736   8
  11   1   1 10.3441 0.52067   6
  11   1   1 9.74965 0.45213   9
 -11   1  -1 9.60664 0.37409   5
 -11   1  -1 9.82251 0.37716   9
 -13  -1  -1 11.2067 0.48969   8
 -13  -1  -1 11.5869 0.49704   5
 -13  -1  -1 11.5197 0.58272   8
  13  -1   1 12.1866 0.59467   6
  13   1   1 10.8303 0.50907   9
  13   1   1 11.8171 0.59237   6
 -13   1  -1 11.6094 0.45702   8
  13   1   1 11.4489 0.47606   9
 -13   1  -1 11.9093 0.45696   5
 -15  -1  -1 139.022 2.80693   8
  15  -1   1 139.630 2.77894   6
 -15  -1  -1 144.306 2.57245   5
 -15  -1  -1 143.249 2.55852   8
  15   1   1 135.264 2.79387   6
 -15   1  -1 138.983 2.49215   8
 -17  -1  -1 42.9432 1.30718   5
 -17  -1  -1 42.7897 1.35730   8
 -17  -1  -1 43.3643 1.17571   8
  17  -1   1 43.9420 1.36993   6
 -17  -1  -1 44.5293 1.18205   5
  17   1   1 42.4173 1.36307   6
 -17   1  -1 43.8034 1.15098   8
 -17   1  -1 43.9963 1.24061   8
 -17   1  -1 42.5763 1.13418   5
 -17   1  -1 43.0500 1.09004   5
 -19  -1  -1 22.6044 0.84258   5
  19  -1   1 21.9215 0.99426   6
 -19  -1  -1 20.8486 0.83910   8
 -19  -1  -1 20.4392 0.95144   8
 -19   1  -1 23.0705 0.90924   8
  19   1   1 21.8509 1.01510   6
 -19   1  -1 23.8086 1.18842   7
 -19   1  -1 21.2323 0.74985   5
 -19   1  -1 22.3252 0.85086   8
 -21  -1  -1 9.44276 0.66439   5
 -21  -1  -1 9.69678 0.61172   8
  21  -1   1 9.14183 0.71910   6
 -21   1  -1 8.99715 0.59811   8
 -21   1  -1 9.63523 0.49472   5
  21   1   1 8.61992 0.73176   6
 -21   1  -1 10.0433 0.85745   7
 -23  -1  -1 1.20832 0.33344   8
 -23  -1  -1 1.00019 0.30235   5
  23   1   1 1.48576 0.43489   6
 -23   1  -1 1.48989 0.63316   7
 -23   1  -1 1.28838 0.34950   8
  24  -2  -1 0.85413 0.40527   6
 -24  -2   1 0.46414 0.29339   5
 -24  -2   1 0.97291 0.33214   8
 -24   2   1 0.88220 0.32784   8
  24   2  -1 0.65919 0.33402   6
 -24   2   1 0.83464 0.38296   7
 -24   2   1 1.35033 0.47405   5
 -22  -2   1 3.07529 0.44678   8
  22  -2  -1 3.43452 0.54067   6
 -22  -2   1 3.05891 0.45905   5
  22   2  -1 3.23519 0.51144   6
 -22   2   1 4.22656 0.44134   5
 -22   2   1 2.91541 0.44995   8
 -22   2   1 3.09286 0.57102   7
  20  -2  -1 12.9217 0.78993   6
 -20  -2   1 11.9536 0.92451   5
 -20  -2   1 11.6903 0.69959   8
 -20   2   1 11.1809 0.62090   5
  20   2  -1 12.1100 0.57710   9
 -20   2   1 11.6515 0.69166   8
 -20   2   1 11.5713 0.87884   7
  20   2  -1 12.0897 0.78080   6
 -18  -2   1 30.8716 1.07657   5
 -18  -2   1 30.9954 1.21580   8
  18  -2  -1 33.5364 1.18923   6
 -18   2   1 31.3827 1.08221   8
 -18   2   1 31.9378 1.35884   7
  18   2  -1 33.8754 1.06083   9
 -18   2   1 34.4985 1.06602   5
  18   2  -1 31.2003 1.70513   6
  18   2  -1 31.9868 1.12204   9
  16  -2  -1 10.8055 0.64084   6
 -16  -2   1 9.72992 0.57629   5
 -16  -2   1 10.2629 0.57388   8
 -16   2   1 10.7588 0.55731   5
  16   2  -1 9.07450 0.58947   9
 -16   2   1 9.88240 0.72009   7
  16   2  -1 9.78277 0.64266   6
  16   2  -1 9.29634 0.55504   9
 -16   2   1 9.66487 0.55669   8
 -14  -2   1 3.38370 0.33463   8
 -14  -2   1 3.92409 0.35469   5
  14  -2  -1 3.07181 0.34728   6
  14   2  -1 3.92191 0.38874   6
  14   2  -1 3.12838 0.34075   9
  14   2  -1 3.27968 0.41497   9
 -14   2   1 3.84598 0.33858   5
 -14   2   1 3.77198 0.34106   8
 -14   2   1 3.70078 0.43873   7
 -12  -2   1 11.8994 0.52067   5
  12  -2  -1 11.9326 0.54774   6
 -12  -2   1 11.4763 0.66060   8
  12   2  -1 12.6317 0.55259   9
  12   2  -1 12.5745 0.67351   6
  12   2  -1 10.8252 0.57966   9
 -12   2   1 11.8175 0.51174   5
 -10  -2   1 174.839 5.84367   1
  10  -2  -1 182.936 3.08808   6
  10  -2  -1 188.492 6.12840   1
  10  -2  -1 193.708 5.61039   2
 -10  -2   1 184.275 5.95570   4
 -10  -2   1 186.463 3.05808   8
 -10  -2   1 190.659 6.31001   2
  10  -2  -1 178.211 2.78593   9
  10  -2  -1 183.175 5.16803   4
  10  -2  -1 181.807 5.10325   1
 -10  -2   1 182.027 3.07273   5
 -10   2   1 179.475 5.91869   4
 -10   2   1 187.162 4.51794   3
  10   2  -1 170.850 7.20275   4
  10   2  -1 182.355 3.23008   9
 -10   2   1 183.515 3.27705   7
  10   2  -1 185.949 3.09994   9
 -10   2   1 186.189 3.04864   8
 -10   2   1 182.212 3.05464   9
 -10   2   1 186.430 3.04708   5
  10   2  -1 177.735 6.40357   2
  10   2  -1 182.497 3.14915   6
 -10   2   1 190.131 6.09183   2
  -8  -2   1 73.4318 3.40973   2
   8  -2  -1 71.4754 1.27623   9
  -8  -2   1 71.6950 1.40578   5
   8  -2  -1 75.0200 3.08458   2
   8  -2  -1 72.5867 2.67446   3
   8  -2  -1 71.5386 1.31346   5
   8  -2  -1 73.1485 1.40642   6
  -8  -2   1 73.0110 1.39423   8
   8  -2  -1 69.9962 2.75296   4
   8  -2  -1 72.0491 2.69935   1
  -8  -2   1 70.3882 3.23408   4
  -8  -2   1 72.6558 3.34856   1
  -8  -2   1 71.4675 1.39439   9
   8   2  -1 73.3305 3.54565   2
  -8   2   1 71.9052 2.33039   3
  -8   2   1 70.4361 1.40791   6
  -8   2   1 73.5930 1.41422   9
  -8   2   1 73.0893 1.54054   7
   8   2  -1 71.5383 1.40221   9
   8   2  -1 71.1285 3.55747   4
   8   2  -1 69.5889 1.43005   6
  -8   2   1 73.6919 3.35068   4
  -8   2   1 70.2781 3.28061   2
  -8   2   1 72.3242 1.37985   8
   8   2  -1 67.2814 3.57261   1
  -8   2   1 72.5347 1.38625   5
   6  -2  -1 174.516 2.74086   5
   6  -2  -1 174.413 4.79767   2
   6  -2  -1 172.869 2.73198   9
   6  -2  -1 176.753 3.93316   3
  -6  -2   1 177.592 5.19512   2
   6  -2  -1 178.701 4.59078   4
   6  -2  -1 177.032 2.77665   6
   6  -2  -1 181.647 2.80853   8
  -6  -2   1 161.718 3.21036   6
   6  -2  -1 172.494 5.09430   1
  -6  -2   1 174.203 2.80707   5
  -6  -2   1 173.689 4.99320   4
  -6  -2   1 176.083 5.12227   1
  -6   2   1 178.381 2.84012   9
  -6   2   1 180.077 5.10114   4
   6   2  -1 174.186 5.27774   2
   6   2  -1 177.262 5.30106   4
  -6   2   1 172.959 2.89021   7
   6   2  -1 173.743 5.35589   1
  -6   2   1 177.274 5.10777   2
  -6   2   1 170.558 2.80732   6
  -6   2   1 177.347 2.79100   8
   6   2  -1 170.451 2.84271   5
   6   2  -1 175.459 2.80744   6
   6   2  -1 178.541 2.80187   9
  -6   2   1 176.746 3.68588   3
  -4  -2   1 54.2051 2.37377   1
  -4  -2   1 54.8668 1.01943   6
   4  -2  -1 56.8993 1.09228   7
   4  -2  -1 54.3522 2.58419   1
   4  -2  -1 54.9403 1.04460   9
   4  -2  -1 56.3728 1.05231   5
  -4  -2   1 55.3504 1.04976   5
  -4  -2   1 57.7083 2.36749   4
  -4  -2   1 54.5556 1.02169   9
   4  -2  -1 58.2515 2.45907   4
   4  -2  -1 52.6277 2.97437   2
   4  -2  -1 57.3276 1.03499   8
  -4  -2   1 56.1228 1.03395   8
  -4   2   1 56.0991 1.06097   5
   4   2  -1 55.7887 1.03288   9
  -4   2   1 56.4235 2.46220   1
  -4   2   1 52.9080 2.46615   2
  -4   2   1 58.5584 1.08473   8
   4   2  -1 55.9638 1.06069   8
  -4   2   1 55.8091 1.09424   9
   4   2  -1 56.0067 1.01468   6
   4   2  -1 52.4696 3.73544   4
   4   2  -1 55.0288 2.46279   2
  -4   2   1 56.6185 2.54187   4
   4   2  -1 54.6910 2.51002   1
  -4   2   1 57.4394 1.09946   7
  -4   2   1 55.6468 0.99731   6
   2  -2  -1 54.3673 1.02976   9
  -2  -2   1 56.7851 2.25166   2
  -2  -2   1 51.4958 0.88326   6
   2  -2  -1 56.9762 1.05213   8
   2  -2  -1 56.7884 2.43482   2
   2  -2  -1 53.7117 1.02659   5
  -2  -2   1 52.1638 0.95383   5
   2  -2  -1 59.0127 2.57977   1
  -2  -2   1 53.9378 0.92320   7
  -2  -2   1 53.1533 0.94350   8
   2  -2  -1 53.5733 2.42036   4
   2  -2  -1 53.1018 0.97851   7
  -2  -2   1 53.1357 2.06941   1
  -2  -2   1 55.0223 2.03230   4
  -2   2   1 53.8128 1.02813   8
   2   2  -1 54.4925 0.88888   6
  -2   2   1 54.0240 2.52474   1
  -2   2   1 53.3572 1.01625   5
   2   2  -1 52.0018 2.08283   4
   2   2  -1 54.6671 0.96360   8
  -2   2   1 54.3420 0.98209   7
   2   2  -1 52.1245 2.09453   2
  -2   2   1 53.5338 1.04566   9
  -2   2   1 53.2622 2.42533   4
   2   2  -1 51.3839 2.15138   1
  -2   2   1 53.4411 2.34321   2
   2   2  -1 52.6927 0.93169   9
   2   2  -1 54.0500 0.92946   7
   0  -2  -1 106.036 3.64587   1
   0  -2   1 106.683 1.64883   5
   0  -2   1 110.403 2.62481   3
   0  -2   1 107.353 2.71697   2
   0  -2  -1 103.372 1.67349   7
   0  -2   1 103.921 1.60776   7
   0  -2  -1 105.760 1.79271   5
   0  -2  -1 105.315 3.52098   2
   0  -2  -1 107.983 3.60355   4
   0  -2  -1 106.757 1.81637   9
   0  -2   1 108.265 2.78122   1
   0  -2  -1 107.037 1.81244   8
   0  -2  -1 105.787 1.66210   6
   0  -2  -1 108.542 1.81252   8
   0   2   1 107.601 3.75800   1
   0   2   1 107.543 1.79913   8
   0   2   1 114.643 3.67105   2
   0   2   1 105.493 1.65898   6
   0   2  -1 105.727 2.75504   2
   0   2  -1 108.551 1.67225   5
   0   2   1 106.563 1.82973   8
   0   2  -1 103.910 1.59940   7
   0   2   1 102.546 3.47260   4
   0   2   1 108.098 1.67740   7
   0   2  -1 110.791 2.81774   1
   0   2  -1 106.719 1.54159   6
   0   2   1 108.014 1.83019   9
   0   2  -1 110.273 2.74199   4
   0   2  -1 112.851 1.66280   8
   0   2   1 107.207 1.78009   5
   2  -2   1 483.719 7.63934   4
  -2  -2  -1 462.026 6.82608   6
  -2  -2  -1 480.847 9.51568   2
  -2  -2  -1 471.481 9.67567   2
  -2  -2  -1 490.276 9.81350   1
  -2  -2  -1 470.522 6.94116   8
  -2  -2  -1 458.458 9.75392   4
  -2  -2  -1 487.957 9.59852   4
   2  -2   1 468.871 6.79216   7
  -2  -2  -1 467.076 6.91410   5
  -2  -2  -1 464.407 6.94779   5
   2  -2   1 484.787 7.38594   4
   2  -2   1 471.901 6.70071   8
   2  -2   1 479.858 7.39063   1
   2  -2   1 465.233 8.21823   3
   2  -2   1 488.079 6.66604   8
   2  -2   1 463.680 6.69817   6
  -2  -2  -1 467.596 6.96563   8
  -2  -2  -1 462.792 6.98751   9
  -2   2  -1 471.253 6.80072   7
   2   2   1 468.629 7.01142   9
  -2   2  -1 470.011 6.68703   8
   2   2   1 469.418 6.98369   8
  -2   2  -1 474.147 8.15817   3
  -2   2  -1 479.691 7.72259   1
   2   2   1 473.510 6.83762   6
   2   2   1 463.166 9.65130   2
   2   2   1 486.981 10.0260   1
   2   2   1 468.222 6.93891   8
  -2   2  -1 473.350 6.70594   8
   4  -2   1 460.831 6.46296   5
  -4  -2  -1 448.105 6.74429   7
   4  -2   1 464.602 8.64332   3
   4  -2   1 469.557 6.78983   1
  -4  -2  -1 454.349 6.72092   6
   4  -2   1 453.737 7.20124   1
   4  -2   1 457.627 7.25473   2
  -4  -2  -1 460.496 6.82055   8
  -4  -2  -1 459.758 9.33466   2
  -4  -2  -1 461.166 9.63692   1
   4  -2   1 465.832 6.60145   6
  -4  -2  -1 461.629 9.52602   4
   4  -2   1 461.192 6.82389   4
  -4  -2  -1 452.604 6.83279   9
   4   2   1 455.743 9.78098   2
  -4   2  -1 454.972 6.61073   6
   4   2   1 454.367 6.63138   9
  -4   2  -1 456.500 6.70737   7
   4   2   1 457.853 6.79625   5
   4   2   1 450.787 9.93264   4
  -4   2  -1 444.587 8.34423   3
  -4   2  -1 456.183 6.47474   8
   4   2   1 457.491 6.87623   9
   4   2   1 456.141 6.83137   8
   6  -2   1 36.2208 0.63447   5
  -6  -2  -1 36.5894 2.25522   4
   6  -2   1 35.0071 2.08505   3
   6  -2   1 37.4370 0.65095   8
   6  -2   1 38.8252 1.26898   1
  -6  -2  -1 36.9989 0.83418   5
  -6  -2  -1 37.3251 1.14255   8
  -6  -2  -1 39.0122 2.33802   1
  -6  -2  -1 35.8214 0.90636   7
   6  -2   1 38.0235 0.80367   6
   6  -2   1 38.9033 1.53161   1
  -6  -2  -1 39.1334 2.23568   2
  -6  -2  -1 35.8856 0.87075   6
   6  -2   1 40.4370 1.42669   2
  -6  -2  -1 36.2234 0.83799   8
   6  -2   1 37.2513 1.26265   4
   6   2   1 36.8900 0.89523   5
  -6   2  -1 35.3498 1.48104   4
  -6   2  -1 37.4783 0.81414   6
  -6   2  -1 36.2226 0.65978   8
   6   2   1 36.1328 0.95263   9
  -6   2  -1 37.9215 0.63765   9
  -6   2  -1 36.2910 0.61401   5
   6   2   1 37.4023 0.86948   6
   6   2   1 36.6750 2.59101   4
   6   2   1 36.7321 0.92994   8
   6   2   1 37.4048 0.85439   9
   6   2   1 37.0937 2.54894   2
  -6   2  -1 34.5820 1.85463   3
  -6   2  -1 36.0194 0.87982   7
   8  -2   1 4.47565 0.75274   1
   8  -2   1 4.15589 0.78791   1
  -8  -2  -1 3.28431 0.97861   1
   8  -2   1 4.11893 0.27610   6
  -8  -2  -1 3.87361 0.26411   5
  -8  -2  -1 4.13701 0.32003   8
  -8  -2  -1 4.99051 1.07610   2
  -8  -2  -1 4.73757 1.12471   4
  -8  -2  -1 3.97131 0.27756   8
   8  -2   1 3.88767 0.72737   4
   8  -2   1 3.94567 0.77131   2
   8  -2   1 3.93588 0.20407   8
   8   2   1 3.75437 0.23791   9
  -8   2  -1 3.84093 0.74629   4
   8   2   1 3.75084 0.32642   9
   8   2   1 5.01956 1.28468   2
  -8   2  -1 3.87168 0.26824   6
   8   2   1 3.60449 1.21908   1
  -8   2  -1 3.56186 0.93373   3
   8   2   1 4.09188 0.30656   6
  -8   2  -1 4.05251 0.20458   8
   8   2   1 4.50028 1.30638   4
  -8   2  -1 4.07344 0.20410   9
 -10  -2  -1 9.53487 0.42163   5
  10  -2   1 8.20609 0.31107   5
  10  -2   1 9.11889 0.43958   6
 -10  -2  -1 8.49378 0.47118   8
 -10  -2  -1 8.97786 0.40765   8
  10   2   1 9.22504 0.38983   9
 -10   2  -1 8.84672 0.33401   9
  10   2   1 8.94080 0.49092   9
 -10   2  -1 8.89074 0.31899   5
  10   2   1 8.87270 0.46737   6
 -10   2  -1 9.19920 0.33617   8
 -12  -2  -1 26.2581 0.92073   8
 -12  -2  -1 25.8744 0.77253   5
  12  -2   1 24.6774 0.84026   6
 -12  -2  -1 25.9106 0.76889   8
 -12   2  -1 25.0881 0.67223   9
  12   2   1 25.3834 0.87351   6
  12   2   1 26.5826 0.74490   9
 -12   2  -1 24.5190 0.79326   8
  12   2   1 25.4242 0.87831   9
 -12   2  -1 25.7050 0.64341   5
 -14  -2  -1 61.2442 1.64023   8
  14  -2   1 62.8333 1.54969   6
 -14  -2  -1 62.9869 1.43131   5
 -14  -2  -1 63.8664 1.43283   8
  14   2   1 63.5598 1.37010   9
 -14   2  -1 64.1606 1.73564   7
 -14   2  -1 66.1641 1.36629   8
  14   2   1 63.2449 1.53001   9
  14   2   1 60.3587 1.58437   6
 -14   2  -1 62.5124 1.26161   5
 -16  -2  -1 110.449 2.18743   5
 -16  -2  -1 104.554 2.40368   5
  16  -2   1 109.302 2.34137   6
 -16  -2  -1 108.822 2.17588   8
 -16  -2  -1 105.806 2.45359   8
 -16   2  -1 106.973 2.11097   8
 -16   2  -1 107.932 1.95771   5
  16   2   1 105.641 2.39611   6
 -16   2  -1 106.510 2.06755   8
 -16   2  -1 106.746 2.56863   7
 -16   2  -1 104.463 1.93545   5
  16   2   1 109.923 2.12606   9
  16   2   1 109.956 2.00831   9
 -18  -2  -1 17.0509 0.89928   8
 -18  -2  -1 17.8731 0.74337   5
  18  -2   1 16.9917 0.86595   6
 -18  -2  -1 17.3131 0.74766   8
 -18   2  -1 16.7285 0.70198   8
 -18   2  -1 17.8048 0.79059   8
 -18   2  -1 17.3100 0.56331   5
  18   2   1 18.6872 0.90907   6
 -20  -2  -1 1.13485 0.28900   8
  20  -2   1 1.16602 0.32282   6
 -20   2  -1 0.98631 0.25887   8
 -20   2  -1 1.50319 0.28627   8
 -20   2  -1 1.46448 0.42337   7
  20   2   1 1.58582 0.38323   6
 -22  -2  -1 0.37563 0.23432   5
  22  -2   1 0.67208 0.32095   6
 -22  -2  -1 0.18620 0.22393   8
 -22   2  -1 -0.1654 0.18379   8
 -22   2  -1 -0.0297 0.29977   7
  22   2   1 -0.0322 0.26162   6
 -23  -3   1 6.61887 0.74980   8
 -23  -3   1 8.24394 0.66169   5
  23   3  -1 7.94539 1.21258   6
 -23   3   1 8.94149 0.98788   7
 -23   3   1 8.91789 0.66986   8
 -21  -3   1 -0.1743 0.18857   8
  21  -3  -1 -0.2446 0.23250   6
 -21  -3   1 0.25262 0.23104   5
  21   3  -1 0.08066 0.26446   6
  21   3  -1 -0.1455 0.23809   9
 -21   3   1 -0.0740 0.19712   8
 -21   3   1 -0.1323 0.26160   7
 -21   3   1 -0.1957 0.18418   5
  19  -3  -1 8.79062 0.67049   6
 -19  -3   1 7.14463 0.95537   5
 -19  -3   1 8.24490 0.60080   8
 -19   3   1 8.40627 0.50792   5
  19   3  -1 7.33459 0.62485   6
 -19   3   1 7.84181 0.56878   8
  19   3  -1 7.09040 0.54791   9
 -19   3   1 7.44704 0.71152   7
 -17  -3   1 0.07116 0.19387   5
 -17  -3   1 0.12350 0.19478   8
 -17  -3   1 0.13647 0.22618   8
  17  -3  -1 0.07168 0.21121   6
  17   3  -1 0.30016 0.21076   9
 -17   3   1 0.12965 0.23428   7
 -17   3   1 -0.2071 0.14855   5
  17   3  -1 -0.1677 0.17244   6
 -17   3   1 0.10695 0.16950   8
 -15  -3   1 77.4709 1.77577   5
  15  -3  -1 78.3822 1.81527   6
 -15  -3   1 76.3639 1.74807   8
  15   3  -1 79.8934 1.88371   6
 -15   3   1 78.5140 1.74355   8
  15   3  -1 78.7922 1.80628   9
 -15   3   1 78.5867 1.68411   5
 -15   3   1 78.1185 2.04613   7
 -13  -3   1 5.76562 0.40532   8
  13  -3  -1 5.28759 0.40748   6
 -13  -3   1 5.62931 0.40548   5
 -13   3   1 6.00454 0.39242   8
 -13   3   1 6.13864 0.50423   7
  13   3  -1 5.57871 0.40912   9
 -13   3   1 5.86548 0.38353   5
  13   3  -1 5.47964 0.42623   6
 -11  -3   1 4.76619 0.34777   5
  11  -3  -1 4.77321 0.35226   6
 -11  -3   1 4.37697 0.34954   8
  11   3  -1 4.75081 0.36133   6
  11   3  -1 4.31135 0.33600   9
 -11   3   1 4.48883 0.32474   8
 -11   3   1 4.42589 0.31482   9
 -11   3   1 4.44519 0.31733   5
 -11   3   1 4.16704 0.38923   7
   9  -3  -1 34.4867 2.33782   2
   9  -3  -1 39.7001 2.06677   1
  -9  -3   1 42.1980 2.92711   1
   9  -3  -1 39.7933 0.89456   5
  -9  -3   1 39.0508 3.20416   4
   9  -3  -1 40.9609 2.28214   4
  -9  -3   1 41.6534 0.99655   8
  -9  -3   1 39.6140 0.99480   5
  -9  -3   1 40.5810 2.86313   2
   9  -3  -1 42.7824 2.19493   3
   9  -3  -1 41.3569 0.97431   6
   9   3  -1 36.9828 2.99534   4
  -9   3   1 41.5193 1.01370   9
  -9   3   1 40.2431 1.92175   3
  -9   3   1 42.0260 0.99137   8
  -9   3   1 39.3423 2.73326   2
   9   3  -1 41.4522 0.99652   9
  -9   3   1 41.2280 0.96684   5
   9   3  -1 40.0676 1.01325   6
  -9   3   1 42.8303 1.12387   7
   9   3  -1 45.1873 3.18553   2
   9   3  -1 38.3221 3.21530   1
  -9   3   1 34.9159 2.84520   4
   7  -3  -1 587.124 8.51818   8
  -7  -3   1 598.492 12.2489   4
   7  -3  -1 598.850 10.5420   3
   7  -3  -1 592.864 11.3393   4
   7  -3  -1 592.688 8.39540   9
   7  -3  -1 591.285 11.7367   2
   7  -3  -1 570.874 12.4067   1
   7  -3  -1 579.657 8.57312   5
  -7  -3   1 571.358 8.64766   9
  -7  -3   1 571.383 8.67668   6
  -7  -3   1 588.450 8.67717   5
  -7  -3   1 579.722 8.76092   7
  -7  -3   1 580.525 12.2889   1
  -7  -3   1 592.509 12.4345   2
   7   3  -1 581.847 12.8258   4
   7   3  -1 587.820 8.83620   5
  -7   3   1 588.969 12.2660   4
   7   3  -1 581.694 8.65353   6
  -7   3   1 601.716 8.67243   8
   7   3  -1 587.431 12.8305   2
   7   3  -1 584.726 8.64575   9
  -7   3   1 586.221 8.70014   9
   7   3  -1 576.182 13.0977   1
  -7   3   1 582.611 8.61197   6
  -7   3   1 598.282 8.79773   7
  -7   3   1 590.501 11.9743   2
   7   3  -1 584.210 8.76649   8
  -7   3   1 599.133 11.2886   1
  -7   3   1 600.152 10.1998   3
  -7   3   1 588.001 8.63116   5
  -5  -3   1 47.5833 2.60112   2
  -5  -3   1 45.4470 0.99102   7
  -5  -3   1 44.3830 2.38080   4
   5  -3  -1 47.2102 0.89983   9
  -5  -3   1 44.8148 0.97234   5
  -5  -3   1 45.4358 0.93798   6
   5  -3  -1 47.1479 2.76305   1
   5  -3  -1 45.8216 0.96583   5
  -5  -3   1 46.7278 2.56501   1
   5  -3  -1 43.5614 2.38171   4
   5  -3  -1 43.9563 2.50623   2
   5  -3  -1 48.0488 1.77515   3
  -5   3   1 44.9772 0.89465   6
  -5   3   1 45.2698 1.00110   9
   5   3  -1 40.6644 2.54587   2
  -5   3   1 45.9714 2.52523   2
   5   3  -1 45.2912 0.93076   6
   5   3  -1 48.2316 2.84069   1
  -5   3   1 41.4261 2.41306   1
   5   3  -1 46.5378 0.95293   9
  -5   3   1 45.8631 1.01773   7
  -5   3   1 44.9896 0.99063   8
   5   3  -1 43.5450 2.61985   4
  -5   3   1 41.8241 2.54344   4
   5   3  -1 46.4758 1.02897   8
  -3  -3   1 67.7647 2.86684   2
   3  -3  -1 69.9075 3.25598   1
  -3  -3   1 70.4838 1.27283   8
   3  -3  -1 70.7657 1.34207   8
  -3  -3   1 71.5428 2.90292   1
  -3  -3   1 72.8984 2.85314   4
   3  -3  -1 70.9420 1.31462   7
  -3  -3   1 69.5092 1.23755   7
  -3  -3   1 67.1430 1.26937   5
   3  -3  -1 69.4180 1.33364   5
   3  -3  -1 74.0179 3.24358   4
   3  -3  -1 70.3389 1.28866   9
  -3  -3   1 69.7613 1.19714   6
   3  -3  -1 67.8675 3.05160   2
   3   3  -1 69.1000 1.24496   9
   3   3  -1 70.2444 1.31899   8
   3   3  -1 69.6357 1.25081   7
  -3   3   1 66.6512 2.91767   2
  -3   3   1 68.0599 1.30534   5
  -3   3   1 71.6173 1.30596   7
  -3   3   1 72.9156 3.20465   4
   3   3  -1 67.3681 1.29952   5
  -3   3   1 68.8941 1.34565   9
   3   3  -1 70.2018 3.01686   4
  -3   3   1 71.2648 3.31179   1
  -3   3   1 71.3502 1.34534   8
   3   3  -1 71.8397 3.14235   1
   3   3  -1 67.9839 2.96882   2
   3   3  -1 68.6648 1.19004   6
   1  -3  -1 44.4211 0.97696   8
   1  -3  -1 45.1336 2.57967   1
  -1  -3   1 44.1417 0.86322   5
   1  -3  -1 43.1483 0.85963   7
   1  -3  -1 43.8976 2.49557   2
  -1  -3   1 42.9619 2.01220   1
   1  -3  -1 43.9570 0.95954   5
   1  -3  -1 45.3462 0.96507   9
   1  -3  -1 44.7114 0.97980   8
  -1  -3   1 44.1484 0.84832   8
  -1  -3   1 45.2316 0.74392   6
   1  -3  -1 38.3437 4.02060   4
  -1  -3   1 44.7631 0.90034   8
  -1  -3   1 44.5568 1.99114   4
  -1  -3   1 43.5005 0.79036   7
  -1  -3   1 44.4540 2.51950   2
   1   3  -1 43.8450 0.74210   6
  -1   3   1 43.2120 2.65883   1
  -1   3   1 44.0271 0.99084   9
   1   3  -1 44.4918 2.16571   4
  -1   3   1 44.8691 0.85823   7
   1   3  -1 42.4232 2.17704   1
  -1   3   1 43.7965 0.99688   8
   1   3  -1 41.2232 2.10226   2
   1   3  -1 44.3905 0.79423   7
   1   3  -1 44.2923 0.88418   8
  -1   3   1 42.0481 2.39967   4
  -1   3   1 42.8601 0.93003   5
  -1   3   1 47.6719 2.43528   2
  -1   3   1 44.1490 0.95777   8
   1   3  -1 43.4729 0.88057   5
  -1  -3  -1 384.582 13.2490   1
   1  -3   1 385.910 5.73445   7
   1  -3   1 400.149 5.72997   8
   1  -3   1 403.184 7.58650   2
   1  -3   1 397.089 7.42311   4
  -1  -3  -1 392.763 5.97787   8
  -1  -3  -1 396.965 5.95963   8
  -1  -3  -1 381.222 5.78056   7
  -1  -3  -1 394.418 5.97616   9
  -1  -3  -1 399.279 5.96041   5
  -1  -3  -1 402.422 9.41450   4
   1  -3   1 401.321 7.42807   1
  -1  -3  -1 399.300 9.17239   2
  -1  -3  -1 396.396 5.76556   6
   1  -3   1 391.929 5.74180   5
   1  -3   1 401.117 5.77869   8
   1  -3   1 397.311 7.24277   3
  -1  -3  -1 394.659 8.91965   2
  -1  -3  -1 399.544 5.93654   5
  -1   3  -1 397.552 5.77316   8
  -1   3  -1 398.507 7.91174   1
   1   3   1 394.933 6.00380   8
   1   3   1 386.393 6.00516   9
   1   3   1 392.208 5.94665   8
   1   3   1 403.790 5.76900   6
   1   3   1 399.913 9.54374   1
   1   3   1 393.944 5.78866   7
  -1   3  -1 396.969 7.78617   4
  -1   3  -1 379.782 5.71452   7
  -1   3  -1 398.565 5.74881   8
  -3  -3  -1 65.8537 3.25953   1
  -3  -3  -1 66.8593 3.13942   2
  -3  -3  -1 61.5401 1.38122   5
   3  -3   1 62.8893 2.01125   4
   3  -3   1 63.8315 2.18895   4
  -3  -3  -1 63.7818 3.11853   4
  -3  -3  -1 64.8083 1.34034   8
   3  -3   1 66.6493 2.07565   1
  -3  -3  -1 64.0075 1.28980   8
   3  -3   1 63.8321 2.30047   3
   3  -3   1 61.3981 2.06501   2
   3  -3   1 64.3809 1.07825   8
  -3  -3  -1 63.7621 1.20962   7
   3  -3   1 63.7182 1.16792   7
   3  -3   1 64.1517 1.06957   5
  -3  -3  -1 64.4859 1.32159   5
   3  -3   1 64.8930 1.03379   8
  -3  -3  -1 64.9424 1.19373   6
  -3   3  -1 63.4792 1.04953   6
  -3   3  -1 64.1585 2.28051   1
  -3   3  -1 62.3367 1.05068   8
   3   3   1 64.6426 1.32359   7
   3   3   1 64.5018 3.51880   1
  -3   3  -1 64.2482 2.23842   3
  -3   3  -1 62.0985 1.09137   8
   3   3   1 59.3809 3.22769   4
   3   3   1 63.3084 1.34257   8
  -3   3  -1 62.3271 1.16258   7
   3   3   1 67.5919 3.38657   2
   3   3   1 62.7625 1.28977   8
   3   3   1 62.9826 1.38321   9
   3   3   1 64.0278 1.31761   5
   5  -3   1 993.605 13.9471   5
  -5  -3  -1 978.534 14.2372   5
  -5  -3  -1 975.694 14.2157   6
  -5  -3  -1 1010.14 14.4055   8
   5  -3   1 999.624 14.9654   4
   5  -3   1 998.147 13.9032   8
   5  -3   1 960.120 18.1306   2
   5  -3   1 983.789 16.7200   3
  -5  -3  -1 975.040 14.2609   7
   5  -3   1 1000.42 15.3575   1
  -5  -3  -1 982.938 18.3331   1
  -5  -3  -1 970.701 14.2636   8
   5  -3   1 1013.88 13.8578   8
  -5  -3  -1 1001.19 18.1728   4
   5  -3   1 998.159 13.9032   8
  -5  -3  -1 980.914 17.9711   2
   5   3   1 967.144 14.3421   5
   5   3   1 967.767 19.2943   1
   5   3   1 985.984 19.0620   4
  -5   3  -1 992.386 13.9459   8
   5   3   1 978.207 14.3976   8
  -5   3  -1 987.590 14.8965   1
   5   3   1 961.768 14.1846   6
   5   3   1 993.443 14.4822   9
  -5   3  -1 1002.60 15.2290   4
  -5   3  -1 995.525 14.2156   7
   5   3   1 995.664 18.8356   2
  -5   3  -1 987.025 16.3589   3
   7  -3   1 169.725 4.21258   1
   7  -3   1 180.599 3.94393   2
  -7  -3  -1 177.146 2.95159   8
   7  -3   1 176.933 2.81934   6
   7  -3   1 186.012 3.50464   4
  -7  -3  -1 176.325 2.94190   5
   7  -3   1 178.192 2.55310   8
  -7  -3  -1 180.188 5.96997   1
   7  -3   1 176.722 2.61643   5
   7  -3   1 172.121 5.19882   3
  -7  -3  -1 175.035 3.09641   8
  -7  -3  -1 170.806 5.73984   2
  -7  -3  -1 172.163 5.80023   4
   7  -3   1 180.278 3.44937   1
  -7   3  -1 175.913 2.68194   8
   7   3   1 174.316 2.95359   6
  -7   3  -1 175.288 2.98803   7
   7   3   1 173.436 6.55536   4
  -7   3  -1 174.165 2.84849   6
   7   3   1 175.818 2.85000   9
   7   3   1 177.268 3.22026   9
  -7   3  -1 171.443 4.11631   4
   7   3   1 180.206 6.54847   2
  -7   3  -1 172.361 4.75182   3
  -7   3  -1 177.480 2.65122   9
   9  -3   1 129.422 3.20636   4
  -9  -3  -1 122.658 5.08426   1
  -9  -3  -1 127.403 2.50309   8
   9  -3   1 125.201 1.99071   5
  -9  -3  -1 126.080 5.01811   4
   9  -3   1 130.489 2.24932   6
   9  -3   1 131.625 4.76287   3
  -9  -3  -1 120.519 4.97010   2
   9  -3   1 129.010 3.22682   1
   9  -3   1 125.580 3.49106   2
  -9  -3  -1 128.354 2.29956   8
  -9  -3  -1 129.160 2.29967   5
  -9   3  -1 130.073 2.44040   7
   9   3   1 129.340 2.57899   9
   9   3   1 126.937 8.23973   2
   9   3   1 125.428 2.36478   6
  -9   3  -1 124.147 2.06027   8
  -9   3  -1 134.338 4.17503   4
   9   3   1 113.898 6.87155   4
  -9   3  -1 127.058 4.24687   3
  -9   3  -1 132.928 2.11102   9
   9   3   1 129.440 2.23145   9
  11  -3   1 106.685 2.04071   6
 -11  -3  -1 104.769 2.05318   8
 -11  -3  -1 106.710 2.04342   5
 -11  -3  -1 105.901 2.28326   8
  11   3   1 109.142 2.00331   9
 -11   3  -1 105.934 1.84192   8
  11   3   1 107.013 2.33547   9
 -11   3  -1 110.546 2.26975   7
 -11   3  -1 104.838 1.85948   9
  11   3   1 107.958 2.17042   6
 -11   3  -1 105.442 1.67417   5
 -13  -3  -1 29.6517 0.90006   8
 -13  -3  -1 28.6611 0.88968   5
  13  -3   1 30.3387 0.94667   6
 -13  -3  -1 29.8495 1.58177   8
  13   3   1 29.4362 1.00593   6
 -13   3  -1 29.2565 1.06965   7
  13   3   1 28.3602 1.04139   9
 -13   3  -1 29.3831 0.61495   5
 -13   3  -1 28.8759 0.76225   9
 -13   3  -1 30.2852 0.78113   8
  13   3   1 29.2440 0.85975   9
 -15  -3  -1 12.0551 0.59852   8
 -15  -3  -1 13.2584 0.75905   8
  15  -3   1 12.9353 0.65792   6
 -15  -3  -1 11.7383 0.58954   5
 -15   3  -1 11.0798 0.50328   8
  15   3   1 12.7300 0.68669   9
  15   3   1 12.0903 0.57126   9
  15   3   1 11.2327 0.67821   6
 -15   3  -1 11.6627 0.74833   7
 -17  -3  -1 9.17060 0.64895   5
 -17  -3  -1 8.98315 0.68169   8
  17  -3   1 10.9408 0.64216   6
 -17  -3  -1 10.4523 0.57900   5
 -17   3  -1 10.2204 0.50053   8
 -17   3  -1 9.47461 0.74411   7
  17   3   1 10.6782 0.53297   9
  17   3   1 10.2802 1.01494   6
 -17   3  -1 10.3512 0.51959   8
 -19  -3  -1 9.03222 0.58437   8
  19  -3   1 9.75469 0.68786   6
  19   3   1 9.67202 0.70407   6
 -19   3  -1 7.72494 0.46920   8
  19   3   1 9.16007 0.45160   9
 -19   3  -1 10.0431 0.81584   7
 -19   3  -1 9.41822 0.52505   8
 -21  -3  -1 5.87296 0.50279   5
 -21  -3  -1 4.94830 0.51210   8
  21  -3   1 4.44952 0.54876   6
  21   3   1 4.10732 0.58569   6
 -21   3  -1 6.12775 0.72624   7
 -21   3  -1 4.85219 0.41325   8
 -21   3  -1 5.14648 0.43450   8
  23  -3   1 1.32049 0.54243   6
 -23  -3  -1 1.07148 0.31951   8
 -23  -3  -1 1.25101 0.31093   5
 -23   3  -1 1.68414 0.29861   8
  23   3   1 0.86094 0.37720   6
 -23   3  -1 1.60065 0.53564   7
 -24  -4   1 10.9066 0.86303   5
 -24  -4   1 9.40765 0.75332   8
 -24   4   1 10.5778 0.97605   7
  24   4  -1 10.6341 0.86647   6
 -24   4   1 10.4575 0.68200   8
 -22  -4   1 4.27623 0.51759   5
 -22  -4   1 4.39740 0.54375   8
 -22   4   1 4.38998 0.68520   7
 -22   4   1 4.63897 0.49446   8
  22   4  -1 4.32699 0.62403   6
 -20  -4   1 11.0227 0.71897   5
 -20  -4   1 9.91815 0.68046   8
  20   4  -1 11.1760 0.76546   6
  20   4  -1 10.5399 0.68559   9
 -20   4   1 11.1078 0.86533   7
 -20   4   1 10.6295 0.46083   5
 -20   4   1 11.1561 0.66355   8
 -18  -4   1 10.9928 0.67484   5
 -18  -4   1 10.0576 0.66197   8
  18   4  -1 10.4413 0.69808   6
 -18   4   1 10.9015 0.64139   8
 -18   4   1 10.5068 0.51566   5
  18   4  -1 9.66964 0.63935   9
 -16  -4   1 87.6463 2.00214   5
 -16  -4   1 81.2931 2.20651   8
 -16  -4   1 85.7235 1.95229   8
  16   4  -1 85.8046 1.99718   9
 -16   4   1 85.3547 1.92476   8
 -16   4   1 87.1659 1.83670   5
  16   4  -1 83.3372 2.05051   6
 -16   4   1 88.6456 2.25756   7
 -14  -4   1 16.5375 0.70660   8
 -14  -4   1 17.3204 0.73789   5
 -14  -4   1 15.2061 0.80627   8
 -14   4   1 16.0056 0.62123   5
 -14   4   1 16.7660 0.83254   7
 -14   4   1 17.4036 0.70148   8
  14   4  -1 17.3523 0.76875   6
 -12  -4   1 6.51489 0.43454   8
 -12  -4   1 5.92538 0.42124   5
  12   4  -1 6.44554 0.44361   6
 -12   4   1 5.57778 0.35710   5
 -12   4   1 6.22507 0.39982   8
 -12   4   1 6.03742 0.49102   7
  12   4  -1 6.54104 0.43861   9
 -12   4   1 5.84260 0.45067   9
 -10  -4   1 53.8743 1.29060   5
 -10  -4   1 54.5967 1.27112   8
  10   4  -1 54.3818 1.29708   6
 -10   4   1 53.6748 1.19921   5
 -10   4   1 55.6406 1.26642   8
 -10   4   1 53.4340 1.28739   9
  10   4  -1 54.7369 1.27864   9
 -10   4   1 55.7085 1.41939   7
   8  -4  -1 3.70469 1.34399   1
  -8  -4   1 3.37782 0.29751   8
   8  -4  -1 3.33057 0.24147   5
   8  -4  -1 1.64089 0.89331   4
   8  -4  -1 1.81035 1.03161   2
   8  -4  -1 3.97883 0.84944   3
  -8  -4   1 2.57990 0.27421   5
  -8  -4   1 2.83917 1.05650   4
  -8  -4   1 1.45731 1.81632   1
  -8  -4   1 3.65240 1.07231   2
   8   4  -1 3.20316 0.27094   6
  -8   4   1 2.56783 0.25208   8
  -8   4   1 2.75207 0.28046   9
   8   4  -1 2.24659 0.24244   9
   8   4  -1 1.20848 1.04920   4
   8   4  -1 2.87988 1.21372   2
  -8   4   1 4.29735 1.16790   2
  -8   4   1 2.89251 0.29280   7
  -8   4   1 3.01184 0.26110   5
  -8   4   1 3.44031 1.02945   1
   8   4  -1 0.06962 1.02805   1
  -8   4   1 5.42172 2.39605   4
   6  -4  -1 18.7395 0.56568   8
   6  -4  -1 19.1774 0.59744   5
  -6  -4   1 18.3792 0.56968   6
  -6  -4   1 18.3216 0.60466   5
  -6  -4   1 20.0169 1.97697   2
   6  -4  -1 18.9466 0.63173   7
   6  -4  -1 21.6816 1.97850   4
   6  -4  -1 18.0377 2.30372   1
  -6  -4   1 18.9567 0.61341   7
  -6  -4   1 18.6972 0.60039   8
  -6  -4   1 20.2322 1.91106   4
   6  -4  -1 18.3843 0.45342   9
   6  -4  -1 17.0154 1.26572   3
   6  -4  -1 20.4255 2.02327   2
  -6  -4   1 17.4096 1.86170   1
  -6   4   1 19.3980 2.21409   1
   6   4  -1 18.9524 0.57811   9
  -6   4   1 18.9184 0.61377   8
   6   4  -1 18.1176 0.56201   6
  -6   4   1 18.1360 0.51858   6
   6   4  -1 17.8072 0.64160   5
  -6   4   1 18.0808 0.57652   5
   6   4  -1 19.0850 2.16743   2
   6   4  -1 18.6090 0.66289   8
  -6   4   1 20.2608 2.05886   4
  -6   4   1 19.2356 0.64283   7
  -6   4   1 18.4627 0.63152   9
   6   4  -1 19.6799 2.11568   4
  -6   4   1 20.1641 1.87367   2
  -4  -4   1 419.574 6.25340   6
   4  -4  -1 426.978 10.1718   4
  -4  -4   1 425.123 9.60862   4
   4  -4  -1 414.036 6.53816   7
  -4  -4   1 422.205 6.35809   8
   4  -4  -1 431.583 6.28812   9
  -4  -4   1 428.107 9.80254   1
  -4  -4   1 416.011 9.65574   2
   4  -4  -1 434.263 6.43791   8
  -4  -4   1 435.527 6.34520   7
  -4  -4   1 414.269 6.36900   5
  -4  -4   1 428.007 6.50320   8
   4  -4  -1 432.180 10.0048   2
   4  -4  -1 431.050 10.2538   1
   4  -4  -1 428.208 6.44651   5
   4   4  -1 419.756 6.30879   9
   4   4  -1 418.690 6.33341   7
  -4   4   1 423.256 6.41922   8
   4   4  -1 425.368 6.46571   8
  -4   4   1 427.959 9.57997   2
   4   4  -1 410.752 10.1492   2
  -4   4   1 433.885 10.0428   4
  -4   4   1 429.865 6.40146   7
  -4   4   1 419.873 6.45481   9
  -4   4   1 421.499 6.36998   5
   4   4  -1 409.848 10.0702   4
  -4   4   1 432.129 10.3162   1
   2  -4  -1 74.4722 3.71131   4
   2  -4  -1 75.5023 3.57667   2
   2  -4  -1 74.3859 1.40530   7
  -2  -4   1 75.1454 3.20078   1
   2  -4  -1 80.8140 3.83809   1
  -2  -4   1 76.7621 1.39926   8
   2  -4  -1 76.4135 1.51040   5
   2  -4  -1 76.0226 1.51919   8
  -2  -4   1 75.3228 1.40893   5
   2  -4  -1 73.3011 1.49948   8
  -2  -4   1 71.6386 3.17138   2
  -2  -4   1 71.3745 3.26446   4
  -2  -4   1 76.5887 1.26938   6
   2  -4  -1 73.4560 1.43281   9
  -2  -4   1 77.0629 1.48531   8
  -2  -4   1 74.5857 1.32240   7
  -2   4   1 79.3846 3.47735   2
   2   4  -1 75.7173 1.46805   8
   2   4  -1 76.8391 3.47550   2
   2   4  -1 75.4593 1.26438   6
  -2   4   1 74.4433 1.46505   5
  -2   4   1 68.7710 3.72798   1
   2   4  -1 74.1429 1.45471   5
  -2   4   1 84.8977 3.77181   4
   2   4  -1 81.0589 3.53500   4
  -2   4   1 74.6891 1.39279   7
   2   4  -1 73.6193 3.51378   1
  -2   4   1 75.5378 1.49070   8
   2   4  -1 74.4672 1.32776   7
  -2   4   1 76.6134 1.54193   9
   0  -4   1 351.584 5.27617   7
   0  -4  -1 360.306 9.15018   1
   0  -4  -1 351.876 5.27706   6
   0  -4  -1 365.796 9.36933   4
   0  -4   1 364.372 5.33650   8
   0  -4   1 363.995 7.79854   4
   0  -4   1 365.542 9.17350   2
   0  -4   1 357.539 5.34913   5
   0  -4  -1 361.338 5.57198   8
   0  -4  -1 348.917 9.03572   2
   0  -4   1 366.211 7.87779   1
   0  -4   1 355.611 5.40968   8
   0  -4  -1 361.021 5.54001   8
   0  -4  -1 355.411 5.53461   5
   0   4   1 360.188 5.60340   9
   0   4  -1 356.197 5.25604   7
   0   4   1 365.420 9.03408   4
   0   4   1 356.729 5.48453   5
   0   4   1 358.235 5.51933   8
   0   4   1 359.572 5.60835   8
   0   4  -1 354.802 8.27809   4
   0   4  -1 351.680 8.24465   2
   0   4  -1 360.517 8.41581   1
   0   4   1 354.072 5.27907   6
   0   4  -1 358.823 5.40513   5
   0   4   1 358.564 9.52054   1
   0   4  -1 359.358 5.42646   8
   0   4  -1 361.374 5.16208   6
  -2  -4  -1 218.498 3.64121   8
  -2  -4  -1 223.355 7.22948   4
   2  -4   1 221.815 3.43016   5
   2  -4   1 227.298 3.47645   8
  -2  -4  -1 217.938 7.03135   2
  -2  -4  -1 218.799 3.62225   5
   2  -4   1 225.989 5.21271   3
   2  -4   1 219.671 3.44726   7
  -2  -4  -1 221.909 3.68846   5
  -2  -4  -1 224.282 3.46108   6
   2  -4   1 230.154 3.41258   8
   2  -4   1 228.103 5.41710   4
  -2  -4  -1 232.976 7.14370   1
   2  -4   1 231.697 5.85298   4
  -2  -4  -1 225.861 3.73158   8
  -2  -4  -1 229.908 6.86232   2
  -2  -4  -1 224.000 3.68613   9
   2  -4   1 223.475 5.43827   1
  -2  -4  -1 228.665 6.90597   4
   2  -4   1 228.315 5.57397   2
  -2   4  -1 226.427 3.43022   8
  -2   4  -1 218.395 3.42716   7
   2   4   1 216.314 3.57856   6
   2   4   1 228.190 3.99236   9
   2   4   1 222.471 3.65030   8
   2   4   1 222.890 3.49774   7
  -2   4  -1 231.172 5.98592   1
  -2   4  -1 220.056 3.47573   8
   2   4   1 219.027 7.48176   1
   2   4   1 222.030 3.74888   8
  -4  -4  -1 2.39021 1.16836   1
   4  -4   1 2.74825 0.73585   1
  -4  -4  -1 3.44553 0.28981   8
   4  -4   1 3.70208 0.74199   4
   4  -4   1 3.21733 0.17497   8
   4  -4   1 2.55364 0.66392   3
   4  -4   1 3.03653 0.19535   8
  -4  -4  -1 3.17935 0.24275   7
  -4  -4  -1 3.72940 0.30368   5
  -4  -4  -1 3.53049 0.29189   5
   4  -4   1 1.56169 0.68959   4
   4  -4   1 3.17666 0.22999   7
  -4  -4  -1 4.41793 1.11602   2
  -4  -4  -1 3.57624 0.32050   8
   4  -4   1 2.51783 0.74414   2
  -4  -4  -1 3.25112 1.08644   4
   4  -4   1 3.06683 0.19292   5
  -4  -4  -1 3.06575 0.22894   6
   4   4   1 3.03665 0.24817   7
   4   4   1 3.25013 0.30214   5
   4   4   1 3.22063 0.24194   6
  -4   4  -1 2.95321 0.23210   7
   4   4   1 2.04837 1.09868   4
  -4   4  -1 3.48034 0.18029   6
  -4   4  -1 2.30779 0.86425   1
   4   4   1 3.32577 0.28764   8
  -4   4  -1 3.09043 0.18678   8
   4   4   1 2.35683 1.03737   2
   4   4   1 2.49642 1.24033   1
   4   4   1 3.40860 0.33639   9
   4   4   1 2.97411 0.33942   8
  -4   4  -1 2.54171 0.60680   3
   6  -4   1 119.427 1.79709   8
  -6  -4  -1 119.795 2.18418   5
  -6  -4  -1 123.136 5.00721   2
   6  -4   1 120.903 3.33852   1
  -6  -4  -1 125.017 5.13348   4
   6  -4   1 119.335 1.83326   8
  -6  -4  -1 119.398 2.32816   8
   6  -4   1 117.646 1.89718   5
  -6  -4  -1 115.291 5.13977   1
  -6  -4  -1 113.457 2.17235   8
   6  -4   1 116.588 3.61580   2
   6  -4   1 116.046 3.98611   3
   6  -4   1 118.356 3.14483   4
   6   4   1 116.564 2.05982   9
  -6   4  -1 118.810 2.14866   7
  -6   4  -1 120.630 3.79955   3
  -6   4  -1 116.052 3.12082   1
   6   4   1 124.570 5.79116   4
  -6   4  -1 117.752 1.88252   8
  -6   4  -1 119.073 1.83762   9
  -6   4  -1 115.815 1.96508   6
   6   4   1 115.254 2.10958   6
   6   4   1 109.029 5.63050   1
   6   4   1 112.783 2.33626   8
   6   4   1 111.744 5.40641   2
   6   4   1 115.628 2.38717   9
  -6   4  -1 119.665 3.23911   4
   8  -4   1 52.0145 1.10170   6
   8  -4   1 52.1205 1.66891   4
  -8  -4  -1 50.8408 1.36825   8
  -8  -4  -1 51.7862 1.22426   5
   8  -4   1 51.2140 2.61282   1
   8  -4   1 56.4171 3.02686   3
   8  -4   1 53.6739 1.63610   1
  -8  -4  -1 56.1528 3.72277   1
  -8  -4  -1 53.0067 1.24857   8
  -8  -4  -1 55.4886 3.34104   2
   8  -4   1 49.8726 2.16924   2
  -8  -4  -1 52.3698 3.45457   4
  -8   4  -1 49.5144 0.99156   9
   8   4   1 51.4644 1.22534   6
   8   4   1 55.0976 4.18557   4
  -8   4  -1 54.4970 2.23792   4
   8   4   1 55.6250 4.56151   2
  -8   4  -1 51.3410 1.12848   6
   8   4   1 49.6157 1.64897   9
  -8   4  -1 57.3307 2.68324   3
  -8   4  -1 52.9174 0.98617   8
  -8   4  -1 54.7408 1.28272   7
   8   4   1 53.6756 1.16396   9
   8   4   1 56.0632 4.34784   1
 -10  -4  -1 342.244 5.45137   5
  10  -4   1 346.004 5.33158   6
  10  -4   1 338.902 5.02404   5
 -10  -4  -1 341.461 5.45347   8
 -10  -4  -1 337.250 5.73165   8
  10   4   1 338.320 5.34202   9
 -10   4  -1 350.219 5.60562   7
 -10   4  -1 342.549 5.19668   9
  10   4   1 350.783 5.82414   6
 -10   4  -1 340.878 5.12837   8
  12  -4   1 0.43186 0.17940   6
 -12  -4  -1 0.07233 0.14895   8
 -12  -4  -1 0.00044 0.14538   5
 -12  -4  -1 0.19500 0.17904   8
  12   4   1 -0.1199 0.14417   6
 -12   4  -1 0.06253 0.16433   7
 -12   4  -1 -0.0600 0.11438   8
  12   4   1 0.11284 0.13915   9
 -14  -4  -1 21.5664 0.80731   8
  14  -4   1 21.2948 0.80419   6
 -14  -4  -1 19.1226 0.94253   8
 -14  -4  -1 20.9193 0.79977   5
  14   4   1 21.6690 0.77712   9
 -14   4  -1 21.0428 0.94433   7
  14   4   1 19.8896 0.86154   6
 -14   4  -1 19.9101 0.81226   9
 -14   4  -1 20.7385 0.64512   8
 -16  -4  -1 0.19210 0.23386   8
 -16  -4  -1 -0.0368 0.17287   5
  16  -4   1 0.09673 0.19091   6
 -16  -4  -1 -0.0140 0.20112   8
 -16   4  -1 0.12731 0.13330   8
 -16   4  -1 -0.0553 0.21337   7
  16   4   1 0.17744 0.16836   9
  16   4   1 -0.1012 0.16862   6
 -18  -4  -1 -0.0415 0.19829   8
  18  -4   1 -0.1829 0.19345   6
 -18   4  -1 0.07828 0.26001   7
  18   4   1 0.09356 0.20688   9
 -18   4  -1 0.26689 0.17247   8
  18   4   1 0.16986 0.23300   6
 -18   4  -1 0.14687 0.17146   8
 -20  -4  -1 0.10102 0.21044   8
  20  -4   1 -0.0641 0.23351   6
 -20  -4  -1 -0.2209 0.19032   5
 -20   4  -1 0.29079 0.15985   8
  20   4   1 0.25142 0.26343   6
 -20   4  -1 0.28699 0.16710   8
 -20   4  -1 0.08199 0.26788   7
  20   4   1 0.33572 0.23810   9
 -22  -4  -1 -0.0046 0.23174   8
 -22  -4  -1 0.27500 0.24008   5
  22  -4   1 0.75964 0.33279   6
 -22   4  -1 0.62102 0.17545   8
 -22   4  -1 0.69665 0.37608   7
 -22   4  -1 0.36201 0.18338   8
  22   4   1 0.36816 0.37213   6
 -23  -5   1 -0.1526 0.25923   5
 -23  -5   1 -0.0179 0.23353   8
 -23   5   1 0.18936 0.23349   8
  23   5  -1 0.31204 0.31608   6
 -23   5   1 -0.1287 0.31256   7
 -21  -5   1 0.87142 0.30904   5
 -21  -5   1 1.29045 0.34121   8
 -21   5   1 1.29663 0.30525   8
 -21   5   1 1.43059 0.41683   7
  21   5  -1 0.94424 0.34086   6
  21   5  -1 1.25117 0.33770   9
 -19  -5   1 0.15252 0.23297   5
 -19  -5   1 0.16958 0.21416   8
 -19   5   1 0.27148 0.26100   7
 -19   5   1 0.07890 0.18642   8
  19   5  -1 -0.1256 0.22017   9
 -17  -5   1 35.2264 1.22606   8
 -17  -5   1 33.6199 1.40408   8
 -17  -5   1 35.9689 1.22475   5
 -17   5   1 35.9577 1.14142   8
 -17   5   1 36.3566 0.92952   5
 -17   5   1 36.6219 1.41342   7
  17   5  -1 36.5555 1.23052   9
 -15  -5   1 0.65424 0.26975   8
 -15  -5   1 0.36383 0.22240   5
 -15  -5   1 0.24774 0.26104   8
 -15   5   1 0.24885 0.17106   8
  15   5  -1 0.29139 0.21753   9
 -15   5   1 0.39612 0.16655   5
  15   5  -1 0.19307 0.21881   6
 -15   5   1 0.28570 0.25075   7
 -13  -5   1 19.9498 0.95280   8
 -13  -5   1 20.3780 0.80699   8
 -13  -5   1 20.5263 0.82094   5
  13   5  -1 20.6282 0.83383   6
 -13   5   1 22.9559 0.95538   7
 -13   5   1 21.3096 0.77337   8
  13   5  -1 23.0663 0.85132   9
 -13   5   1 22.0526 0.69051   5
 -11  -5   1 54.1106 1.54682   8
 -11  -5   1 54.5636 1.36797   5
 -11   5   1 56.1103 1.70102   7
  11   5  -1 54.4092 1.34033   9
  11   5  -1 53.9287 1.36092   6
 -11   5   1 53.7602 1.37127   8
 -11   5   1 53.8977 1.20698   5
 -11   5   1 54.6327 1.35750   9
  -9  -5   1 50.5562 1.41977   8
  -9  -5   1 53.5602 1.28166   8
  -9  -5   1 53.6293 1.29659   5
   9   5  -1 54.4623 1.26418   9
  -9   5   1 52.0025 1.16426   5
  -9   5   1 50.2589 1.27809   9
  -9   5   1 52.4603 1.36606   7
   9   5  -1 52.6699 1.24821   6
  -9   5   1 51.9103 1.24255   8
   7  -5  -1 21.4341 2.26312   4
   7  -5  -1 29.2574 2.81814   1
  -7  -5   1 26.1887 0.78218   8
   7  -5  -1 23.1224 2.46725   2
   7  -5  -1 24.2901 1.69876   3
  -7  -5   1 24.2509 2.38249   4
  -7  -5   1 24.6449 0.77463   5
  -7  -5   1 24.1500 0.87045   8
   7  -5  -1 24.4404 0.83619   5
  -7  -5   1 25.6804 2.51230   2
  -7  -5   1 20.8838 2.33622   1
   7   5  -1 27.6251 2.94881   4
  -7   5   1 23.4769 1.14543   9
  -7   5   1 25.8025 0.77749   8
   7   5  -1 17.0183 2.44419   2
  -7   5   1 25.5774 0.81897   7
  -7   5   1 24.9596 0.72319   5
   7   5  -1 25.5530 0.74254   9
   7   5  -1 24.3414 0.71478   6
  -7   5   1 24.4927 2.26730   2
   7   5  -1 24.7427 1.01683   8
  -7   5   1 29.6664 3.16690   4
  -7   5   1 23.9765 0.66537   6
  -7   5   1 31.3881 2.64088   1
  -5  -5   1 3.55599 0.30052   8
   5  -5  -1 3.63525 0.28695   5
   5  -5  -1 1.19983 1.02609   4
  -5  -5   1 3.85965 0.31775   5
   5  -5  -1 3.44011 0.27996   7
  -5  -5   1 3.14910 0.99947   2
   5  -5  -1 4.91603 1.49800   1
  -5  -5   1 3.44509 0.25994   7
   5  -5  -1 2.94367 0.70422   3
  -5  -5   1 3.43548 0.24189   6
  -5  -5   1 4.05265 1.26804   1
  -5  -5   1 3.36121 1.05441   4
   5   5  -1 3.54194 0.38001   8
  -5   5   1 3.37691 0.27643   5
   5   5  -1 3.74702 0.25428   6
   5   5  -1 3.45849 0.31397   5
   5   5  -1 2.56168 1.09842   4
  -5   5   1 2.49572 0.90494   2
  -5   5   1 3.48237 0.29360   7
   5   5  -1 3.57837 0.28781   7
   5   5  -1 0.98459 1.11413   1
  -5   5   1 3.68672 0.29873   8
  -5   5   1 3.09242 0.31696   9
   5   5  -1 3.45254 0.27007   9
  -5   5   1 3.53526 1.40620   1
  -5   5   1 2.08414 0.99015   4
   5   5  -1 4.42762 1.41412   2
   3  -5  -1 -0.0417 0.85152   1
  -3  -5   1 0.84214 0.16339   8
   3  -5  -1 1.06980 0.21057   5
  -3  -5   1 0.62728 0.19650   8
  -3  -5   1 1.63587 0.83410   2
   3  -5  -1 1.17907 0.19257   7
  -3  -5   1 1.05081 0.18827   5
  -3  -5   1 1.43068 0.15236   6
  -3  -5   1 0.82240 0.64047   4
   3  -5  -1 0.30773 0.85373   4
   3  -5  -1 0.97972 0.23107   8
   3  -5  -1 1.09713 0.24230   9
  -3  -5   1 1.11350 0.18317   7
   3  -5  -1 1.36988 0.23059   8
  -3  -5   1 1.13797 0.70439   1
   3  -5  -1 1.25170 0.95766   2
   3   5  -1 0.78870 0.19899   5
  -3   5   1 0.95361 0.23093   9
  -3   5   1 1.15981 0.18458   7
  -3   5   1 -0.4940 1.00051   1
  -3   5   1 0.96766 0.18303   5
   3   5  -1 0.84589 0.14833   7
  -3   5   1 1.08200 0.20202   8
   3   5  -1 1.24957 0.21707   8
   3   5  -1 1.03472 0.16855   6
  -3   5   1 0.33522 0.79707   4
   3   5  -1 2.48864 1.15940   1
   3   5  -1 0.75177 0.87508   2
  -3   5   1 -0.1775 0.73310   2
  -1  -5   1 10.9533 0.42336   8
  -1  -5   1 10.4735 0.36979   7
   1  -5  -1 10.9441 0.51734   8
  -1  -5   1 10.2225 1.48760   2
   1  -5  -1 10.7734 0.49516   8
   1  -5  -1 10.7183 0.49338   5
   1  -5  -1 9.17359 1.65936   2
   1  -5  -1 8.00586 1.67847   4
   1  -5  -1 14.7436 2.14544   1
  -1  -5   1 11.6620 0.44622   5
  -1  -5   1 12.5332 1.67523   1
  -1  -5   1 10.6829 0.32242   6
  -1  -5   1 8.86622 1.37344   4
   1  -5  -1 11.0083 0.46298   9
  -1  -5   1 10.5313 0.46575   8
   1  -5  -1 10.5066 0.41233   7
   1   5  -1 8.50792 1.54083   2
  -1   5   1 10.2197 0.38948   7
   1   5  -1 11.0159 0.47474   8
  -1   5   1 10.6627 0.53107   9
  -1   5   1 11.0723 0.54067   8
  -1   5   1 8.84002 1.56386   4
   1   5  -1 10.4528 0.31701   6
  -1   5   1 10.8839 0.48569   8
   1   5  -1 10.5231 0.37521   7
   1   5  -1 10.9204 1.70305   4
   1   5  -1 10.6642 0.46725   5
  -1   5   1 12.5401 2.09657   1
   1   5  -1 9.12472 1.64386   1
   1  -5   1 1.21703 0.49562   3
  -1  -5  -1 1.98886 0.26275   8
   1  -5   1 2.07416 0.81693   1
  -1  -5  -1 1.03691 0.90353   2
   1  -5   1 2.16509 0.18328   7
  -1  -5  -1 -0.3436 0.84811   4
   1  -5   1 2.56822 0.78970   2
  -1  -5  -1 1.20924 1.03059   4
  -1  -5  -1 2.17314 0.18279   6
  -1  -5  -1 2.20932 0.28440   5
  -1  -5  -1 1.60236 0.24717   9
  -1  -5  -1 1.98217 0.26294   5
   1  -5   1 2.49721 0.90893   4
   1  -5   1 1.74607 0.20672   5
   1  -5   1 1.84070 0.21367   8
  -1  -5  -1 1.92665 1.06242   2
  -1  -5  -1 1.92354 0.31509   8
  -1  -5  -1 2.60839 1.20657   1
   1   5   1 0.55870 1.15150   1
  -1   5  -1 1.90103 0.20454   8
   1   5   1 2.03276 0.29235   9
  -1   5  -1 1.87363 0.13322   6
   1   5   1 2.16463 0.18710   6
   1   5   1 2.21660 0.20516   7
   1   5   1 1.98604 0.28259   8
  -1   5  -1 2.36147 1.01249   1
  -1   5  -1 1.77042 0.23154   8
   1   5   1 1.72397 0.24361   8
   3  -5   1 221.915 6.39292   4
  -3  -5  -1 221.989 3.76320   8
   3  -5   1 220.477 3.54659   7
   3  -5   1 226.626 3.70555   5
  -3  -5  -1 224.987 3.79995   5
   3  -5   1 225.705 5.90594   1
   3  -5   1 223.403 3.54285   8
  -3  -5  -1 221.651 7.44842   1
   3  -5   1 226.921 5.62505   3
   3  -5   1 223.656 5.79282   4
  -3  -5  -1 213.352 7.58251   2
  -3  -5  -1 229.922 7.50435   4
  -3  -5  -1 223.166 7.99835   4
   3  -5   1 227.079 3.44551   8
  -3  -5  -1 224.182 7.35964   2
   3  -5   1 221.650 3.47971   5
   3  -5   1 221.056 6.12033   2
   3  -5   1 227.074 6.11742   2
  -3  -5  -1 223.653 3.53098   6
  -3  -5  -1 219.234 3.69897   5
  -3  -5  -1 216.755 3.55291   7
  -3  -5  -1 224.338 3.83267   8
   3   5   1 219.311 3.75630   8
   3   5   1 219.878 3.86132   8
   3   5   1 224.779 3.92133   9
  -3   5  -1 220.994 3.57127   8
  -3   5  -1 216.328 6.54226   1
   3   5   1 223.062 3.56835   7
   3   5   1 217.064 7.82043   2
  -3   5  -1 219.597 3.51049   7
   3   5   1 221.038 3.51603   6
  -3   5  -1 218.942 3.45889   8
   3   5   1 209.359 7.99365   1
   5  -5   1 996.473 14.4272   5
   5  -5   1 996.828 17.6348   2
   5  -5   1 970.165 14.3880   8
   5  -5   1 991.750 14.1720   8
  -5  -5  -1 1001.76 20.1769   1
   5  -5   1 989.871 14.4220   7
  -5  -5  -1 1033.25 14.8317   8
  -5  -5  -1 1000.80 14.7168   5
   5  -5   1 1022.60 17.0558   1
  -5  -5  -1 980.215 19.8359   2
  -5  -5  -1 1003.18 19.9383   4
   5  -5   1 1002.74 17.4905   3
  -5  -5  -1 1008.46 14.5665   5
  -5  -5  -1 990.114 14.5637   8
   5  -5   1 1008.20 16.9871   4
   5  -5   1 1011.65 17.6257   4
   5   5   1 968.229 14.4663   7
   5   5   1 990.463 14.3946   6
  -5   5  -1 990.804 17.8251   1
  -5   5  -1 992.717 14.2158   8
   5   5   1 990.165 21.3440   4
  -5   5  -1 993.577 14.4159   7
  -5   5  -1 986.097 14.1759   6
  -5   5  -1 986.202 17.1110   3
   5   5   1 982.707 21.0609   2
   5   5   1 978.465 14.7747   8
   5   5   1 1004.48 21.9562   1
  -5   5  -1 972.516 14.2027   9
  -7  -5  -1 57.9171 1.36165   8
   7  -5   1 59.4328 2.89733   2
   7  -5   1 56.6599 1.00619   8
  -7  -5  -1 54.6722 3.93838   1
   7  -5   1 58.6256 2.99705   3
   7  -5   1 54.8335 1.08866   5
  -7  -5  -1 57.4574 1.33837   5
   7  -5   1 53.2884 2.34545   4
   7  -5   1 53.5672 2.46660   1
  -7  -5  -1 52.3571 3.55976   2
  -7  -5  -1 56.0875 1.49899   8
   7   5   1 58.5736 4.50667   4
  -7   5  -1 56.8128 1.31909   7
  -7   5  -1 56.3470 2.41001   1
   7   5   1 54.1237 1.21436   9
  -7   5  -1 55.3539 1.09247   9
   7   5   1 52.2964 5.05344   2
  -7   5  -1 54.8661 1.12999   6
   7   5   1 55.6573 1.27919   6
  -7   5  -1 56.9659 1.06927   8
  -7   5  -1 58.4915 2.69993   3
   7   5   1 63.2395 4.75331   1
   9  -5   1 72.0054 1.18480   8
  -9  -5  -1 70.1419 1.59873   5
  -9  -5  -1 72.0909 1.82122   8
  -9  -5  -1 72.1260 1.60668   8
   9  -5   1 69.6488 1.24824   5
  -9   5  -1 70.6936 1.62920   7
  -9   5  -1 69.4854 1.37689   9
   9   5   1 70.3440 1.58135   6
   9   5   1 70.3413 1.50383   9
  -9   5  -1 72.9268 1.29083   8
 -11  -5  -1 20.6320 0.78185   5
 -11  -5  -1 21.6293 0.95722   8
 -11  -5  -1 21.5477 0.79420   8
 -11   5  -1 21.0797 0.66114   9
  11   5   1 21.9516 0.82197   6
  11   5   1 21.5348 0.75252   9
 -11   5  -1 20.8454 0.56152   8
 -13  -5  -1 16.0830 0.88117   8
  13  -5   1 18.7314 0.70953   6
 -13  -5  -1 17.9248 0.75290   8
 -13  -5  -1 18.0582 0.75175   5
 -13   5  -1 17.0425 0.60592   9
 -13   5  -1 17.5890 0.53292   8
  13   5   1 16.7307 0.77285   6
 -13   5  -1 18.1326 0.85808   7
  13   5   1 16.6774 0.84514   9
  15  -5   1 0.20196 0.21167   6
 -15  -5  -1 0.19916 0.20945   8
 -15  -5  -1 -0.0243 0.18873   5
 -15  -5  -1 0.48646 0.27616   8
 -15   5  -1 0.27766 0.13221   8
  15   5   1 0.47193 0.20302   9
 -15   5  -1 0.51587 0.27964   7
  15   5   1 0.47468 0.25286   6
  17  -5   1 17.7245 0.82347   6
 -17  -5  -1 17.9730 0.84532   8
 -17   5  -1 17.6765 0.57342   8
 -17   5  -1 17.0651 0.96775   7
  17   5   1 16.9401 0.77988   9
  17   5   1 17.6021 0.90605   6
 -17   5  -1 18.5852 0.58844   8
 -19  -5  -1 -0.2517 0.20358   5
 -19  -5  -1 0.21512 0.21705   8
  19   5   1 -0.2889 0.20185   6
 -19   5  -1 0.11503 0.26032   7
  19   5   1 -0.1112 0.22233   9
 -19   5  -1 0.01459 0.10494   8
 -21  -5  -1 1.47717 0.31688   8
 -21  -5  -1 0.99880 0.32162   5
  21   5   1 1.79133 0.39175   6
 -21   5  -1 1.70842 0.44625   7
 -22  -6   1 1.36919 0.38339   5
 -22   6   1 1.49571 0.46564   7
  22   6  -1 1.77054 0.40707   9
  22   6  -1 2.44486 0.57583   6
 -22   6   1 1.62047 0.30054   8
 -20  -6   1 1.44890 0.34514   8
 -20  -6   1 2.09965 0.39936   5
 -20   6   1 2.75583 0.39203   8
 -20   6   1 1.55394 0.43400   7
  20   6  -1 1.61153 0.38729   6
  20   6  -1 2.01314 0.39795   9
 -18  -6   1 18.5605 0.89958   8
 -18  -6   1 17.5165 0.91006   5
  18   6  -1 17.6233 0.92661   6
  18   6  -1 18.7966 0.90449   9
 -18   6   1 17.8508 0.78801   8
 -18   6   1 17.4115 1.02499   7
 -16  -6   1 1.13738 0.31818   5
 -16  -6   1 0.47168 0.28851   8
 -16  -6   1 0.95075 0.31525   8
 -16   6   1 0.82587 0.32869   7
  16   6  -1 1.14124 0.30980   9
 -16   6   1 1.22296 0.17468   5
 -16   6   1 1.61783 0.29670   8
  16   6  -1 0.86135 0.30351   6
 -14  -6   1 0.41006 0.24294   5
 -14  -6   1 0.44553 0.25614   8
 -14  -6   1 0.29136 0.21882   8
 -14   6   1 -0.0025 0.13357   5
 -14   6   1 0.18960 0.21882   7
 -14   6   1 0.91654 0.21451   8
  14   6  -1 0.31351 0.20283   9
  14   6  -1 0.32783 0.21345   6
 -12  -6   1 0.26585 0.19046   5
 -12  -6   1 0.29362 0.20730   8
 -12  -6   1 0.41007 0.20132   8
  12   6  -1 0.55029 0.20784   6
 -12   6   1 0.31378 0.14781   5
 -12   6   1 0.23818 0.18824   7
  12   6  -1 0.71967 0.22894   9
 -12   6   1 0.47280 0.17966   8
 -10  -6   1 9.79088 0.54637   5
 -10  -6   1 9.40726 0.54049   8
 -10  -6   1 9.21460 0.61272   8
  10  -6  -1 9.16501 0.47819   8
  10   6  -1 8.47185 0.74435   6
 -10   6   1 9.54878 0.53776   9
  10   6  -1 9.59740 0.59572   9
 -10   6   1 9.31273 0.49453   8
 -10   6   1 9.46389 0.43757   5
  -8  -6   1 146.417 2.97508   8
  -8  -6   1 148.384 2.75249   5
  -8  -6   1 147.374 2.72124   8
   8  -6  -1 147.990 2.72367   8
   8   6  -1 147.225 2.63879   6
  -8   6   1 150.214 2.58861   5
  -8   6   1 150.918 2.71102   8
   8   6  -1 146.421 2.66554   9
  -8   6   1 151.248 2.81394   7
  -8   6   1 143.359 2.80628   9
   6  -6  -1 17.5229 2.51165   4
   6  -6  -1 18.3517 2.44705   2
  -6  -6   1 14.1858 0.59562   5
   6  -6  -1 12.3236 2.33888   1
  -6  -6   1 12.0713 2.09599   1
  -6  -6   1 15.0323 0.69692   8
  -6  -6   1 15.0218 0.61041   8
  -6  -6   1 15.4728 2.22398   2
  -6  -6   1 10.7411 1.82943   4
   6  -6  -1 13.1892 0.58459   8
   6  -6  -1 12.4834 1.36952   3
   6   6  -1 14.1293 0.58188   7
   6   6  -1 14.0850 0.51665   6
  -6   6   1 9.72155 1.73837   2
  -6   6   1 13.7068 0.58788   7
   6   6  -1 13.5418 0.67223   8
  -6   6   1 14.4459 2.22125   4
   6   6  -1 14.8057 2.46997   2
  -6   6   1 14.2318 0.54888   5
  -6   6   1 13.9715 0.62632   9
   6   6  -1 14.9397 0.55852   9
  -6   6   1 14.4592 0.59620   8
   6   6  -1 9.89734 2.22388   4
   6   6  -1 10.9914 2.26656   1
  -6   6   1 12.7162 2.28099   1
  -4  -6   1 0.92824 0.95324   2
   4  -6  -1 1.03387 1.19134   1
   4  -6  -1 2.41420 1.21777   4
  -4  -6   1 0.93650 0.22287   8
  -4  -6   1 0.93313 0.21343   5
  -4  -6   1 1.42475 0.19986   7
  -4  -6   1 0.63996 0.85097   4
  -4  -6   1 1.92790 1.03789   1
   4  -6  -1 1.12227 1.04690   2
  -4  -6   1 0.95810 0.16056   6
   4   6  -1 2.23982 1.28602   4
   4   6  -1 -0.2576 1.05866   2
   4   6  -1 1.25857 0.17489   6
   4   6  -1 0.89143 0.23202   8
   4   6  -1 1.05902 0.24118   5
   4   6  -1 1.74931 1.24647   1
   4   6  -1 0.94836 0.18053   7
  -4   6   1 1.11617 0.21487   8
  -4   6   1 2.41072 1.09362   4
  -4   6   1 1.13133 0.24148   9
  -4   6   1 1.33080 0.21441   7
  -4   6   1 1.29575 1.27704   1
  -4   6   1 1.13924 0.21033   5
   2  -6  -1 1.66773 1.18327   4
  -2  -6   1 2.42518 1.04721   2
  -2  -6   1 1.82435 0.25294   5
  -2  -6   1 1.68793 1.03114   1
  -2  -6   1 1.73386 0.92094   4
   2  -6  -1 1.74988 0.23774   7
  -2  -6   1 1.48517 0.17950   7
   2  -6  -1 1.70465 1.11565   2
   2  -6  -1 1.33394 0.23909   8
  -2  -6   1 1.46870 0.25247   8
  -2  -6   1 1.66129 0.16439   6
  -2  -6   1 1.67226 0.22913   8
   2  -6  -1 1.15352 1.15307   1
  -2   6   1 1.62716 0.18536   6
  -2   6   1 1.57552 0.24900   8
  -2   6   1 1.45309 0.20423   7
  -2   6   1 1.85816 0.30773   9
   2   6  -1 1.52269 0.26306   6
   2   6  -1 0.39589 0.99378   4
   2   6  -1 1.46059 0.18959   7
   2   6  -1 2.55195 1.36267   1
  -2   6   1 2.03799 0.30511   8
   2   6  -1 1.65123 0.25741   8
   2   6  -1 1.10221 1.10232   2
  -2   6   1 1.08370 0.82549   4
  -2   6   1 2.91675 1.47385   1
   2   6  -1 1.55334 0.30499   5
   0  -6  -1 203.736 7.49878   1
   0  -6  -1 217.273 7.56403   4
   0  -6  -1 199.498 7.53687   2
   0  -6  -1 227.567 7.66566   2
   0  -6   1 209.063 6.46579   1
   0  -6   1 213.687 6.49984   4
   0  -6   1 210.744 6.62105   2
   0  -6  -1 201.461 3.42893   7
   0  -6  -1 210.319 3.62016   8
   0  -6  -1 205.600 7.86288   4
   0  -6  -1 218.065 3.64475   5
   0  -6   1 210.381 3.44336   8
   0  -6   1 206.439 3.36514   7
   0  -6   1 216.235 3.47985   5
   0  -6  -1 215.243 3.74394   8
   0   6  -1 217.326 3.21447   6
   0   6   1 210.652 8.17676   1
   0   6  -1 213.804 3.49594   8
   0   6  -1 210.640 3.34084   7
   0   6   1 210.261 3.33159   6
   0   6   1 209.512 3.40824   7
   0   6  -1 213.931 7.26631   4
   0   6   1 209.969 3.62017   8
   0   6  -1 211.528 3.60146   8
   0   6   1 211.024 3.77537   8
   0   6   1 214.272 3.80914   9
   0   6  -1 206.905 7.40760   1
  -2  -6  -1 11.2718 2.11183   1
   2  -6   1 13.7694 0.56780   8
   2  -6   1 13.3538 1.97598   4
  -2  -6  -1 11.2966 2.15678   2
   2  -6   1 13.4541 0.50961   5
  -2  -6  -1 12.6208 2.09894   4
   2  -6   1 14.8856 1.89823   2
  -2  -6  -1 13.8160 0.65996   8
  -2  -6  -1 13.7119 2.33337   4
   2  -6   1 15.9350 1.89740   2
   2  -6   1 15.4534 1.96040   1
   2  -6   1 13.0329 0.51871   5
   2  -6   1 13.2564 1.30222   3
  -2  -6  -1 15.1714 0.64441   8
  -2  -6  -1 14.1008 0.61896   5
  -2  -6  -1 14.6520 2.22927   2
  -2  -6  -1 13.6997 0.47695   6
   2  -6   1 13.2835 0.49024   7
   2   6   1 14.0411 0.52087   7
  -2   6  -1 13.6200 0.50694   8
   2   6   1 13.8160 0.67568   8
   2   6   1 13.6183 0.61317   8
  -2   6  -1 13.4576 0.55937   8
   2   6   1 13.4069 0.47512   6
  -2   6  -1 13.6545 0.47006   7
   2   6   1 12.1851 2.66890   1
  -2   6  -1 13.9629 0.38657   6
  -2   6  -1 11.2144 2.11306   1
   4  -6   1 215.966 3.52011   5
   4  -6   1 212.790 3.59991   7
  -4  -6  -1 221.113 3.78562   8
   4  -6   1 225.990 6.81514   2
   4  -6   1 226.468 6.00066   3
   4  -6   1 223.228 6.23032   4
   4  -6   1 220.036 3.46618   8
   4  -6   1 225.304 6.95613   4
  -4  -6  -1 220.811 7.77256   4
   4  -6   1 218.119 6.49903   2
  -4  -6  -1 220.879 8.43128   2
   4  -6   1 220.219 3.59743   5
  -4  -6  -1 221.517 7.95715   1
  -4  -6  -1 224.019 3.77841   5
  -4  -6  -1 220.066 7.78814   2
   4  -6   1 210.539 9.34748   1
   4   6   1 219.658 3.81704   8
  -4   6  -1 217.002 3.64153   8
   4   6   1 222.887 3.66121   7
   4   6   1 223.491 4.00653   8
  -4   6  -1 219.337 3.58762   7
   4   6   1 216.652 8.81507   1
   4   6   1 220.529 3.56908   6
  -4   6  -1 218.264 7.10287   1
  -4   6  -1 216.102 3.49535   8
  -4   6  -1 219.766 3.55293   9
   4   6   1 204.013 8.25159   2
  -6  -6  -1 285.459 4.71318   5
  -6  -6  -1 279.438 9.09979   2
   6  -6   1 294.393 7.75657   4
   6  -6   1 290.177 7.12818   1
   6  -6   1 285.318 7.89920   2
   6  -6   1 280.389 4.30029   8
   6  -6   1 281.251 7.60257   4
  -6  -6  -1 286.579 9.44410   1
   6  -6   1 276.872 8.48636   3
   6  -6   1 283.370 4.45874   5
  -6  -6  -1 289.682 9.25967   4
   6   6   1 242.823 14.9777   2
   6   6   1 290.107 10.4710   4
   6   6   1 277.919 10.6420   1
   6   6   1 286.784 4.67363   7
  -6   6  -1 286.012 4.36055   8
  -6   6  -1 286.398 4.34241   6
  -6   6  -1 283.217 4.43098   9
  -6   6  -1 287.797 4.59168   7
   6   6   1 281.605 4.54717   6
  -6   6  -1 272.393 10.4412   1
   8  -6   1 3.24251 0.27858   5
   8  -6   1 3.91997 0.24939   8
  -8  -6  -1 3.51228 0.35880   8
  -8  -6  -1 3.78582 0.36339   5
  -8   6  -1 3.53608 0.23491   8
   8   6   1 4.12200 0.32770   9
   8   6   1 3.81890 0.34304   6
  -8   6  -1 4.51452 0.29708   9
  -8   6  -1 3.84405 0.34097   7
 -10  -6  -1 21.7304 0.82253   5
 -10  -6  -1 21.5179 0.83450   8
 -10  -6  -1 19.9983 0.95206   8
  10   6   1 21.2525 0.88631   9
 -10   6  -1 22.6647 0.58112   8
 -10   6  -1 22.9867 0.87432   7
  10   6   1 21.4136 0.81059   6
 -10   6  -1 20.2533 0.68008   9
 -12  -6  -1 2.93688 0.37231   8
 -12  -6  -1 2.23152 0.34131   5
 -12  -6  -1 1.97603 0.41102   8
  12   6   1 2.34948 0.35326   6
 -12   6  -1 2.42316 0.20390   8
 -12   6  -1 2.80527 0.40961   7
  12   6   1 2.73440 0.35032   9
 -12   6  -1 2.51961 0.28145   9
 -14  -6  -1 49.2889 1.72147   8
 -14  -6  -1 49.7125 1.42143   8
 -14  -6  -1 52.5612 1.45449   5
  14   6   1 50.6698 1.49675   6
 -14   6  -1 51.9725 1.58740   7
 -14   6  -1 52.6469 1.01074   8
  14   6   1 50.1852 1.36743   9
 -16  -6  -1 14.1599 1.03005   8
 -16  -6  -1 15.7241 1.04371   5
 -16   6  -1 16.1591 0.91736   7
  16   6   1 16.6637 0.77197   9
  16   6   1 15.6551 0.86447   6
 -18  -6  -1 21.4096 0.97203   5
 -18  -6  -1 19.6294 0.92924   8
  18   6   1 21.1001 0.90770   9
  18   6   1 20.2732 1.01490   6
 -18   6  -1 20.4058 1.10745   7
 -20  -6  -1 -0.2318 0.21494   5
 -20  -6  -1 0.03172 0.20271   8
  20   6   1 0.37687 0.27602   6
  20   6   1 0.54885 0.28130   9
 -20   6  -1 0.33625 0.29522   7
 -22  -6  -1 7.35477 0.70576   5
 -22  -6  -1 7.96328 0.65663   8
 -22   6  -1 7.20064 1.15392   7
  22   6   1 7.59128 0.72118   6
 -21  -7   1 2.65360 0.47446   5
 -21  -7   1 3.00462 0.49783   8
  21   7  -1 2.31787 0.46747   6
 -21   7   1 3.09420 0.59588   7
 -21   7   1 2.78569 0.33939   8
 -19  -7   1 0.05387 0.25950   5
 -19  -7   1 0.18347 0.23123   8
  19   7  -1 0.15715 0.25029   6
  19   7  -1 0.22091 0.24527   9
 -19   7   1 0.39198 0.19187   8
 -19   7   1 0.14930 0.27760   7
 -17  -7   1 6.66848 0.60745   8
 -17  -7   1 7.57128 0.61083   5
 -17   7   1 7.45907 0.69023   7
 -17   7   1 7.87747 0.59471   8
  17   7  -1 6.96211 0.60482   9
  17   7  -1 9.17164 0.67801   6
 -15  -7   1 6.80942 0.56585   5
 -15  -7   1 6.01538 0.54903   8
  15   7  -1 6.55715 0.53703   9
 -15   7   1 6.21789 0.45520   8
 -15   7   1 6.28472 0.61190   7
  15   7  -1 6.43864 0.54815   6
  13  -7  -1 9.47709 0.51462   8
 -13  -7   1 8.90751 0.60296   8
 -13  -7   1 9.65354 0.62434   5
 -13   7   1 9.53829 0.66409   7
  13   7  -1 10.0334 0.60670   9
 -13   7   1 10.2759 0.54819   8
 -13   7   1 10.3920 0.42767   5
  13   7  -1 9.26388 0.59240   6
 -11  -7   1 6.77029 0.50735   5
 -11  -7   1 6.67180 0.49878   8
  11  -7  -1 7.47794 0.45338   8
 -11   7   1 7.37726 0.45779   8
  11   7  -1 7.22180 0.48317   6
 -11   7   1 6.64982 0.51902   7
 -11   7   1 7.72643 0.39748   5
  11   7  -1 6.75224 0.47423   9
  -9  -7   1 8.67252 0.53410   8
  -9  -7   1 8.74249 0.52924   5
   9  -7  -1 8.10963 0.46705   8
   9   7  -1 8.16833 0.47615   6
  -9   7   1 8.13255 0.47232   8
   9   7  -1 8.51465 0.49255   9
  -9   7   1 8.19892 0.42406   5
   7  -7  -1 20.1799 0.75504   8
  -7  -7   1 21.9130 0.80995   5
  -7  -7   1 21.2444 0.78251   8
  -7   7   1 21.8406 0.77436   8
  -7   7   1 21.7360 0.79791   7
   7   7  -1 21.1136 0.78289   7
  -7   7   1 20.4951 0.68549   5
   7   7  -1 21.4157 0.70250   6
   7   7  -1 21.9391 0.74929   9
  -5  -7   1 36.8334 3.35200   1
  -5  -7   1 38.2234 3.27269   2
   5  -7  -1 36.3582 3.60078   2
   5  -7  -1 37.0611 2.39154   3
  -5  -7   1 36.3110 1.03109   8
   5  -7  -1 32.7288 1.09707   8
  -5  -7   1 28.8371 3.01978   4
   5  -7  -1 40.2423 3.66441   1
   5  -7  -1 34.8276 3.38762   4
  -5  -7   1 35.0824 1.03457   5
  -5   7   1 33.7025 3.74083   1
   5   7  -1 35.7715 3.73793   2
  -5   7   1 35.3480 0.99151   7
   5   7  -1 38.8912 4.04538   1
  -5   7   1 35.6995 1.03534   8
  -5   7   1 41.2736 3.36311   4
   5   7  -1 35.3549 0.88980   6
   5   7  -1 35.6661 0.98101   7
   5   7  -1 37.4033 3.92916   4
   5   7  -1 37.1472 1.18453   8
   3  -7  -1 311.087 9.85320   1
  -3  -7   1 301.979 4.66826   6
   3  -7  -1 310.333 5.02441   8
  -3  -7   1 301.475 9.21466   1
  -3  -7   1 310.538 9.20817   2
  -3  -7   1 305.062 4.90485   8
  -3  -7   1 311.456 9.05100   4
   3  -7  -1 303.061 10.2003   4
   3  -7  -1 308.575 10.0038   2
  -3  -7   1 301.286 4.92958   5
  -3   7   1 299.776 4.82519   7
   3   7  -1 307.937 5.13924   5
   3   7  -1 301.699 4.66393   6
  -3   7   1 299.201 4.68554   6
   3   7  -1 298.902 10.3950   1
   3   7  -1 303.117 10.2507   4
   3   7  -1 301.945 4.79329   7
   3   7  -1 299.752 10.2046   2
   3   7  -1 304.953 5.14168   8
  -3   7   1 316.187 10.7567   1
  -3   7   1 308.729 5.00640   8
   1  -7  -1 3.13429 1.41137   1
   1  -7  -1 -0.3757 1.23399   4
   1  -7  -1 2.02686 1.60129   4
  -1  -7   1 0.87450 1.12477   2
   1  -7  -1 4.56317 1.66085   2
  -1  -7   1 2.14515 0.28128   5
  -1  -7   1 -0.1116 1.81002   4
   1  -7  -1 2.54027 0.33595   8
  -1  -7   1 2.49362 0.22890   7
  -1  -7   1 3.19143 1.18878   1
  -1  -7   1 2.14126 0.25138   8
  -1  -7   1 2.01247 0.17222   6
   1  -7  -1 2.08363 0.30645   5
   1  -7  -1 3.43498 1.49491   2
   1   7  -1 2.93908 1.64561   1
   1   7  -1 2.22263 0.18998   6
  -1   7   1 3.97709 1.93907   1
  -1   7   1 2.11766 0.29987   8
   1   7  -1 2.82466 0.32208   8
  -1   7   1 2.06656 0.21145   6
   1   7  -1 2.12943 0.22092   7
  -1   7   1 2.23425 0.24113   7
  -1   7   1 2.11245 0.33287   8
   1   7  -1 1.72055 1.30500   4
  -1  -7  -1 44.0688 3.68203   1
  -1  -7  -1 39.5007 0.93749   6
   1  -7   1 39.7955 1.02807   5
   1  -7   1 40.4345 1.00834   8
   1  -7   1 36.9289 3.91674   1
  -1  -7  -1 40.3108 1.14745   8
  -1  -7  -1 38.5402 3.47797   2
   1  -7   1 43.8980 2.45111   3
   1  -7   1 38.7085 0.97574   7
  -1  -7  -1 41.2223 3.62424   4
  -1  -7  -1 47.0880 4.17985   4
   1  -7   1 39.2690 2.96141   4
  -1  -7  -1 41.0593 3.72885   2
   1  -7   1 38.3369 3.01192   2
  -1  -7  -1 41.7087 1.16151   5
   1  -7   1 39.3733 3.41397   4
   1   7   1 39.4591 0.93151   6
  -1   7  -1 39.9164 0.94286   7
  -1   7  -1 40.5737 1.04371   8
   1   7   1 40.7861 1.28706   8
   1   7   1 39.1126 4.30749   1
  -1   7  -1 36.7732 3.68672   1
   1   7   1 40.1215 1.15130   8
   1   7   1 39.8233 0.99637   7
  -1   7  -1 39.8346 0.81776   6
   3  -7   1 9.61035 0.44826   5
  -3  -7  -1 4.49091 1.80896   1
   3  -7   1 10.0805 0.45002   8
  -3  -7  -1 9.34003 0.54133   8
  -3  -7  -1 11.2627 2.50803   4
  -3  -7  -1 8.54275 1.81262   4
   3  -7   1 6.17859 1.53471   2
   3  -7   1 10.7031 1.74713   4
  -3  -7  -1 10.5244 0.55575   5
   3  -7   1 9.80461 1.36152   3
   3  -7   1 10.4147 1.74255   1
   3  -7   1 6.99186 1.71650   2
  -3  -7  -1 5.95236 2.04405   2
  -3  -7  -1 8.63722 1.97943   2
   3   7   1 9.77420 0.55548   8
   3   7   1 8.92418 0.45584   7
   3   7   1 9.13596 2.61523   1
  -3   7  -1 9.46157 0.43340   7
  -3   7  -1 14.7242 2.47966   1
   3   7   1 9.75735 0.44049   6
  -3   7  -1 8.89931 0.50312   8
  -3   7  -1 9.55282 0.48404   9
  -3   7  -1 9.59034 0.44879   8
   3   7   1 9.33121 0.60877   8
  -5  -7  -1 24.2185 0.87794   8
   5  -7   1 23.3849 0.66372   8
  -5  -7  -1 22.9780 0.97594   8
  -5  -7  -1 23.0427 0.84306   5
   5  -7   1 22.1500 0.69432   5
  -5   7  -1 23.7600 0.69361   8
   5   7   1 23.6471 0.74353   6
  -5   7  -1 22.3945 0.73432   7
   5   7   1 23.1447 0.78624   7
  -5   7  -1 22.0125 0.73456   9
  -7  -7  -1 40.8609 1.39382   8
  -7  -7  -1 43.6963 1.26142   8
  -7  -7  -1 39.2456 1.52855   5
   7  -7   1 42.7467 0.92553   8
   7   7   1 43.2704 1.13107   6
  -7   7  -1 42.9193 1.16366   7
  -7   7  -1 43.8385 0.96391   6
  -7   7  -1 44.1056 0.98436   8
  -7   7  -1 41.1191 1.08641   9
   9  -7   1 19.3602 0.49802   8
  -9  -7  -1 19.1719 0.80512   5
  -9  -7  -1 18.3329 0.93861   8
   9   7   1 19.1186 0.72702   9
  -9   7  -1 17.1742 0.66342   9
  -9   7  -1 19.0885 0.78530   7
   9   7   1 17.7887 0.74410   6
  -9   7  -1 19.8584 0.66667   8
 -11  -7  -1 0.06162 0.20653   8
 -11  -7  -1 -0.0924 0.16453   8
 -11  -7  -1 0.01348 0.17248   5
 -11   7  -1 0.07022 0.16070   9
 -11   7  -1 0.00544 0.10407   8
 -11   7  -1 -0.1449 0.14482   7
  11   7   1 -0.1025 0.14536   9
  11   7   1 0.08046 0.16574   6
 -13  -7  -1 2.45228 0.39451   5
 -13  -7  -1 4.46911 0.55930   8
 -13  -7  -1 2.94856 0.41365   8
 -13   7  -1 2.88339 0.37941   9
 -13   7  -1 2.68784 0.20781   8
 -13   7  -1 3.08558 0.45760   7
  13   7   1 2.80888 0.37734   9
  13   7   1 3.04301 0.43020   6
 -15  -7  -1 25.4535 1.43522   8
 -15  -7  -1 25.7759 1.04914   8
 -15  -7  -1 26.4362 1.55142   5
  15   7   1 27.3464 1.00796   9
 -15   7  -1 28.1418 1.18825   7
 -17  -7  -1 9.13896 0.65513   5
 -17  -7  -1 9.38136 0.68275   8
 -17   7  -1 8.44436 0.72786   7
  17   7   1 8.18023 0.59588   9
  17   7   1 8.85506 0.66957   6
 -19  -7  -1 0.19839 0.25481   8
 -19  -7  -1 -0.3592 0.20873   5
  19   7   1 -0.0073 0.21616   6
  19   7   1 0.47982 0.24876   9
 -19   7  -1 0.53370 0.30123   7
 -21  -7  -1 6.04956 0.62345   5
 -21  -7  -1 6.95543 0.64249   8
 -21   7  -1 8.49342 0.81211   7
  21   7   1 6.24683 0.60604   9
  21   7   1 5.91467 0.66802   6
 -22  -8   1 -0.0442 0.26703   8
 -22  -8   1 0.07215 0.28478   5
  22   8  -1 0.31121 0.35318   9
  22   8  -1 0.22607 0.30833   6
 -22   8   1 0.00866 0.28699   7
 -20  -8   1 0.46120 0.28372   8
 -20  -8   1 0.51383 0.32074   5
 -20   8   1 0.44544 0.17593   8
 -20   8   1 0.45087 0.30802   7
  20   8  -1 0.92213 0.32686   9
 -18  -8   1 0.52100 0.30471   8
 -18  -8   1 -0.0323 0.24984   5
 -18   8   1 0.64668 0.32648   7
  18   8  -1 -0.0425 0.23226   6
  18   8  -1 0.14816 0.29197   9
 -18   8   1 0.45390 0.19659   8
 -16  -8   1 25.7470 1.09554   5
  16   8  -1 24.9375 1.07738   6
  16   8  -1 24.6366 1.04570   9
 -16   8   1 24.9625 0.88085   8
 -14  -8   1 0.11091 0.25591   8
 -14  -8   1 -0.2790 0.18385   5
 -14   8   1 0.10335 0.16858   8
 -14   8   1 0.15303 0.21536   7
  14   8  -1 0.19065 0.21415   6
  14   8  -1 -0.0048 0.19851   9
 -12  -8   1 57.8287 1.62727   5
  12  -8  -1 57.8920 1.42027   8
 -12  -8   1 58.5643 1.59422   8
  12   8  -1 59.2367 1.55296   6
 -12   8   1 59.2202 1.69171   7
 -12   8   1 59.3012 1.48190   8
  12   8  -1 59.6012 1.56684   9
 -10  -8   1 10.9099 0.64511   5
 -10  -8   1 10.2239 0.77227   8
  10  -8  -1 10.0977 0.54609   8
 -10   8   1 10.8132 0.56535   8
  10   8  -1 10.1505 0.56807   6
 -10   8   1 10.7352 0.63765   7
  10   8  -1 10.4733 0.59238   9
   8  -8  -1 12.6857 0.61038   8
  -8  -8   1 12.8688 0.65614   8
  -8  -8   1 13.0597 0.66555   5
   8   8  -1 13.1774 0.62186   9
   8   8  -1 12.1201 0.56742   6
  -8   8   1 12.0633 0.64500   7
  -8   8   1 12.7940 0.61523   8
  -6  -8   1 33.2553 1.05933   5
  -6  -8   1 32.2026 1.03217   8
   6  -8  -1 33.5350 1.05056   8
   6   8  -1 33.6344 1.01410   7
   6   8  -1 32.6097 0.91546   6
   6   8  -1 33.3918 1.09681   9
  -6   8   1 32.6910 1.12389   8
  -6   8   1 34.0565 1.03002   7
   4  -8  -1 10.9837 0.64366   8
  -4  -8   1 10.5051 0.56045   5
  -4  -8   1 9.80872 0.53081   8
   4   8  -1 9.29784 0.48333   7
   4   8  -1 9.52854 0.42822   6
   4   8  -1 9.83782 0.76098   8
  -4   8   1 9.77417 0.54873   8
  -4   8   1 10.8623 0.51692   7
   2  -8  -1 70.0309 1.67214   8
  -2  -8   1 71.2943 1.61451   5
  -2  -8   1 71.2316 1.60077   8
   2  -8  -1 70.3233 1.69271   5
  -2  -8   1 68.0218 1.36040   6
   2   8  -1 71.5882 1.49708   7
  -2   8   1 71.9181 1.53849   7
   2   8  -1 69.9706 1.35902   6
  -2   8   1 71.7809 1.69480   8
  -2   8   1 70.4817 1.41386   6
   2   8  -1 69.5577 1.78948   8
  -2   8   1 69.4105 1.84038   8
   0  -8   1 26.5264 0.83614   8
   0  -8  -1 26.5309 0.93548   8
   0  -8  -1 25.6287 0.92595   5
   0  -8   1 26.2358 0.85570   5
   0   8  -1 26.1996 0.76557   7
   0   8  -1 27.2320 0.99213   8
   0   8   1 26.8191 0.81103   7
   0   8   1 25.8084 1.05091   8
   0   8   1 26.7409 0.94312   8
   0   8   1 26.3950 0.73368   6
   0   8  -1 27.0767 0.66639   6
  -2  -8  -1 60.5449 1.53720   5
   2  -8   1 56.8536 1.54566   5
  -2  -8  -1 58.0943 1.52097   8
  -2   8  -1 57.6085 1.28113   7
  -2   8  -1 58.0809 1.52989   8
   2   8   1 58.2242 2.18194   8
  -2   8  -1 59.0095 1.13667   6
   2   8   1 59.9722 1.55464   8
  -2   8  -1 60.2913 1.39138   8
   2   8   1 57.6184 1.36407   7
   2   8   1 59.5018 1.29786   6
   4  -8   1 67.8608 1.51996   5
  -4  -8  -1 72.3195 1.73599   5
   4  -8   1 71.1063 1.49561   8
  -4  -8  -1 74.5815 1.77418   8
   4   8   1 69.4852 1.99575   8
  -4   8  -1 70.1485 1.70236   8
   4   8   1 72.7811 1.78831   8
   4   8   1 70.9157 1.51941   6
  -4   8  -1 70.6254 1.53590   7
  -4   8  -1 72.3571 1.54275   8
   4   8   1 69.4349 1.59416   7
  -6  -8  -1 25.3983 1.33349   5
  -6  -8  -1 26.8704 0.98058   8
   6  -8   1 25.3764 0.72031   8
   6  -8   1 25.8524 0.79810   5
   6   8   1 25.6683 0.83009   6
  -6   8  -1 25.9041 0.85850   7
   6   8   1 25.6055 0.90220   7
  -6   8  -1 24.7734 0.65686   6
  -6   8  -1 24.9581 1.12981   9
  -6   8  -1 24.8112 0.80383   8
  -8  -8  -1 201.861 3.75113   5
  -8  -8  -1 205.350 3.74615   8
  -8   8  -1 201.182 3.32405   8
  -8   8  -1 203.432 3.64269   7
  -8   8  -1 194.591 3.58938   9
   8   8   1 201.678 3.58931   6
   8   8   1 203.555 3.57380   9
   8   8   1 201.636 3.72154   7
 -10  -8  -1 22.1264 0.92664   8
 -10  -8  -1 21.0572 0.90224   5
 -10   8  -1 19.2700 0.90881   9
  10   8   1 21.6891 0.83823   9
 -10   8  -1 22.4921 0.91001   7
 -10   8  -1 22.0621 0.64275   8
  10   8   1 21.4034 0.85357   6
 -12  -8  -1 42.7995 1.36348   8
 -12  -8  -1 45.2594 1.39272   5
 -12   8  -1 43.3391 0.92647   8
  12   8   1 43.6201 1.35023   6
  12   8   1 42.4615 1.27327   9
 -12   8  -1 42.8479 1.38564   7
 -14  -8  -1 0.34165 0.23958   8
  14   8   1 0.29865 0.21487   9
 -14   8  -1 0.15173 0.20999   7
  14   8   1 0.18359 0.22325   6
 -16  -8  -1 0.83577 0.32318   5
 -16  -8  -1 0.53072 0.28478   8
  16   8   1 1.11951 0.31313   9
  16   8   1 0.50818 0.25503   6
 -18  -8  -1 21.4183 1.03202   5
 -18  -8  -1 23.0785 1.07909   8
  18   8   1 20.8123 1.00106   9
  18   8   1 21.0056 1.08436   6
 -18   8  -1 21.1998 1.14515   7
 -20  -8  -1 10.9952 0.81083   5
  20   8   1 8.59500 1.26314   6
  20   8   1 10.9819 0.78860   9
 -20   8  -1 11.4830 0.91166   7
 -21  -9   1 0.13396 0.28154   5
 -21  -9   1 -0.2869 0.27422   8
  21   9  -1 0.18577 0.32644   6
  21   9  -1 0.28624 0.34030   9
 -21   9   1 0.21453 0.44525   7
 -19  -9   1 10.9791 0.82886   5
  19   9  -1 12.4501 0.84948   9
  19   9  -1 12.6999 0.87450   6
 -19   9   1 11.6139 0.91436   7
 -19   9   1 12.3973 0.53108   8
 -17  -9   1 0.26500 0.28776   5
 -17  -9   1 0.64917 0.31820   8
  17   9  -1 1.08898 0.34422   9
 -17   9   1 0.25655 0.18399   8
  17   9  -1 0.66174 0.29302   6
 -17   9   1 0.11914 0.24952   7
 -15  -9   1 -0.1074 0.23171   8
 -15  -9   1 0.24973 0.25257   5
  15   9  -1 0.35056 0.26241   9
 -15   9   1 0.20188 0.32431   7
 -15   9   1 0.29105 0.17940   8
  15   9  -1 0.09431 0.36446   6
 -13  -9   1 97.2614 2.34766   5
 -13  -9   1 100.349 2.36016   8
  13   9  -1 97.0087 2.26372   6
  13   9  -1 101.075 2.31771   9
 -13   9   1 99.7247 2.12767   8
 -13   9   1 101.281 2.48347   7
 -11  -9   1 105.394 2.40239   5
 -11  -9   1 104.162 2.36132   8
 -11   9   1 104.663 2.22023   8
  11   9  -1 105.466 2.33555   9
  11   9  -1 103.290 2.27089   6
 -11   9   1 105.407 2.44684   7
  -9  -9   1 0.95753 0.27434   5
  -9  -9   1 1.23473 0.30095   8
   9  -9  -1 1.40137 0.27814   8
   9   9  -1 0.83919 0.24113   6
  -9   9   1 1.12354 0.28141   7
  -9   9   1 1.14011 0.26176   8
   9   9  -1 0.99735 0.26088   9
   7  -9  -1 172.312 3.25701   8
  -7  -9   1 178.850 3.37038   5
  -7  -9   1 173.855 3.31907   8
   7   9  -1 177.040 3.25116   9
  -7   9   1 178.542 3.30799   7
   7   9  -1 172.715 3.08353   6
  -7   9   1 173.602 3.26797   8
   7   9  -1 176.523 3.30468   7
  -5  -9   1 39.1479 1.21017   5
  -5  -9   1 37.1701 1.16054   8
   5   9  -1 39.2943 1.01630   6
   5   9  -1 38.3737 1.13465   7
   5   9  -1 38.1885 1.36273   8
  -5   9   1 39.6725 1.20022   8
  -3  -9   1 27.4033 0.94984   8
   3  -9  -1 27.2728 0.98755   5
  -3  -9   1 27.6240 0.96020   5
   3  -9  -1 26.9935 0.97121   8
  -3   9   1 27.5412 0.76968   6
   3   9  -1 26.7773 1.09350   8
   3   9  -1 27.2571 0.76466   6
   3   9  -1 27.1615 0.85523   7
  -3   9   1 26.5164 0.85222   7
  -3   9   1 24.7412 1.06840   8
  -3   9   1 27.9555 0.99373   8
   1  -9  -1 47.8418 1.38881   5
   1  -9  -1 46.6323 1.35529   8
  -1  -9   1 49.6261 1.30109   8
  -1  -9   1 48.8648 1.32551   5
   1   9  -1 49.3459 1.06076   6
  -1   9   1 48.9421 1.13181   6
  -1   9   1 48.5808 1.23307   7
  -1   9   1 50.1534 1.42461   8
   1   9  -1 47.9165 1.18748   7
   1   9  -1 47.5445 1.48671   8
  -1   9   1 48.2205 1.57302   8
   1  -9   1 77.4435 1.70893   8
   1  -9   1 78.4529 1.76142   5
  -1  -9  -1 74.7014 2.16317   8
  -1  -9  -1 81.7123 1.91382   5
   1   9   1 79.0107 1.92624   8
  -1   9  -1 77.2521 1.63522   7
  -1   9  -1 77.4399 1.46207   6
   1   9   1 76.2759 2.11638   8
  -1   9  -1 79.5834 2.00157   8
   1   9   1 80.3616 1.61427   6
   1   9   1 77.9948 1.70449   7
   3  -9   1 47.6161 1.23592   8
  -3  -9  -1 46.4640 1.38988   5
  -3  -9  -1 48.8199 1.41793   8
  -3   9  -1 50.0973 1.21376   7
  -3   9  -1 48.4737 1.26647   8
  -3   9  -1 46.7856 1.43113   8
   3   9   1 51.8123 1.48421   8
   3   9   1 52.2012 1.23302   6
  -3   9  -1 47.7055 1.03180   6
   3   9   1 48.2119 1.63231   8
   5  -9   1 2.66372 0.31132   5
   5  -9   1 3.26829 0.30513   8
  -5  -9  -1 3.31947 0.40730   8
  -5  -9  -1 2.97640 0.42293   5
  -5   9  -1 2.63549 0.32363   7
  -5   9  -1 3.60474 0.33799   8
   5   9   1 2.82990 0.32258   6
   5   9   1 3.05147 0.35524   7
   7  -9   1 9.02356 0.43011   8
  -7  -9  -1 9.44247 0.63581   5
  -7  -9  -1 8.82300 0.63282   8
   7  -9   1 8.88538 0.48730   5
  -7   9  -1 8.88171 0.47708   8
   7   9   1 10.3743 0.62599   7
   7   9   1 8.76635 0.53923   6
   9  -9   1 24.7384 0.67962   8
   9  -9   1 23.7328 0.79140   5
  -9  -9  -1 25.2902 1.03254   8
  -9  -9  -1 25.5348 1.02553   5
   9   9   1 24.9141 0.92020   9
  -9   9  -1 25.4443 0.97024   7
  -9   9  -1 25.9818 0.77124   8
   9   9   1 24.2186 0.92933   6
 -11  -9  -1 2.61121 0.43195   8
 -11  -9  -1 2.66289 0.41634   5
 -11   9  -1 2.95764 0.43005   7
  11   9   1 2.52820 0.38708   9
  11   9   1 2.45586 0.37776   6
 -11   9  -1 2.78723 0.27380   8
 -13  -9  -1 4.59858 0.53481   8
  13   9   1 3.56052 0.46400   6
 -13   9  -1 3.35629 0.47788   7
  13   9   1 3.52762 0.46864   9
 -15  -9  -1 0.52548 0.26140   5
 -15  -9  -1 0.26789 0.25061   8
 -15   9  -1 0.45969 0.26071   7
  15   9   1 0.07352 0.21299   6
  15   9   1 0.19799 0.22208   9
 -17  -9  -1 4.52757 0.57677   8
 -17   9  -1 4.40178 0.56363   7
  17   9   1 4.09320 0.56073   6
  17   9   1 4.08121 0.48822   9
 -19  -9  -1 2.81228 0.49075   5
 -19  -9  -1 2.19432 0.45488   8
  19   9   1 4.08802 0.61734   6
 -19   9  -1 3.87296 0.58858   7
  19   9   1 3.79314 0.54440   9
 -20 -10   1 0.04955 0.26812   5
  20  10  -1 0.15793 0.33115   6
 -20  10   1 0.35380 0.34576   7
  20  10  -1 0.32837 0.32454   9
 -18 -10   1 11.1540 0.82322   5
 -18 -10   1 8.30141 0.75510   8
  18  10  -1 9.13060 0.76118   9
 -18  10   1 9.93451 0.84559   7
  18  10  -1 10.9235 0.79471   6
 -18  10   1 10.2366 0.49851   8
 -16 -10   1 6.06341 0.62551   5
 -16 -10   1 6.24548 0.62798   8
 -16  10   1 6.67575 0.66010   7
  16  10  -1 6.68311 0.60531   6
 -16  10   1 6.70768 0.45668   8
  16  10  -1 6.03706 0.62052   9
 -14 -10   1 -0.1233 0.24045   8
 -14 -10   1 -0.0878 0.24445   5
 -14  10   1 0.71594 0.28106   8
  14  10  -1 0.34441 0.29672   6
  14  10  -1 0.10105 0.22693   9
 -14  10   1 0.55857 0.33857   7
 -12 -10   1 65.2829 1.83859   8
 -12 -10   1 65.3309 1.87642   5
  12 -10  -1 65.6499 1.59696   8
  12  10  -1 65.8996 1.74586   6
 -12  10   1 66.5411 1.90215   7
 -12  10   1 68.1093 1.66736   8
  12  10  -1 68.8170 1.81912   9
  10 -10  -1 0.54374 0.19462   8
 -10 -10   1 0.01694 0.23377   8
 -10 -10   1 -0.1700 0.20289   5
 -10  10   1 0.17999 0.19646   8
 -10  10   1 0.60960 0.23662   7
  10  10  -1 0.34459 0.21167   6
  10  10  -1 0.12296 0.20039   9
  -8 -10   1 13.6957 0.78539   5
  -8 -10   1 14.4654 0.77654   8
   8 -10  -1 14.3411 0.71508   8
   8  10  -1 13.5699 0.73334   7
   8  10  -1 13.1323 0.63744   6
  -8  10   1 14.9007 0.72185   8
  -8  10   1 14.3496 0.73707   7
  -6 -10   1 30.8347 1.10298   8
  -6 -10   1 33.0303 1.14797   5
   6  10  -1 30.4772 1.05199   7
  -6  10   1 32.1343 1.09829   8
   6  10  -1 30.9969 0.94378   6
  -6  10   1 31.1250 1.04257   7
   4 -10  -1 20.1350 0.87571   5
  -4 -10   1 20.9758 0.88147   5
   4 -10  -1 18.5688 0.83207   8
  -4 -10   1 19.1461 0.82999   8
   4  10  -1 20.0679 0.68107   6
   4  10  -1 20.6728 0.79782   7
  -4  10   1 21.0514 0.80341   7
   4  10  -1 19.6642 1.03919   8
  -4  10   1 19.1610 0.68005   6
  -4  10   1 20.4045 0.87025   8
   2 -10  -1 19.5136 0.85027   8
  -2 -10   1 19.3366 0.83296   5
   2 -10  -1 19.5232 0.87499   5
  -2 -10   1 19.0843 0.80022   8
   2  10  -1 18.3365 0.97943   8
  -2  10   1 18.6189 0.74261   7
  -2  10   1 20.7479 0.88541   8
  -2  10   1 20.6576 1.03228   8
   2  10  -1 19.6540 0.64143   6
   2  10  -1 20.8150 0.78687   7
  -2  10   1 19.6055 0.67102   6
   0 -10  -1 -0.0389 0.19330   5
   0 -10   1 -0.0724 0.15779   8
   0 -10   1 0.22744 0.19025   5
   0 -10  -1 0.00258 0.17073   8
   0  10  -1 0.11405 0.10941   6
   0  10   1 0.07392 0.17363   8
   0  10  -1 0.33611 0.16311   7
   0  10   1 -0.0058 0.21820   8
   0  10   1 0.06563 0.13420   6
   0  10   1 0.05599 0.13465   7
   0  10  -1 0.02177 0.20966   8
   2 -10   1 12.7407 0.65327   5
   2 -10   1 13.1109 0.62720   8
  -2 -10  -1 14.4032 0.76753   5
  -2 -10  -1 13.8475 0.74516   8
  -2  10  -1 13.5824 0.49182   6
  -2  10  -1 14.5686 1.04718   8
   2  10   1 13.4878 0.74728   8
   2  10   1 12.7494 0.85646   8
   2  10   1 13.6717 0.59405   6
   2  10   1 14.2215 0.65798   7
  -2  10  -1 12.9992 0.59538   7
   4 -10   1 0.59412 0.23040   5
  -4 -10  -1 0.76215 0.25578   8
  -4 -10  -1 0.41827 0.24895   5
   4 -10   1 0.52554 0.18984   8
   4  10   1 0.39899 0.19921   7
  -4  10  -1 0.47504 0.19333   8
  -4  10  -1 0.60351 0.25530   8
  -4  10  -1 0.63079 0.15495   6
   4  10   1 0.44471 0.19066   6
  -4  10  -1 0.95542 0.23761   7
  -6 -10  -1 140.187 2.98525   8
   6 -10   1 143.156 2.61462   8
   6 -10   1 137.627 2.68979   5
  -6 -10  -1 144.013 3.00596   5
  -6  10  -1 145.999 2.78494   7
   6  10   1 142.004 2.72521   6
   6  10   1 138.115 2.87281   7
  -6  10  -1 147.940 2.72299   8
   8 -10   1 103.493 2.14164   5
  -8 -10  -1 106.731 2.49467   5
  -8 -10  -1 106.506 2.46716   8
  -8  10  -1 103.994 2.30143   7
   8  10   1 106.861 2.28440   6
  -8  10  -1 109.754 2.12266   8
   8  10   1 104.831 2.43339   7
  10 -10   1 46.1694 1.23165   5
 -10 -10  -1 49.3795 1.55991   5
 -10 -10  -1 49.5024 1.56264   8
 -10  10  -1 49.5597 1.49607   7
  10  10   1 49.8228 1.45230   6
  10  10   1 49.1959 1.44382   9
 -10  10  -1 49.4767 1.18498   8
 -12 -10  -1 15.4337 0.87135   8
  12 -10   1 15.1151 0.81687   5
 -12 -10  -1 17.1261 1.03121   5
  12  10   1 15.1034 0.81810   6
 -12  10  -1 14.0245 0.81510   7
  12  10   1 14.6733 0.80592   9
 -14 -10  -1 1.79095 0.40833   8
 -14 -10  -1 1.06275 0.36279   5
  14  10   1 1.72071 0.36432   9
  14  10   1 2.44971 0.42948   6
 -14  10  -1 2.26767 0.41470   7
 -16 -10  -1 0.02287 0.23344   5
 -16 -10  -1 0.32494 0.26914   8
 -16  10  -1 0.11980 0.24288   7
  16  10   1 0.09694 0.25830   6
  16  10   1 -0.1412 0.19953   9
 -18 -10  -1 1.99320 0.45971   5
 -18 -10  -1 1.38779 0.41754   8
 -18  10  -1 1.60679 0.42230   7
  18  10   1 1.32437 0.36437   9
  18  10   1 1.73912 0.44228   6
 -20 -10  -1 7.72960 0.76063   8
 -20 -10  -1 7.77624 0.74838   5
  20  10   1 7.64815 0.75667   6
  20  10   1 7.93197 0.74057   9
 -20  10  -1 8.55741 1.22585   7
 -19 -11   1 1.56559 0.45792   8
 -19 -11   1 2.69104 0.50843   5
 -19  11   1 3.23358 0.61947   7
  19  11  -1 2.44191 0.46853   9
 -17 -11   1 8.28951 0.76339   8
 -17 -11   1 8.11287 0.74049   5
 -17  11   1 9.29049 0.50306   8
 -17  11   1 9.50686 0.81078   7
  17  11  -1 8.97022 0.74671   9
  17  11  -1 9.37329 0.76011   6
 -15 -11   1 0.49620 0.31452   8
 -15 -11   1 0.46355 0.30645   5
  15  11  -1 0.75981 0.30340   6
  15  11  -1 0.27245 0.26868   9
 -15  11   1 0.38055 0.20128   8
 -15  11   1 0.67979 0.31193   7
 -13 -11   1 13.6335 0.84126   8
 -13 -11   1 12.3986 0.84349   5
 -13  11   1 14.2854 0.70691   8
  13  11  -1 14.9393 0.85614   9
  13  11  -1 14.6253 0.80562   6
 -11 -11   1 3.42912 0.49405   8
 -11 -11   1 3.33719 0.49628   5
  11 -11  -1 3.98541 0.41629   8
 -11  11   1 3.03580 0.38356   8
 -11  11   1 2.82811 0.45168   7
  11  11  -1 3.84888 0.44847   6
  -9 -11   1 36.9263 1.30885   8
  -9 -11   1 37.2074 1.34468   5
   9 -11  -1 38.0284 1.20697   8
   9  11  -1 38.1376 1.27165   9
   9  11  -1 36.5635 1.15703   6
  -9  11   1 38.9638 1.30728   7
  -9  11   1 38.1038 1.24074   8
   7 -11  -1 11.5658 0.67980   8
  -7 -11   1 11.7866 0.73415   8
   7 -11  -1 11.8381 0.72027   5
  -7 -11   1 12.3451 0.77381   5
   7  11  -1 12.2589 0.60792   6
  -7  11   1 13.0014 0.71905   7
   7  11  -1 11.0316 0.70094   7
  -7  11   1 12.0495 0.69775   8
   7  11  -1 13.2257 0.71368   9
  -5 -11   1 78.0117 1.99269   5
   5 -11  -1 76.4889 1.98918   5
  -5 -11   1 77.6727 1.95088   8
   5  11  -1 80.2622 1.71740   6
  -5  11   1 78.9183 1.87409   7
  -5  11   1 79.9196 1.71573   6
   5  11  -1 76.5910 1.87417   7
  -5  11   1 78.0313 1.96822   8
   3 -11  -1 10.2435 0.67455   5
  -3 -11   1 10.8734 0.65630   8
  -3 -11   1 10.3642 0.77549   5
   3 -11  -1 10.7377 0.66049   8
   3  11  -1 8.96636 0.76358   8
  -3  11   1 11.3203 0.68898   8
  -3  11   1 11.7861 0.54403   6
   3  11  -1 11.7976 0.53026   6
  -3  11   1 11.7112 0.62038   7
   3  11  -1 11.6748 0.62136   7
   1 -11  -1 58.3723 1.67663   5
   1 -11  -1 59.1112 1.67826   8
  -1 -11   1 59.3931 1.56726   8
  -1 -11   1 57.9213 1.59014   5
   1  11  -1 60.3423 1.50034   7
  -1  11   1 62.1463 1.40438   6
   1  11  -1 58.9118 1.89260   8
  -1  11   1 61.2322 1.72623   8
  -1  11   1 58.0303 1.50388   7
  -1  11   1 60.1936 1.98497   8
   1  11  -1 61.0506 1.32319   6
  -1 -11  -1 20.0161 0.93118   8
  -1 -11  -1 20.0071 0.94325   5
   1 -11   1 21.2203 0.85134   8
   1 -11   1 18.9863 0.84136   5
   1  11   1 19.1778 0.93152   8
   1  11   1 20.4302 0.75053   6
  -1  11  -1 21.1653 0.79878   7
  -1  11  -1 20.0901 0.64935   6
   1  11   1 20.1825 0.82657   7
   1  11   1 19.1612 1.11239   8
  -1  11  -1 19.7201 1.03967   8
  -3 -11  -1 7.69158 0.61462   8
  -3 -11  -1 8.63242 0.65236   5
   3 -11   1 7.85666 0.55830   5
   3  11   1 8.77888 0.57361   7
  -3  11  -1 7.43317 0.64460   8
  -3  11  -1 7.60464 0.39095   6
  -3  11  -1 7.66529 0.49818   7
   3  11   1 7.69530 0.57310   6
   5 -11   1 14.0632 0.69564   5
   5 -11   1 14.9846 0.66916   8
  -5 -11  -1 12.8590 0.79317   8
  -5 -11  -1 14.9809 0.83749   5
   5  11   1 14.7951 0.68784   6
   5  11   1 14.0262 0.74197   7
  -5  11  -1 14.0779 0.53850   6
  -5  11  -1 14.3554 0.68793   7
   7 -11   1 63.2185 1.47342   8
  -7 -11  -1 64.8669 1.86067   5
   7 -11   1 64.3120 1.59986   5
  -7 -11  -1 65.9977 2.01621   8
  -7  11  -1 65.4229 1.57970   8
   7  11   1 63.6273 1.77521   7
  -7  11  -1 62.3351 1.64432   7
   7  11   1 66.2524 1.66488   6
  -9 -11  -1 20.5574 1.01416   5
   9 -11   1 19.2136 0.75471   5
  -9 -11  -1 18.3198 0.96904   8
   9 -11   1 19.0683 0.68716   8
   9  11   1 18.8050 0.94942   7
  -9  11  -1 18.8385 0.86764   7
   9  11   1 19.4937 0.89953   9
   9  11   1 19.2913 0.87961   6
 -11 -11  -1 12.4382 0.82736   8
  11 -11   1 12.4102 0.60106   5
 -11 -11  -1 13.6970 0.87922   5
 -11  11  -1 12.4459 0.75534   7
  11  11   1 13.6571 0.80714   9
  11  11   1 14.6861 0.79038   6
 -13 -11  -1 3.34759 0.50081   5
 -13 -11  -1 3.12110 0.68502   8
 -13  11  -1 4.05128 0.48738   7
  13  11   1 3.85288 0.52888   9
  13  11   1 2.99681 0.47359   6
 -15 -11  -1 2.17275 0.45739   8
 -15 -11  -1 2.07442 0.44141   5
  15  11   1 3.34526 0.49523   9
  15  11   1 3.44731 0.52956   6
 -15  11  -1 4.06392 0.56446   7
 -17 -11  -1 -0.3499 0.27642   8
 -17 -11  -1 -0.2531 0.29847   5
  17  11   1 -0.3034 0.24986   6
 -17  11  -1 0.31807 0.30247   7
  17  11   1 0.45141 0.28162   9
 -19 -11  -1 -0.2325 0.29591   5
 -19 -11  -1 -0.2039 0.30956   8
  19  11   1 0.49170 0.37533   6
  19  11   1 0.26138 0.32856   9
 -19  11  -1 1.02124 0.34447   7
 -18 -12   1 21.3974 1.19470   8
 -18 -12   1 20.3572 1.16774   5
  18  12  -1 19.2970 1.12344   9
 -18  12   1 19.5848 1.16810   7
  18  12  -1 20.0226 1.45034   6
 -16 -12   1 0.16896 0.32103   5
 -16 -12   1 -0.0073 0.34491   8
  16  12  -1 0.43406 0.31699   6
 -16  12   1 0.70924 0.22121   8
  16  12  -1 0.15745 0.29651   9
 -16  12   1 0.37691 0.29007   7
 -14 -12   1 0.03584 0.29425   8
 -14 -12   1 -0.4784 0.24410   5
 -14  12   1 0.03943 0.21633   7
  14  12  -1 -0.0091 0.24811   9
  14  12  -1 -0.3509 0.20939   6
 -14  12   1 -0.0918 0.19298   8
 -12 -12   1 1.57171 0.39828   5
 -12 -12   1 1.28263 0.36129   8
  12  12  -1 1.71046 0.34261   6
 -12  12   1 1.36606 0.35689   7
  12  12  -1 1.23569 0.32934   9
 -12  12   1 1.76477 0.34428   8
 -10 -12   1 4.27361 0.54963   8
 -10 -12   1 4.35925 0.67546   5
  10 -12  -1 4.04259 0.58633   8
  10 -12  -1 4.52395 0.50125   5
 -10  12   1 3.09273 0.46677   7
  10  12  -1 4.81029 0.53986   9
  10  12  -1 3.59489 0.42868   6
 -10  12   1 4.10239 0.47076   8
  -8 -12   1 0.15776 0.29306   5
   8 -12  -1 -0.0873 0.21483   8
  -8 -12   1 0.16267 0.27842   8
   8  12  -1 -0.1580 0.19136   9
  -8  12   1 -0.0131 0.16030   6
  -8  12   1 0.39883 0.23334   7
  -8  12   1 0.15030 0.21426   8
   8  12  -1 0.26025 0.26416   7
   8  12  -1 0.42427 0.22739   6
  -6 -12   1 17.7672 0.91881   5
   6 -12  -1 18.1749 0.95883   8
   6 -12  -1 16.7314 0.87574   5
  -6 -12   1 17.2159 0.89275   8
   6  12  -1 17.7128 0.73838   6
  -6  12   1 17.9134 0.87634   8
   6  12  -1 17.8930 0.86210   7
  -6  12   1 17.4204 0.83562   7
   4 -12  -1 52.1320 1.57473   8
  -4 -12   1 50.8153 1.53958   8
   4 -12  -1 52.8682 1.61797   5
  -4 -12   1 51.5848 1.60108   5
  -4  12   1 53.2548 1.48895   7
   4  12  -1 53.5261 1.50219   7
  -4  12   1 53.8371 1.31863   6
  -4  12   1 54.5630 1.63300   8
   4  12  -1 52.5053 1.29522   6
  -2 -12   1 6.25015 0.53618   8
   2 -12  -1 5.91450 0.53252   8
   2 -12  -1 6.19593 0.58071   5
  -2 -12   1 6.26087 0.68167   5
   2  12  -1 6.13539 0.50039   7
  -2  12   1 7.39246 0.60473   8
  -2  12   1 5.47703 0.65560   8
  -2  12   1 6.68282 0.44472   6
   2  12  -1 5.48184 0.40271   6
  -2  12   1 5.82139 0.49212   7
   0 -12   1 8.49195 0.57769   8
   0 -12   1 7.85271 0.60149   5
   0 -12  -1 8.18952 1.12105   5
   0 -12  -1 8.12011 0.62994   8
   0  12  -1 7.77530 0.43383   6
   0  12   1 6.87922 0.53418   7
   0  12  -1 8.24360 0.75369   8
   0  12   1 7.68127 0.63831   8
   0  12  -1 6.87189 0.50424   7
  -2 -12  -1 13.4527 0.81273   5
   2 -12   1 12.6248 0.72460   5
   2 -12   1 12.7443 0.70188   8
  -2 -12  -1 11.0645 0.73486   8
  -2  12  -1 12.7479 0.88776   8
   2  12   1 13.1029 0.63240   6
  -2  12  -1 12.5090 0.52779   6
   2  12   1 12.2163 0.69697   7
  -2  12  -1 12.3771 0.65463   7
  -4 -12  -1 16.2369 0.89729   5
  -4 -12  -1 16.1878 0.90773   8
   4 -12   1 15.2219 0.77833   5
   4 -12   1 15.9459 1.11368   8
   4  12   1 16.1768 0.72972   6
  -4  12  -1 15.9251 0.58987   6
  -4  12  -1 14.6238 0.92362   8
   4  12   1 14.6572 0.78446   7
  -4  12  -1 15.4012 0.72740   7
   6 -12   1 39.0291 1.23031   5
  -6 -12  -1 38.0735 1.61331   8
   6 -12   1 38.9293 1.14797   8
  -6 -12  -1 38.4901 1.42945   5
  -6  12  -1 39.4952 1.01536   6
  -6  12  -1 39.0556 1.23769   7
   6  12   1 39.0117 1.20439   6
   6  12   1 40.5163 1.37314   7
   8 -12   1 3.34194 0.42690   5
   8 -12   1 3.33009 0.37641   8
  -8 -12  -1 5.02360 0.59964   5
  -8 -12  -1 3.31343 0.49965   8
  -8  12  -1 3.61559 0.43576   7
  -8  12  -1 3.45204 0.32924   6
   8  12   1 2.72985 0.44519   7
   8  12   1 3.62436 0.43676   6
  10 -12   1 0.95465 0.25821   5
 -10 -12  -1 0.94830 0.34134   5
 -10 -12  -1 0.09142 0.24866   8
  10  12   1 0.46446 0.27108   9
  10  12   1 0.76187 0.28772   6
 -10  12  -1 0.63464 0.24892   7
 -12 -12  -1 6.36068 0.65213   8
 -12 -12  -1 6.92651 0.68359   5
  12  12   1 5.96464 0.59704   9
 -12  12  -1 5.56468 0.62043   7
  12  12   1 5.89758 0.58109   6
 -14 -12  -1 0.78312 0.33585   5
 -14 -12  -1 0.53828 0.33924   8
 -14  12  -1 1.00081 0.30735   7
  14  12   1 0.92677 0.34031   6
  14  12   1 0.84432 0.33809   9
  16  12   1 -0.2053 0.27417   6
 -16  12  -1 -0.0353 0.23752   7
  16  12   1 0.05861 0.25762   9
 -18 -12  -1 0.61535 0.41432   5
 -18 -12  -1 0.89320 0.41540   8
  18  12   1 1.36995 0.38323   9
  18  12   1 1.64665 0.44583   6
 -18  12  -1 1.95549 0.44223   7
 -17 -13   1 1.21013 0.43783   5
 -17 -13   1 1.26003 0.44240   8
 -17  13   1 1.17796 0.39496   7
  17  13  -1 1.62302 0.44049   6
  17  13  -1 1.18779 0.42723   9
 -15 -13   1 0.57713 0.38281   8
 -15 -13   1 0.83922 0.39752   5
 -15  13   1 0.92194 0.26290   8
  15  13  -1 0.34674 0.32528   9
  15  13  -1 0.97799 0.34519   6
 -15  13   1 0.44128 0.27034   7
 -13 -13   1 -0.0597 0.31664   5
 -13 -13   1 0.60931 0.66400   8
 -13  13   1 0.23334 0.21124   8
  13  13  -1 0.41288 0.29141   9
 -13  13   1 0.33846 0.23775   7
  13  13  -1 0.13992 0.25490   6
 -11 -13   1 10.4950 0.82000   5
  11 -13  -1 9.95518 0.71620   5
 -11 -13   1 10.3981 0.77290   8
 -11  13   1 10.2201 0.74840   7
  11  13  -1 10.4264 0.74811   9
  11  13  -1 10.3942 0.67886   6
 -11  13   1 10.0201 0.66251   8
   9 -13  -1 5.46600 0.57062   5
  -9 -13   1 5.25439 0.85292   5
  -9 -13   1 5.25833 0.62168   8
   9  13  -1 6.42700 0.59780   9
   9  13  -1 6.76945 0.53142   6
  -9  13   1 6.46354 0.64951   7
  -9  13   1 6.77478 0.56014   8
  -9  13   1 5.32648 0.45164   6
   9  13  -1 6.54636 0.71546   7
   7 -13  -1 5.79731 0.56610   8
  -7 -13   1 6.35929 0.63071   5
  -7 -13   1 5.72605 0.64477   8
   7 -13  -1 5.88174 0.58347   5
   7  13  -1 7.16753 0.60305   9
   7  13  -1 6.38835 0.60834   7
  -7  13   1 6.62013 0.46767   6
  -7  13   1 6.02447 0.56763   8
  -7  13   1 6.46833 0.56433   7
   7  13  -1 6.13850 0.49416   6
   5 -13  -1 3.07183 0.46474   8
   5 -13  -1 4.20817 0.56802   5
  -5 -13   1 2.69939 0.45074   8
  -5 -13   1 1.85314 0.39905   5
  -5  13   1 2.81388 0.51970   8
   5  13  -1 2.65895 0.34551   6
  -5  13   1 2.92898 0.43279   7
   5  13  -1 2.55003 0.40636   7
   3 -13  -1 35.7406 1.29691   8
   3 -13  -1 36.4112 1.36542   5
  -3 -13   1 35.3277 1.27598   8
  -3 -13   1 37.4064 1.33984   5
   3  13  -1 35.4616 1.21631   7
  -3  13   1 35.0512 1.05421   6
  -3  13   1 35.9155 1.22347   7
   3  13  -1 33.1444 1.66844   8
  -3  13   1 39.5805 1.39774   8
  -1 -13   1 2.71918 0.51178   8
   1 -13  -1 2.94204 0.47802   5
  -1 -13   1 2.71817 0.44840   5
   1 -13  -1 3.10661 0.65116   8
   1  13  -1 2.06124 0.35346   7
  -1  13   1 1.57770 0.44345   8
  -1  13   1 2.71248 0.34328   6
  -1  13   1 2.49959 0.42826   8
   1  13  -1 3.02702 0.32426   6
   1  13  -1 2.58759 0.53690   8
  -1  13   1 2.37366 0.38777   7
  -1 -13  -1 48.2045 1.58356   8
  -1 -13  -1 48.1515 1.60039   5
   1 -13   1 47.5333 1.41953   8
   1 -13   1 48.1463 1.49030   5
   1  13   1 46.7500 1.28718   6
  -1  13  -1 46.3595 1.37844   7
  -1  13  -1 46.5090 1.16395   6
  -1  13  -1 46.7936 1.81637   8
   1  13   1 44.9858 1.93078   8
   1  13   1 47.4152 1.45940   7
   3 -13   1 6.49735 0.57805   5
  -3 -13  -1 5.98039 0.62715   5
  -3 -13  -1 7.18669 0.65268   8
   3  13   1 6.63149 0.50177   6
   3  13   1 7.54714 0.60111   7
  -3  13  -1 7.40201 0.54277   7
  -3  13  -1 6.53580 0.40858   6
  -5 -13  -1 4.47677 0.58873   5
   5 -13   1 3.79932 0.48262   5
  -5 -13  -1 4.00231 0.55661   8
   5 -13   1 3.65224 0.42624   8
   5  13   1 4.70782 0.53542   7
  -5  13  -1 4.01063 0.43514   7
   5  13   1 4.97630 0.45700   6
  -5  13  -1 3.68975 0.33214   6
   7 -13   1 24.8866 0.99343   5
  -7 -13  -1 25.3683 1.19649   5
  -7 -13  -1 24.2842 1.16083   8
  -7  13  -1 24.1046 0.79589   6
   7  13   1 25.5632 1.29547   7
   7  13   1 25.1442 0.99738   6
  -7  13  -1 23.6507 0.98501   7
  -9 -13  -1 0.37409 0.33047   5
  -9 -13  -1 0.48623 0.32547   8
   9 -13   1 0.47196 0.27386   5
   9  13   1 0.48119 0.28166   9
  -9  13  -1 0.62591 0.31971   6
   9  13   1 0.32917 0.23319   6
  -9  13  -1 0.80524 0.27387   7
   9  13   1 0.36913 0.29503   7
 -11 -13  -1 8.11374 0.74852   8
 -11 -13  -1 7.02264 0.72632   5
  11  13   1 7.01372 0.62100   6
 -11  13  -1 6.97797 0.72059   7
  11  13   1 7.82592 0.66512   9
 -13 -13  -1 2.25832 0.50668   8
 -13 -13  -1 1.96492 0.49318   5
 -13  13  -1 2.06455 0.41871   7
  13  13   1 1.95602 0.41527   6
  13  13   1 2.37746 0.44673   9
 -15 -13  -1 3.87829 0.67478   5
 -15 -13  -1 3.46664 0.55608   8
  15  13   1 3.61810 0.55118   9
 -15  13  -1 3.74987 0.56999   7
  15  13   1 3.17622 0.51718   6
 -16 -14   1 1.71327 0.49871   8
  16  14  -1 1.12029 0.38277   6
  16  14  -1 1.38996 0.41059   9
 -14 -14   1 1.36559 0.44636   8
 -14 -14   1 0.94795 0.44889   5
  14  14  -1 2.09977 0.57485   9
 -14  14   1 1.50434 0.38371   7
 -14  14   1 2.08190 0.37719   8
  14  14  -1 1.74712 0.39478   6
 -12 -14   1 3.83485 0.58814   5
 -12 -14   1 2.92317 0.51389   8
 -12  14   1 3.16130 0.46515   8
  12  14  -1 2.78348 0.46491   6
 -12  14   1 3.37285 0.51062   7
  12  14  -1 3.13861 0.50464   9
 -10 -14   1 2.22943 0.49315   5
 -10 -14   1 2.68710 0.47792   8
  10 -14  -1 3.41057 0.51790   5
  10  14  -1 2.82493 0.48490   9
 -10  14   1 2.31319 0.41251   8
 -10  14   1 1.96309 0.41196   7
 -10  14   1 2.09643 0.36624   6
  10  14  -1 1.84193 0.37386   6
   8 -14  -1 0.35850 0.31665   5
  -8 -14   1 0.23460 0.31697   5
  -8 -14   1 0.66057 0.32943   8
   8  14  -1 0.14679 0.21921   9
  -8  14   1 0.15726 0.21757   7
   8  14  -1 0.39398 0.25020   6
  -8  14   1 0.16186 0.24535   8
  -8  14   1 0.15695 0.19309   6
   8  14  -1 0.32161 0.28421   7
   6 -14  -1 2.79151 0.47160   5
  -6 -14   1 2.39001 0.44145   8
  -6 -14   1 3.08175 0.52090   5
  -6  14   1 2.56246 0.43769   8
   6  14  -1 1.56929 0.47994   7
  -6  14   1 2.68774 0.35361   6
   6  14  -1 2.58097 0.36873   6
  -6  14   1 2.33949 0.66726   7
  -4 -14   1 1.21879 0.34525   8
   4 -14  -1 0.21962 0.34586   5
  -4 -14   1 0.50152 0.29041   5
   4 -14  -1 0.70361 0.31381   8
   4  14  -1 0.73771 0.24407   6
  -4  14   1 0.39295 0.23379   7
  -4  14   1 0.28064 0.25118   8
  -4  14   1 0.66868 0.23347   6
   4  14  -1 0.77623 0.28478   7
  -2 -14   1 7.26209 0.63384   8
   2 -14  -1 6.13572 0.60805   8
  -2 -14   1 7.28837 0.66473   5
   2 -14  -1 7.29412 0.68496   5
  -2  14   1 6.80932 0.58556   7
   2  14  -1 7.44046 0.57933   7
  -2  14   1 7.58246 0.67480   8
  -2  14   1 7.44045 0.51181   6
   2  14  -1 7.38191 0.50548   6
   0 -14  -1 6.22763 0.62369   8
   0 -14   1 5.87169 0.58625   8
   0 -14   1 6.54134 0.62055   5
   0 -14  -1 7.31520 0.67638   5
   0  14   1 6.50944 0.57511   7
   0  14  -1 6.05673 0.53255   7
   0  14   1 6.57758 0.50541   6
   0  14  -1 5.78245 0.42844   6
   2 -14   1 3.04093 0.43305   8
  -2 -14  -1 3.02026 0.48759   8
   2 -14   1 2.83442 0.46298   5
  -2 -14  -1 2.57656 0.48551   5
   2  14   1 2.38798 0.42073   7
  -2  14  -1 2.56455 0.31615   6
  -2  14  -1 2.65297 0.39640   7
   2  14   1 2.88482 0.38008   6
  -4 -14  -1 3.81648 0.58058   5
   4 -14   1 4.64687 0.49916   5
  -4 -14  -1 3.15788 0.53226   8
  -4  14  -1 3.52819 0.43584   7
  -4  14  -1 4.22880 0.34718   6
   4  14   1 4.41402 0.45608   6
   4  14   1 4.53641 0.53880   7
   6 -14   1 2.23942 0.42247   5
  -6 -14  -1 1.50150 0.40785   8
   6  14   1 1.92614 0.34880   6
   6  14   1 2.33718 0.42901   7
  -6  14  -1 2.12349 0.35819   7
  -6  14  -1 1.76441 0.25968   6
   8 -14   1 1.61243 0.36966   5
  -8 -14  -1 1.05098 0.40818   5
  -8 -14  -1 0.75520 0.39381   8
   8  14   1 1.38343 0.39817   7
  -8  14  -1 1.11664 0.29703   7
   8  14   1 0.94458 0.32065   9
   8  14   1 0.79060 0.32902   6
 -10 -14  -1 0.02275 0.30308   8
 -10 -14  -1 0.26397 0.33560   5
 -10  14  -1 0.01578 0.17950   6
  10  14   1 -0.1481 0.22375   6
  10  14   1 0.52568 0.27575   9
 -10  14  -1 -0.0198 0.17810   7
 -12 -14  -1 2.97459 0.56818   8
 -12 -14  -1 2.21700 0.54442   5
 -12  14  -1 3.12432 0.49048   7
  12  14   1 2.65916 0.48827   9
  12  14   1 2.15551 0.42331   6
 -14 -14  -1 13.1125 0.96267   5
 -14 -14  -1 12.2164 0.91942   8
  14  14   1 10.5382 1.10944   9
  14  14   1 11.8227 0.87020   6
 -14  14  -1 11.1181 0.81418   7
 -13 -15   1 4.33582 0.64303   8
 -13 -15   1 3.78612 1.08605   5
 -13  15   1 4.21006 0.46404   6
 -13  15   1 5.19117 0.61581   7
  13  15  -1 5.51778 0.60001   6
  13  15  -1 5.35815 0.63532   9
 -11 -15   1 -0.1732 0.33572   8
 -11 -15   1 0.46299 0.38652   5
 -11  15   1 0.90041 0.26357   6
 -11  15   1 0.50087 0.26601   8
  11  15  -1 0.63219 0.31172   6
 -11  15   1 0.34836 0.26225   7
  11  15  -1 0.41443 0.29719   9
  -9 -15   1 0.99607 0.39074   8
  -9 -15   1 1.82763 0.50068   5
   9 -15  -1 1.07091 0.52049   5
  -9  15   1 0.90146 0.31162   7
   9  15  -1 1.62783 0.38861   6
  -9  15   1 1.55363 0.31337   6
   9  15  -1 1.20527 0.37132   7
  -9  15   1 0.66280 0.29260   8
   9  15  -1 0.39047 0.28127   9
   7 -15  -1 -0.1419 0.26708   5
  -7 -15   1 0.56718 0.34478   8
  -7 -15   1 -0.0159 0.31301   5
   7  15  -1 0.01588 0.24889   7
  -7  15   1 0.19529 0.23238   7
   7  15  -1 -0.3282 0.20475   6
  -7  15   1 0.46888 0.23086   6
   7  15  -1 0.19439 0.29050   9
  -7  15   1 0.51899 0.26573   8
   5 -15  -1 0.73180 0.35430   5
  -5 -15   1 0.90253 0.37635   8
  -5 -15   1 1.03785 0.38290   5
   5  15  -1 1.30448 0.30000   6
  -5  15   1 1.13726 0.35467   8
   5  15  -1 1.43955 0.39596   7
  -5  15   1 0.67238 0.28906   7
  -5  15   1 1.58588 0.29464   6
  -3 -15   1 1.69288 0.39782   8
   3 -15  -1 1.42173 0.40926   5
   3 -15  -1 0.26754 0.37393   8
  -3 -15   1 1.01641 0.37331   5
  -3  15   1 1.70727 0.35867   7
   3  15  -1 1.55742 0.43779   7
   3  15  -1 0.97086 0.27086   6
  -3  15   1 1.19365 0.27510   6
  -1 -15   1 3.74803 0.53101   8
   1 -15  -1 3.53932 0.54191   8
  -1 -15   1 4.44144 0.58752   5
   1 -15  -1 4.08460 0.59453   5
  -1  15   1 4.49005 0.51507   7
   1  15  -1 4.53365 0.52345   7
   1  15  -1 4.43412 0.41661   6
  -1  15   1 5.38555 0.47211   6
  -1 -15  -1 4.75555 0.62189   5
  -1 -15  -1 5.60524 0.62981   8
   1 -15   1 4.88043 0.61784   5
   1 -15   1 3.95880 0.54713   8
   1  15   1 4.42728 0.46900   6
   1  15   1 3.64998 0.53180   7
  -1  15  -1 3.56821 0.47802   7
  -3 -15  -1 6.53246 0.67963   8
  -3 -15  -1 5.87948 0.66671   5
  -3  15  -1 5.86620 0.42563   6
  -3  15  -1 5.53061 0.53073   7
   3  15   1 6.29867 0.61956   7
   3  15   1 6.21005 0.53131   6
   5 -15   1 16.3910 0.89487   5
  -5 -15  -1 15.3390 0.99330   8
  -5 -15  -1 18.4873 1.07910   5
   5  15   1 17.0739 0.97291   7
   5  15   1 18.0288 0.84499   6
  -5  15  -1 15.9318 0.70913   6
  -7 -15  -1 0.10561 0.31821   5
   7 -15   1 0.49681 0.30895   5
  -7 -15  -1 0.38725 0.36734   8
   7  15   1 0.49840 0.33700   7
  -7  15  -1 0.46691 0.25777   7
  -9 -15  -1 2.84004 0.55046   5
  -9 -15  -1 2.75408 0.53381   8
   9  15   1 2.38203 0.45610   9
  -9  15  -1 2.90295 0.47138   7
  -9  15  -1 3.24575 0.35883   6
   9  15   1 2.41810 0.48077   7
   9  15   1 3.27484 0.47252   6
 -11 -15  -1 13.1788 0.99738   8
  11  15   1 12.5180 0.82796   6
 -11  15  -1 14.0845 0.85159   7
 -13 -15  -1 27.4653 1.42036   5
 -13  15  -1 26.1406 1.21971   7
  13  15   1 25.2968 1.27517   9
  13  15   1 25.7905 1.20727   6
 -12 -16   1 10.9064 0.96711   5
 -12 -16   1 11.9022 0.95549   8
 -12  16   1 10.3105 0.81946   7
  12  16  -1 11.4114 0.79707   6
 -10 -16   1 0.38936 0.37228   5
 -10 -16   1 0.48709 0.39706   8
  10  16  -1 0.44844 0.31102   9
  10  16  -1 0.04472 0.28202   6
 -10  16   1 0.44344 0.23016   6
 -10  16   1 0.24052 0.30107   7
  -8 -16   1 6.21458 0.74268   5
  -8 -16   1 7.46112 0.79850   8
   8  16  -1 6.69176 0.70531   7
  -8  16   1 6.58776 0.65279   7
  -8  16   1 6.61890 0.54109   6
   8  16  -1 6.71487 0.70254   9
   6 -16  -1 1.08868 0.41502   5
  -6 -16   1 0.61388 0.36631   5
  -6 -16   1 0.03701 0.35937   8
   6  16  -1 0.57544 0.27707   6
   6  16  -1 1.15894 0.36627   9
   6  16  -1 0.88489 0.35986   7
  -6  16   1 0.82374 0.27709   6
  -6  16   1 0.91229 0.31112   7
  -4 -16   1 6.66697 0.71449   8
   4 -16  -1 6.88789 0.74031   5
  -4  16   1 8.17376 0.67458   7
   4  16  -1 7.03590 0.65834   7
   4  16  -1 7.40450 0.54786   6
  -4  16   1 6.77478 0.53256   6
   2 -16  -1 1.24028 0.41568   5
  -2 -16   1 1.63805 0.43416   5
   2  16  -1 1.56455 0.39331   7
  -2  16   1 1.65988 0.38202   7
   2  16  -1 1.49441 0.30833   6
  -2  16   1 1.57059 0.31226   6
   0 -16   1 6.22789 0.68470   5
   0 -16  -1 6.37016 0.69817   5
   0  16   1 5.72815 0.52009   6
   0  16   1 4.92769 0.58160   7
   0  16  -1 5.64860 0.46077   6
   0  16  -1 5.76905 0.58988   7
  -2 -16  -1 0.20648 0.34597   8
  -2 -16  -1 0.48963 0.42444   5
   2 -16   1 0.01661 0.30718   5
   2  16   1 0.41343 0.23161   6
  -2  16  -1 0.50809 0.20673   6
  -2  16  -1 0.11807 0.21845   7
   2  16   1 -0.2325 0.25474   7
   4 -16   1 5.12749 0.62962   5
  -4 -16  -1 6.82400 0.73195   5
  -4 -16  -1 5.78091 0.71330   8
   4  16   1 5.24741 0.63716   7
   4  16   1 6.28339 0.56572   6
  -4  16  -1 4.89235 0.54855   7
  -4  16  -1 4.12266 0.41123   6
  -6 -16  -1 1.13384 0.42644   5
  -6 -16  -1 -0.1640 0.34277   8
   6  16   1 0.39035 0.32231   7
   6  16   1 0.09911 0.25551   6
  -6  16  -1 0.76234 0.30983   7
  -8 -16  -1 5.27481 0.70918   8
  -8 -16  -1 3.83909 0.67085   5
   8  16   1 4.37141 0.82421   9
   8  16   1 5.08269 0.56871   6
   8  16   1 4.13715 0.62594   7
  -8  16  -1 3.59746 0.52287   7
 -10 -16  -1 1.57408 0.51008   8
 -10 -16  -1 2.21799 0.77977   5
 -10  16  -1 1.48351 0.38217   7
  10  16   1 2.25818 0.43469   9
  -9 -17   1 -0.1075 0.38018   5
  -9 -17   1 -0.1681 0.44499   8
  -9  17   1 0.06197 0.24076   7
   9  17  -1 0.73036 0.37447   9
   9  17  -1 -0.1408 0.28480   6
  -7 -17   1 -0.2628 0.38515   5
  -7  17   1 0.26994 0.23713   6
   7  17  -1 -0.1244 0.27862   9
   7  17  -1 0.69761 0.36322   7
  -7  17   1 0.52638 0.29413   7
   7  17  -1 -0.0381 0.27895   6
  -5 -17   1 8.59362 0.86122   5
   5 -17  -1 10.2008 0.88079   5
  -5  17   1 9.19568 0.60366   6
   5  17  -1 8.71217 0.75842   9
   5  17  -1 6.84612 0.56787   6
   5  17  -1 7.95951 0.73699   7
  -5  17   1 8.22565 0.72496   7
  -3 -17   1 0.16183 0.36532   5
   3 -17  -1 0.33593 0.35760   5
  -3  17   1 0.64316 0.32665   7
   3  17  -1 0.31645 0.24635   6
   3  17  -1 -0.2299 0.25013   7
  -3  17   1 -0.0541 0.21557   6
  -1 -17   1 1.49008 0.43648   5
   1 -17  -1 1.53939 0.46579   5
  -1  17   1 1.18254 0.34985   7
   1  17  -1 1.69273 0.31548   6
   1  17  -1 1.47265 0.36426   7
  -1  17   1 1.59007 0.33918   6
   1 -17   1 3.31162 0.55264   5
  -1 -17  -1 3.69514 0.65423   5
   1  17   1 3.19258 0.43507   6
  -1  17  -1 2.74038 0.45336   6
   1  17   1 2.46387 0.47599   7
  -1  17  -1 2.73526 0.46526   7
   3 -17   1 0.39944 0.39437   5
  -3 -17  -1 2.32820 0.51646   5
  -3  17  -1 1.60079 0.38851   7
   3  17   1 1.50809 0.41186   7
  -5 -17  -1 3.27327 0.74358   8
  -5 -17  -1 1.46515 0.50042   5
   5  17   1 1.93406 0.44358   7
   5  17   1 2.24475 0.40805   6
  -5  17  -1 1.97244 0.42408   7
  -7 -17  -1 -0.4554 0.36810   5
  -7 -17  -1 0.92033 0.43247   8
  -7  17  -1 0.46527 0.30053   7
   7  17   1 0.34457 0.31566   6
   7  17   1 0.22259 0.30622   9
  -9 -17  -1 0.79203 0.45799   8
  -9 -17  -1 0.27328 0.39602   5
   9  17   1 0.36326 0.35734   7
  -9  17  -1 1.25986 0.35685   7
   9  17   1 0.35870 0.29741   6
   9  17   1 0.77629 0.37700   9
  -4 -18   1 5.14268 0.74229   5
   4 -18  -1 3.90941 0.67128   5
  -4  18   1 3.47074 0.57896   7
   4  18  -1 3.87646 0.56908   7
   2 -18  -1 0.90416 0.59129   5
  -2 -18   1 1.17514 0.44476   5
   2  18  -1 1.21954 0.38889   7
  -2  18   1 0.81798 0.35971   7
  -2  18   1 0.94662 0.31860   6
   0 -18  -1 6.97693 0.81209   5
   0  18   1 8.30073 0.76823   7
   0  18  -1 6.85906 0.69454   7
   2 -18   1 1.05213 0.43921   5
  -2 -18  -1 0.73524 0.44339   5
  -2  18  -1 0.16146 0.28796   7
   2  18   1 0.20326 0.26383   6
   2  18   1 0.21376 0.38567   7
  -4 -18  -1 1.66737 0.51747   5
   4  18   1 1.58603 0.50146   7
   4  18   1 1.72270 0.39299   6
  -4  18  -1 2.05301 0.44282   7
  24   0  -2 4.09480 0.57993   6
 -24   0   2 4.08749 0.70750   7
 -24   0   2 3.38982 0.51260   8
 -24   0   2 4.71252 0.54517   5
 -22   0   2 38.5985 1.40502   8
  22   0  -2 43.4078 1.54069   6
 -22   0   2 39.6228 1.68522   7
 -22   0   2 41.5302 1.40008   5
 -20   0   2 0.40467 0.27483   7
 -20   0   2 -0.0897 0.21643   8
 -20   0   2 -0.0237 0.20446   5
  20   0  -2 -0.0181 0.20442   6
 -18   0   2 3.43886 0.44335   5
 -18   0   2 3.74013 0.42839   8
  18   0  -2 2.96242 0.33803   9
  18   0  -2 3.45400 0.48167   6
  18   0  -2 2.82331 0.33459   9
  16   0  -2 187.814 3.34786   9
 -16   0   2 188.642 3.42622   8
  16   0  -2 182.020 3.30982   9
  16   0  -2 189.408 3.50164   6
 -16   0   2 187.742 3.41965   5
  14   0  -2 58.1967 1.45087   6
  14   0  -2 60.7386 1.44414   9
 -14   0   2 59.3448 1.43129   5
 -14   0   2 58.5773 1.40026   8
  14   0  -2 55.6906 1.88951   9
  12   0  -2 39.4991 1.06963   6
  12   0  -2 39.1850 1.06312   9
 -12   0   2 40.2002 1.04840   5
 -12   0   2 39.2698 1.01632   8
 -10   0   2 270.491 5.34457   3
 -10   0   2 268.280 7.11929   1
 -10   0   2 265.135 7.54977   4
  10   0  -2 262.918 7.31998   1
  10   0  -2 263.712 7.42914   2
 -10   0   2 265.370 4.22640   8
 -10   0   2 267.331 4.25537   5
 -10   0   2 267.291 8.08042   2
  10   0  -2 266.630 4.31992   9
  10   0  -2 270.428 4.28632   6
  10   0  -2 266.518 7.22219   4
   8   0  -2 208.989 3.37609   8
  -8   0   2 213.740 3.47118   6
  -8   0   2 215.112 3.44831   5
  -8   0   2 220.836 6.18601   4
  -8   0   2 215.257 3.46076   9
   8   0  -2 215.162 3.42879   5
  -8   0   2 221.936 6.33674   2
   8   0  -2 218.480 3.45581   6
  -8   0   2 215.680 5.80729   1
   8   0  -2 217.463 3.52742   9
   8   0  -2 222.606 6.16597   2
  -8   0   2 219.378 3.44082   8
  -8   0   2 212.659 4.07804   3
   8   0  -2 212.792 5.82436   4
  -6   0   2 4.61225 0.34636   3
   6   0  -2 4.11750 0.26982   9
  -6   0   2 3.92164 0.24201   9
  -6   0   2 3.63686 0.85669   4
  -6   0   2 4.11546 0.91623   2
  -6   0   2 4.05521 0.24299   8
  -6   0   2 4.35648 0.25579   5
   6   0  -2 3.97352 0.22653   5
   6   0  -2 4.07154 0.21638   8
   6   0  -2 3.92606 0.80436   2
   6   0  -2 4.29309 0.23368   6
  -6   0   2 4.15254 0.22950   6
   6   0  -2 4.62593 0.82540   4
  -4   0   2 352.100 7.48635   2
  -4   0   2 348.255 5.12223   6
   4   0  -2 355.573 6.99750   1
  -4   0   2 351.357 5.19342   5
   4   0  -2 353.182 7.44645   4
   4   0  -2 346.054 7.56450   2
   4   0  -2 354.356 7.32070   1
  -4   0   2 355.438 7.39935   4
   4   0  -2 351.957 5.15482   8
  -4   0   2 342.576 5.20558   9
  -4   0   2 359.343 5.18750   8
   4   0  -2 346.659 5.16682   5
   4   0  -2 348.133 5.23819   9
   4   0  -2 350.436 5.12695   6
  -2   0   2 26.9611 1.59814   2
   2   0  -2 27.9847 0.92994   3
  -2   0   2 29.5938 1.50002   1
   2   0  -2 26.5442 0.59894   9
   2   0  -2 27.2943 0.57195   5
  -2   0   2 26.9381 0.57983   5
   2   0  -2 25.9517 1.50286   1
  -2   0   2 27.4423 0.58807   8
  -2   0   2 26.9256 0.58980   9
  -2   0   2 26.9485 1.51087   4
   2   0  -2 27.6932 0.52245   7
   2   0  -2 26.6227 1.44927   4
   2   0  -2 27.3734 0.57581   8
  -2   0   2 27.3137 0.52072   7
   2   0  -2 26.8239 1.48107   2
   0   0  -2 217.749 3.13580   6
   0   0  -2 215.456 4.74768   2
   0   0  -2 210.015 3.20525   5
   0   0   2 214.901 3.22746   5
   0   0  -2 215.861 3.23783   8
   0   0  -2 211.614 4.84701   4
   0   0  -2 213.962 5.04111   1
   0   0   2 215.333 4.85249   2
   0   0   2 226.359 3.09280   7
   0   0  -2 221.031 3.08853   7
   0   0   2 216.316 3.13492   6
   0   0   2 210.479 3.18910   9
   0   0  -2 214.740 3.22127   9
  -2   0  -2 165.574 2.54259   9
  -2   0  -2 166.089 4.25327   1
  -2   0  -2 168.315 2.57283   8
   2   0   2 164.933 4.29541   1
  -2   0  -2 169.838 2.52594   7
   2   0   2 164.648 4.09967   2
  -2   0  -2 168.548 4.06311   2
  -2   0  -2 167.807 4.19406   4
  -2   0  -2 168.738 2.58219   8
   2   0   2 165.368 4.09536   4
   2   0   2 168.983 2.56327   5
  -2   0  -2 161.365 2.52444   6
   2   0   2 171.873 2.63820   8
  -2   0  -2 170.427 2.55626   5
   2   0   2 166.874 2.52506   6
  -4   0  -2 51.4919 2.27022   4
   4   0   2 53.6837 1.00963   8
  -4   0  -2 51.9018 0.98016   8
  -4   0  -2 50.3865 2.01651   4
   4   0   2 48.9629 2.31825   1
  -4   0  -2 51.0166 1.00381   6
   4   0   2 53.5601 0.94469   8
  -4   0  -2 53.9243 1.00470   9
   4   0   2 53.3188 1.00329   6
  -4   0  -2 51.6485 2.18929   2
  -4   0  -2 53.0917 0.90678   5
  -4   0  -2 53.5638 1.86856   2
  -4   0  -2 52.3764 0.97180   5
  -4   0  -2 52.0349 2.12908   1
   4   0   2 53.6483 2.19415   2
   4   0   2 53.6646 0.78820   9
  -6   0  -2 109.906 1.93732   9
  -6   0  -2 112.849 1.78102   9
   6   0   2 115.221 1.96694   6
  -6   0  -2 113.295 1.98103   6
  -6   0  -2 112.576 1.82839   8
   6   0   2 112.818 1.89039   5
  -6   0  -2 114.733 3.41931   1
  -6   0  -2 110.830 1.85809   5
  -6   0  -2 112.726 1.90218   5
   6   0   2 114.002 3.75756   2
  -6   0  -2 119.095 3.38188   4
  -6   0  -2 116.576 3.16648   2
  -6   0  -2 111.353 3.77108   2
   6   0   2 111.144 3.92282   1
  -6   0  -2 114.629 1.92397   8
   6   0   2 113.244 1.93876   8
   8   0   2 86.9147 3.57248   2
  -8   0  -2 84.2368 3.09916   1
  -8   0  -2 88.7716 3.64466   2
   8   0   2 87.0713 1.65424   6
  -8   0  -2 82.4259 1.63514   5
  -8   0  -2 85.0429 1.46268   8
  -8   0  -2 84.3431 1.43601   5
   8   0   2 82.6381 3.72067   4
  -8   0  -2 83.2507 3.72850   3
   8   0   2 82.5023 1.54973   5
  -8   0  -2 84.3187 1.45059   9
  -8   0  -2 81.2151 1.58450   9
  -8   0  -2 85.1292 1.58672   8
   8   0   2 84.2301 3.85329   1
  -8   0  -2 88.2050 2.97485   2
  -8   0  -2 86.6188 3.01835   4
  10   0   2 29.9671 0.87693   6
 -10   0  -2 29.6950 0.81824   8
 -10   0  -2 29.8549 0.70425   8
 -10   0  -2 31.3978 0.70609   5
 -10   0  -2 29.0418 0.71030   9
 -12   0  -2 0.63491 0.15168   5
 -12   0  -2 0.34077 0.13452   8
 -12   0  -2 0.56846 0.17873   8
  12   0   2 0.35034 0.17372   6
 -14   0  -2 127.945 2.51482   8
 -14   0  -2 130.787 2.26984   5
 -14   0  -2 123.630 2.73538   5
 -14   0  -2 130.211 2.28752   8
  14   0   2 133.238 2.62856   6
 -16   0  -2 7.54189 0.79422   8
 -16   0  -2 6.08457 0.44522   5
  16   0   2 5.61739 0.50083   6
 -16   0  -2 5.47076 0.36490   5
 -16   0  -2 5.38340 0.38435   8
 -18   0  -2 4.73119 0.72128   5
 -18   0  -2 4.67209 0.36409   5
  18   0   2 4.22540 0.49501   6
 -18   0  -2 4.27443 0.38721   8
 -18   0  -2 3.33614 0.41008   8
  20   0   2 28.0589 1.21379   6
 -20   0  -2 27.3864 0.86630   5
 -20   0  -2 28.0795 0.97734   8
  22   0   2 5.23347 0.63044   6
 -22   0  -2 5.95921 0.51973   8
 -22   0  -2 6.34179 0.76382   7
 -22   0  -2 5.14650 0.38993   5
  23  -1  -2 7.90410 0.71505   6
 -23  -1   2 6.44763 0.63768   8
 -23  -1   2 8.34647 0.83689   7
 -23  -1   2 7.82617 0.67055   5
 -23   1   2 7.59908 0.65579   8
 -23   1   2 8.85249 0.65445   5
 -23   1   2 7.86551 0.82877   7
 -21  -1   2 0.44021 0.27798   5
 -21  -1   2 0.39901 0.25422   8
  21  -1  -2 0.72713 0.31238   6
 -21   1   2 0.35932 0.33549   7
 -21   1   2 0.38995 0.24298   5
 -21   1   2 0.60985 0.26940   8
  21   1  -2 0.32893 0.25390   6
 -19  -1   2 0.32824 0.22211   5
  19  -1  -2 -0.0667 0.21517   6
 -19  -1   2 0.24903 0.23222   8
 -19   1   2 -0.0486 0.19186   8
  19   1  -2 0.64249 0.28374   6
 -19   1   2 0.39644 0.20644   5
 -19   1   2 0.28563 0.29584   7
  19   1  -2 -0.0675 0.18867   9
 -17  -1   2 0.03632 0.20958   5
  17  -1  -2 0.74516 0.28604   6
 -17  -1   2 0.24651 0.20959   8
  17  -1  -2 0.47628 0.18648   9
  17  -1  -2 0.44887 0.17055   9
 -17   1   2 0.45341 0.23917   8
  17   1  -2 0.42305 0.22570   9
 -17   1   2 0.30572 0.27496   7
 -17   1   2 0.49999 0.23276   5
  17   1  -2 0.59507 0.26987   6
  15  -1  -2 7.61473 0.51054   6
  15  -1  -2 7.20667 0.42808   9
 -15  -1   2 8.35736 0.50757   8
 -15  -1   2 7.71804 0.49733   5
  15  -1  -2 7.09919 0.39085   9
 -15   1   2 6.96903 0.48017   8
  15   1  -2 7.66216 0.52479   6
  15   1  -2 7.87669 0.51590   9
 -15   1   2 7.81482 0.50012   5
 -15   1   2 7.86170 0.60310   7
  15   1  -2 8.63919 0.53207   9
 -13  -1   2 7.82847 0.44948   8
  13  -1  -2 7.92395 0.45330   9
  13  -1  -2 8.79487 0.49202   6
  13   1  -2 7.44492 0.47386   6
 -13   1   2 8.79925 0.48269   8
  13   1  -2 8.11150 0.48719   9
 -13   1   2 8.38571 0.56655   7
 -13   1   2 8.42251 0.47371   5
  11  -1  -2 10.6204 0.49402   6
  11  -1  -2 11.4059 0.51289   9
 -11  -1   2 10.3449 0.48378   5
 -11  -1   2 11.0055 0.47941   8
 -11   1   2 11.9802 0.50813   5
  11   1  -2 11.1663 0.50939   6
 -11   1   2 10.6635 0.57047   7
 -11   1   2 10.9756 0.49473   8
  11   1  -2 10.5411 0.51247   9
  -9  -1   2 0.71718 0.80667   2
  -9  -1   2 2.18611 0.25470   5
   9  -1  -2 1.68795 0.70843   1
   9  -1  -2 1.62281 0.21740   6
   9  -1  -2 2.08846 0.27479   9
   9  -1  -2 1.59906 0.67383   4
   9  -1  -2 3.36597 0.97940   2
   9  -1  -2 3.42779 1.00582   1
  -9  -1   2 1.93186 0.22178   8
  -9  -1   2 1.77511 0.20501   9
  -9  -1   2 2.75401 0.91403   1
  -9  -1   2 1.45262 0.82007   4
  -9   1   2 1.87650 0.23246   8
   9   1  -2 2.27317 0.25529   9
  -9   1   2 1.84801 0.26330   7
  -9   1   2 2.30840 1.00388   2
  -9   1   2 2.03596 0.22094   9
  -9   1   2 1.94044 0.22858   5
   9   1  -2 0.92660 0.76799   2
  -9   1   2 2.03425 0.88206   4
   9   1  -2 0.68509 0.70027   4
   9   1  -2 2.17074 0.24348   6
  -9   1   2 0.90643 0.39048   3
  -7  -1   2 30.7421 2.00478   1
  -7  -1   2 30.4745 0.75169   9
   7  -1  -2 31.3979 0.70634   8
  -7  -1   2 30.0302 1.99943   4
  -7  -1   2 30.2409 0.75355   5
   7  -1  -2 31.6285 0.74815   6
   7  -1  -2 30.5873 1.85625   1
   7  -1  -2 35.4382 2.32709   1
  -7  -1   2 31.1316 0.73595   8
   7  -1  -2 32.0971 0.82834   9
   7  -1  -2 31.3874 2.06894   2
  -7  -1   2 31.0724 0.75957   6
  -7  -1   2 36.5734 2.32732   2
   7  -1  -2 31.4497 0.73754   5
   7  -1  -2 28.0558 1.89194   4
   7   1  -2 29.8422 0.72854   8
  -7   1   2 30.2983 0.76949   5
  -7   1   2 30.7037 2.24948   2
   7   1  -2 31.8180 0.75783   5
  -7   1   2 32.2328 1.01068   3
  -7   1   2 31.3170 0.79438   9
  -7   1   2 31.5480 0.76583   8
  -7   1   2 31.9544 2.23545   4
   7   1  -2 31.0563 2.08405   2
  -7   1   2 31.3320 0.75353   6
  -7   1   2 30.8940 0.82639   7
   7   1  -2 31.9047 0.79637   9
   7   1  -2 30.7832 0.74932   6
   7   1  -2 29.8805 2.01163   4
   7   1  -2 29.0376 2.00642   1
   5  -1  -2 94.4321 1.60898   8
  -5  -1   2 96.6180 3.40454   2
   5  -1  -2 95.8251 3.63600   1
   5  -1  -2 93.9618 3.30728   4
   5  -1  -2 95.1907 1.81667   3
  -5  -1   2 100.558 3.35190   4
  -5  -1   2 91.9747 1.61493   9
   5  -1  -2 95.0467 1.62794   5
  -5  -1   2 91.4600 1.71566   5
   5  -1  -2 93.8930 1.70712   9
  -5  -1   2 96.9036 3.24895   1
  -5  -1   2 94.2329 1.59308   6
  -5  -1   2 94.0523 1.60463   8
   5  -1  -2 91.2669 3.42667   2
   5   1  -2 94.3803 1.58242   6
  -5   1   2 90.9426 3.54873   4
  -5   1   2 94.6522 1.78841   7
   5   1  -2 95.4425 1.60159   8
  -5   1   2 96.3904 1.67843   8
   5   1  -2 88.9430 3.14005   1
  -5   1   2 92.6644 1.58019   6
  -5   1   2 94.1364 1.69018   9
   5   1  -2 91.6652 1.60869   5
   5   1  -2 88.2388 3.23559   2
  -5   1   2 96.3940 3.27811   1
  -5   1   2 95.1760 1.65999   5
  -5   1   2 98.7488 3.68558   2
   5   1  -2 93.1280 1.64289   9
   5   1  -2 93.3775 3.20300   4
  -3  -1   2 852.351 13.9896   1
  -3  -1   2 845.666 14.3028   2
   3  -1  -2 860.977 15.1977   1
  -3  -1   2 801.176 15.2885   4
   3  -1  -2 837.927 14.8101   4
   3  -1  -2 859.925 14.9940   2
  -3  -1   2 853.045 12.5457   3
   3   1  -2 852.014 14.1025   4
  -3   1   2 860.478 14.8855   1
  -3   1   2 847.354 15.0717   4
   3   1  -2 844.229 13.9548   1
  -3   1   2 849.668 15.0901   2
   1  -1  -2 3.50269 0.22042   5
  -1  -1   2 3.49722 0.16303   5
  -1  -1   2 3.72001 0.59386   4
  -1  -1   2 3.44727 0.16355   8
   1  -1  -2 2.23317 0.74553   1
   1  -1  -2 3.36046 0.23507   9
   1  -1  -2 4.42004 0.79835   4
  -1  -1   2 3.29181 0.53978   2
  -1  -1   2 3.44735 0.14586   9
   1  -1  -2 3.47734 0.15644   7
  -1  -1   2 2.97093 0.43334   3
   1  -1  -2 3.72154 0.22406   8
   1  -1  -2 2.97459 0.70516   2
   1   1  -2 3.23718 0.15234   9
  -1   1   2 3.37964 0.71481   4
  -1   1   2 3.28251 0.22588   9
   1   1  -2 3.45352 0.49680   1
   1   1  -2 2.45931 0.45822   4
  -1   1   2 3.34911 0.21661   8
   1   1  -2 3.38520 0.15515   5
   1   1  -2 3.58035 0.16006   8
  -1   1   2 3.42645 0.14976   7
   1   1  -2 2.79254 0.41232   3
   1   1  -2 3.03059 0.49799   2
  -1   1   2 3.98241 0.86870   1
  -1   1   2 3.47644 0.77524   2
  -1   1   2 3.59748 0.22370   5
  -1  -1  -2 1019.56 17.4509   2
  -1  -1  -2 995.727 14.5408   5
   1  -1   2 1027.82 16.3074   3
   1  -1   2 1031.97 15.6975   4
  -1  -1  -2 1037.44 17.7336   1
   1  -1   2 1023.26 15.4032   1
  -1  -1  -2 1008.29 17.4936   4
   1   1   2 1027.19 17.4879   4
  -1   1  -2 1004.30 15.7401   1
   1   1   2 1002.67 17.2749   2
  -1   1  -2 1021.29 15.2128   2
  -1   1  -2 1022.41 15.4261   4
  -1   1  -2 1025.34 16.1632   3
   3  -1   2 150.473 2.17897   8
   3  -1   2 146.485 3.23751   2
  -3  -1  -2 148.718 2.43628   8
  -3  -1  -2 144.815 2.35227   6
  -3  -1  -2 153.595 4.28824   2
  -3  -1  -2 146.676 2.36989   5
   3  -1   2 143.792 2.21220   5
  -3  -1  -2 147.138 4.48982   1
  -3  -1  -2 151.922 4.40493   4
  -3  -1  -2 146.924 2.42453   5
   3  -1   2 157.326 4.21926   3
  -3  -1  -2 146.544 2.46770   9
  -3  -1  -2 150.917 2.36936   7
  -3  -1  -2 146.504 4.55711   2
   3  -1   2 150.501 3.24192   1
   3  -1   2 149.142 2.27513   6
  -3  -1  -2 149.220 2.42303   8
  -3  -1  -2 149.801 4.61539   4
   3   1   2 147.870 2.42991   9
   3   1   2 148.007 2.40014   5
  -3   1  -2 147.878 2.21040   8
  -3   1  -2 152.565 2.14517   5
  -3   1  -2 150.406 3.19882   4
  -3   1  -2 149.820 2.54262   2
  -3   1  -2 151.050 4.07333   3
   3   1   2 148.850 2.35708   6
   3   1   2 148.259 4.42010   2
  -3   1  -2 152.718 2.48518   2
  -3   1  -2 147.596 3.13378   1
  -3   1  -2 146.476 2.13237   5
   3   1   2 147.939 2.46313   8
  -3   1  -2 157.150 2.29161   6
   3   1   2 144.098 4.64893   1
  -3   1  -2 149.882 2.54282   2
  -3   1  -2 148.212 2.21498   8
  -5  -1  -2 3.95598 0.28070   6
   5  -1   2 3.70001 0.16717   5
  -5  -1  -2 2.64468 0.92739   2
   5  -1   2 5.84852 0.82979   1
   5  -1   2 3.82557 0.18019   8
  -5  -1  -2 5.41525 0.94915   4
  -5  -1  -2 5.57457 0.92933   2
  -5  -1  -2 3.97652 0.28399   9
  -5  -1  -2 3.86097 0.25666   5
  -5  -1  -2 3.80525 0.24294   8
  -5  -1  -2 3.24956 0.92269   1
  -5  -1  -2 3.71537 0.22400   5
  -5  -1  -2 3.81772 0.25912   8
   5  -1   2 5.73619 0.87197   2
  -5  -1  -2 4.50829 0.30435   7
  -5  -1  -2 3.68506 0.99454   4
   5   1   2 4.25224 0.26096   5
   5   1   2 4.00700 0.25330   6
  -5   1  -2 5.24285 0.60029   1
  -5   1  -2 3.93085 0.17876   8
  -5   1  -2 4.35836 0.64702   4
   5   1   2 3.01628 1.05570   1
  -5   1  -2 3.99524 0.11907   9
  -5   1  -2 3.67629 0.14844   8
  -5   1  -2 4.94125 0.96366   3
   5   1   2 3.78109 0.17426   9
  -5   1  -2 3.85882 0.40918   2
  -5   1  -2 4.65150 0.53304   4
   5   1   2 4.66161 1.04705   2
   5   1   2 3.99954 0.26901   8
  -5   1  -2 4.25753 0.12468   5
  -5   1  -2 3.83769 0.15451   9
   5   1   2 3.56241 0.25796   9
  -5   1  -2 4.33315 0.23116   6
  -5   1  -2 3.74331 0.50416   2
  -5   1  -2 4.00815 0.15741   5
  -7  -1  -2 5.37640 1.08752   1
  -7  -1  -2 3.85696 0.27703   5
  -7  -1  -2 3.89907 0.88665   2
  -7  -1  -2 3.25025 0.28722   9
  -7  -1  -2 4.56183 1.21073   2
  -7  -1  -2 3.12275 0.23322   8
   7  -1   2 2.20703 0.86529   1
   7  -1   2 3.19054 0.19442   8
   7  -1   2 3.31038 0.18697   5
  -7  -1  -2 3.15091 0.22076   5
   7  -1   2 4.81779 0.85217   2
  -7  -1  -2 3.25325 0.94426   4
  -7  -1  -2 3.83285 0.27967   8
   7  -1   2 3.59124 0.25133   6
  -7   1  -2 2.80730 0.56380   4
  -7   1  -2 3.32945 0.15355   9
  -7   1  -2 3.66258 0.16865   8
  -7   1  -2 3.32962 0.24689   6
   7   1   2 3.49755 0.26817   6
  -7   1  -2 3.76940 0.59085   2
   7   1   2 0.95594 0.91797   2
  -7   1  -2 3.27414 0.18528   5
   7   1   2 3.53353 0.25838   5
  -7   1  -2 3.61619 0.20422   8
  -7   1  -2 3.33859 0.59008   1
   7   1   2 1.82600 1.05360   1
  -7   1  -2 2.86926 0.20307   9
  -7   1  -2 3.30794 0.15553   5
  -7   1  -2 3.14685 0.75478   2
   7   1   2 3.25721 0.26093   9
   7   1   2 2.03060 0.98286   4
  -7   1  -2 3.56068 1.00563   3
   7   1   2 3.43019 0.18041   9
  -9  -1  -2 32.4012 0.76428   5
  -9  -1  -2 32.2082 0.88745   5
   9  -1   2 32.0940 0.74001   5
   9  -1   2 31.5680 2.34892   1
   9  -1   2 29.9109 2.09263   2
  -9  -1  -2 33.1092 0.78607   8
  -9  -1  -2 34.1684 2.19935   4
  -9  -1  -2 30.1375 2.70833   2
  -9  -1  -2 29.4926 2.10509   2
  -9  -1  -2 33.3200 0.90817   8
  -9  -1  -2 34.9711 2.38751   1
   9  -1   2 32.7633 0.86888   6
  -9   1  -2 33.9030 0.65896   5
  -9   1  -2 34.0939 1.76663   4
   9   1   2 32.8558 0.69377   9
  -9   1  -2 30.9983 1.69524   1
  -9   1  -2 32.5610 0.72458   5
  -9   1  -2 34.3186 2.48574   3
  -9   1  -2 32.8748 0.76410   8
   9   1   2 34.2013 0.91947   6
   9   1   2 25.1435 2.59355   2
   9   1   2 32.9700 0.80528   9
  -9   1  -2 33.3644 2.03856   2
   9   1   2 32.4347 2.96032   1
  -9   1  -2 32.7515 0.67309   8
  -9   1  -2 34.1120 1.73553   2
  -9   1  -2 32.2973 0.68227   9
 -11  -1  -2 89.4752 1.84714   5
 -11  -1  -2 86.1919 1.85327   8
 -11  -1  -2 90.6744 1.66427   5
 -11  -1  -2 87.7571 1.70510   8
  11  -1   2 89.5604 1.83375   6
 -11   1  -2 90.9630 1.53425   5
  11   1   2 88.4796 1.58110   9
  11   1   2 90.3725 1.51529   9
 -11   1  -2 88.5510 1.61972   5
 -11   1  -2 89.6808 1.69001   8
 -11   1  -2 90.4439 1.55149   8
 -11   1  -2 86.3599 1.57310   9
 -13  -1  -2 0.92002 0.20714   8
 -13  -1  -2 0.68685 0.18130   5
 -13  -1  -2 0.73290 0.22014   5
  13  -1   2 0.83297 0.23017   6
 -13  -1  -2 0.47748 0.18375   8
 -13   1  -2 0.99748 0.25830   8
 -13   1  -2 0.72715 0.16288   8
 -13   1  -2 0.92782 0.17935   5
  13   1   2 0.84003 0.22339   6
 -13   1  -2 1.06751 0.17171   5
 -15  -1  -2 56.7375 1.28825   5
 -15  -1  -2 55.2358 1.52976   8
 -15  -1  -2 57.0207 1.30335   8
  15  -1   2 57.5096 1.53110   6
 -15  -1  -2 54.6968 1.47423   5
 -15   1  -2 56.5418 1.26425   5
  15   1   2 56.8367 1.55943   6
 -15   1  -2 58.5051 1.19074   5
 -15   1  -2 55.8491 1.23639   8
 -15   1  -2 58.0843 1.39666   8
 -17  -1  -2 8.67830 0.48336   5
 -17  -1  -2 10.6360 0.61926   5
  17  -1   2 8.19524 0.61037   6
 -17  -1  -2 9.44548 0.63818   8
 -17  -1  -2 8.41761 0.58024   8
 -17   1  -2 9.46088 0.55472   8
 -17   1  -2 9.87246 0.46983   5
  17   1   2 10.1642 0.67254   6
 -17   1  -2 9.30098 0.49539   8
 -19  -1  -2 1.09498 0.24906   5
  19  -1   2 1.13988 0.34539   6
 -19  -1  -2 1.27208 0.27273   8
 -19  -1  -2 0.57157 0.30553   8
 -19   1  -2 0.95082 0.26397   8
  19   1   2 1.51885 0.38487   6
 -19   1  -2 0.84953 0.18222   5
 -19   1  -2 1.07784 0.26982   8
 -21  -1  -2 23.6035 0.93529   8
  21  -1   2 24.5403 1.13351   6
 -21  -1  -2 23.6055 0.87759   5
 -21   1  -2 26.2804 1.33385   7
 -21   1  -2 23.8339 0.89686   8
  21   1   2 23.9047 1.15630   6
 -23  -1  -2 4.09325 0.41150   5
 -23  -1  -2 3.83022 0.47394   8
  23  -1   2 2.92303 0.52919   6
 -23   1  -2 3.43456 0.64328   7
 -24  -2   2 -0.0070 0.30787   7
 -24  -2   2 0.20589 0.29256   8
 -24  -2   2 0.31574 0.29523   5
  24   2  -2 0.47292 0.33210   6
 -24   2   2 0.89670 0.34715   8
 -24   2   2 0.45081 0.42100   7
 -24   2   2 0.93088 0.29569   5
 -22  -2   2 10.1996 0.73642   8
 -22  -2   2 9.59579 0.69454   5
  22  -2  -2 10.5294 0.77740   6
 -22   2   2 8.90168 0.67769   8
 -22   2   2 10.4832 0.67841   5
  22   2  -2 11.6266 0.81572   6
 -22   2   2 9.69074 0.86780   7
 -20  -2   2 6.59572 0.55900   8
 -20  -2   2 6.30280 0.56234   5
  20  -2  -2 6.77361 0.61562   6
  20   2  -2 6.61273 0.55037   9
 -20   2   2 6.50432 0.53423   5
 -20   2   2 6.16604 0.55142   8
 -20   2   2 7.15187 0.72853   7
  20   2  -2 6.86423 0.61512   6
 -18  -2   2 50.2409 1.46786   5
  18  -2  -2 48.8517 1.48630   6
 -18  -2   2 49.4872 1.44652   8
  18   2  -2 49.7904 1.44207   9
 -18   2   2 48.3090 1.43419   8
 -18   2   2 51.0966 1.42437   5
 -18   2   2 49.0009 1.68565   7
  18   2  -2 49.8849 1.52459   6
 -16  -2   2 222.055 3.94076   5
 -16  -2   2 224.791 3.93022   8
  16  -2  -2 221.711 3.98841   6
  16   2  -2 222.544 3.99928   9
 -16   2   2 217.904 3.94096   8
 -16   2   2 220.643 4.27730   7
 -16   2   2 222.480 3.92158   5
  16   2  -2 220.069 4.01952   6
 -14  -2   2 1.46219 0.26515   5
 -14  -2   2 1.52910 0.26561   8
  14  -2  -2 1.53418 0.18549   9
  14  -2  -2 1.59689 0.28699   6
  14  -2  -2 1.72100 0.21277   9
 -14   2   2 1.27516 0.25321   8
 -14   2   2 2.18477 0.33289   5
 -14   2   2 1.79082 0.34804   7
  14   2  -2 1.58482 0.29923   9
  14   2  -2 1.52090 0.27213   6
 -12  -2   2 0.18479 0.14355   5
 -12  -2   2 0.01996 0.14515   8
  12  -2  -2 0.06441 0.13412   6
 -12   2   2 -0.0234 0.20786   8
 -12   2   2 0.10263 0.14578   5
  12   2  -2 -0.0112 0.12730   9
  10  -2  -2 103.103 4.05102   4
 -10  -2   2 108.651 1.99858   8
  10  -2  -2 109.158 4.41821   2
  10  -2  -2 107.642 4.91442   1
 -10  -2   2 108.604 2.03598   5
 -10  -2   2 104.596 4.71339   2
  10  -2  -2 109.153 2.46786   9
 -10  -2   2 104.538 4.42573   1
  10  -2  -2 108.708 2.01909   6
 -10  -2   2 109.004 4.52559   4
 -10   2   2 110.631 2.19897   7
  10   2  -2 109.102 2.06820   9
  10   2  -2 107.529 4.88183   2
  10   2  -2 106.918 2.03976   6
 -10   2   2 106.322 2.05282   9
  10   2  -2 104.602 4.77513   1
 -10   2   2 105.950 4.81397   4
 -10   2   2 109.825 2.05315   8
 -10   2   2 103.459 4.80200   2
  10   2  -2 107.960 4.79959   4
 -10   2   2 109.124 2.05420   5
   8  -2  -2 12.7251 1.93820   1
   8  -2  -2 9.15802 1.33958   4
   8  -2  -2 10.1083 0.40416   5
   8  -2  -2 11.5180 1.29726   1
  -8  -2   2 10.7532 0.43589   9
  -8  -2   2 10.9397 1.37847   4
   8  -2  -2 10.9874 0.47136   9
  -8  -2   2 13.6843 1.62055   1
  -8  -2   2 11.3046 0.44075   8
   8  -2  -2 11.4694 1.56860   2
  -8  -2   2 9.81857 0.48891   6
   8  -2  -2 10.8399 0.43192   6
  -8  -2   2 10.9759 0.44957   5
  -8  -2   2 11.0138 1.63009   2
   8  -2  -2 10.7582 0.94044   3
  -8   2   2 10.9611 0.50335   7
  -8   2   2 10.5103 0.48814   6
   8   2  -2 10.8602 0.45608   9
  -8   2   2 11.2425 0.46443   8
  -8   2   2 9.74002 1.60422   2
   8   2  -2 7.12098 1.31340   2
   8   2  -2 9.15749 1.50245   1
   8   2  -2 8.79492 1.41538   4
   8   2  -2 10.0209 0.43074   8
  -8   2   2 14.4365 2.01063   4
   8   2  -2 10.8189 0.43901   6
  -8   2   2 11.0929 0.46729   5
  -6  -2   2 93.9446 1.74955   6
  -6  -2   2 92.3558 3.67341   2
   6  -2  -2 95.8952 3.59756   4
  -6  -2   2 88.3984 3.53958   1
  -6  -2   2 90.0848 3.51841   4
   6  -2  -2 91.1782 1.77294   5
   6  -2  -2 95.3219 1.75106   9
  -6  -2   2 94.2917 1.66990   5
   6  -2  -2 92.5847 1.63723   8
   6  -2  -2 92.9356 1.73451   7
   6  -2  -2 95.7780 4.08786   1
  -6  -2   2 93.1952 1.65905   9
   6  -2  -2 90.8769 2.30587   3
   6  -2  -2 94.3977 3.73625   2
   6   2  -2 91.6411 3.53749   4
   6   2  -2 91.2558 1.67198   5
  -6   2   2 94.2867 3.62398   1
  -6   2   2 92.1438 1.71986   5
   6   2  -2 90.4673 3.67327   2
  -6   2   2 92.5144 3.93359   4
  -6   2   2 93.8775 1.74010   7
   6   2  -2 87.9885 3.60270   1
  -6   2   2 94.7404 3.93816   2
   6   2  -2 91.4374 1.61569   6
  -6   2   2 93.6066 1.76306   9
  -6   2   2 93.4953 1.71485   8
  -6   2   2 90.6936 1.70781   6
   6   2  -2 92.6632 1.67725   9
   6   2  -2 89.8287 1.64757   8
  -4  -2   2 168.559 2.67704   5
   4  -2  -2 169.546 2.75496   5
  -4  -2   2 170.387 4.70353   2
  -4  -2   2 169.948 4.74721   1
  -4  -2   2 167.807 2.60153   6
   4  -2  -2 165.963 5.07362   4
   4  -2  -2 168.742 5.22189   2
  -4  -2   2 169.758 2.66532   9
   4  -2  -2 169.276 2.80944   9
  -4  -2   2 168.198 2.65752   8
   4  -2  -2 167.680 2.73723   8
  -4  -2   2 166.750 4.53329   4
   4  -2  -2 180.029 5.65623   1
   4  -2  -2 167.373 2.72468   7
  -4   2   2 169.100 2.82016   9
  -4   2   2 167.781 2.72664   7
   4   2  -2 169.477 2.66679   8
  -4   2   2 171.845 5.20686   1
   4   2  -2 169.374 2.67387   9
   4   2  -2 170.345 4.72952   2
   4   2  -2 164.610 4.65124   1
   4   2  -2 171.346 2.69268   5
  -4   2   2 176.615 5.43920   4
  -4   2   2 173.369 5.36123   2
  -4   2   2 169.590 2.78319   5
   4   2  -2 167.329 2.59576   6
  -4   2   2 172.553 2.79510   8
   4   2  -2 169.928 4.61821   4
  -2  -2   2 194.147 2.98549   9
  -2  -2   2 197.280 2.93091   7
   2  -2  -2 198.947 5.82371   4
  -2  -2   2 202.012 4.59791   4
   2  -2  -2 195.733 6.67856   2
   2  -2  -2 192.859 3.04779   7
   2  -2  -2 210.467 6.09422   1
   2  -2  -2 197.791 3.21655   9
  -2  -2   2 206.960 4.62979   1
  -2  -2   2 200.208 3.00408   8
  -2  -2   2 202.977 4.79374   2
  -2  -2   2 200.472 2.90401   6
  -2  -2   2 193.498 3.00937   5
   2  -2  -2 197.152 3.17799   5
   2  -2  -2 201.555 3.19339   8
  -2  -2   2 202.371 3.94153   3
   2   2  -2 197.479 3.01850   5
   2   2  -2 199.184 4.63777   1
  -2   2   2 201.133 5.83234   4
   2   2  -2 196.395 3.00082   9
   2   2  -2 196.885 3.00212   8
   2   2  -2 202.348 2.90124   6
  -2   2   2 197.800 3.17908   5
  -2   2   2 198.330 5.92625   1
  -2   2   2 201.115 3.20388   8
  -2   2   2 197.564 5.68567   2
  -2   2   2 199.639 3.23344   9
   2   2  -2 200.124 4.64883   4
   2   2  -2 197.778 4.73902   2
  -2   2   2 201.336 3.04976   7
   0  -2   2 126.653 1.91577   5
   0  -2  -2 127.293 2.17702   8
   0  -2  -2 125.492 4.40628   2
   0  -2   2 123.795 2.90839   1
   0  -2  -2 126.857 1.98355   7
   0  -2   2 117.014 1.86163   7
   0  -2  -2 127.572 1.99154   6
   0  -2  -2 126.317 4.61509   1
   0  -2   2 128.913 3.02841   2
   0  -2  -2 128.126 2.20044   8
   0  -2  -2 129.224 4.55568   4
   0  -2  -2 126.428 2.19906   9
   0  -2   2 124.788 3.11965   3
   0  -2  -2 124.982 2.15101   5
   0   2  -2 125.933 3.06851   3
   0   2   2 128.976 4.64402   1
   0   2  -2 124.816 1.96990   5
   0   2   2 128.673 4.34039   2
   0   2  -2 124.680 3.01625   2
   0   2  -2 127.600 2.97833   4
   0   2   2 127.418 4.50298   4
   0   2   2 124.872 1.96904   7
   0   2  -2 127.230 1.90461   8
   0   2   2 127.012 1.98495   6
   0   2  -2 123.772 1.82916   7
   0   2   2 127.664 2.20620   9
   0   2   2 125.960 2.15352   8
   0   2  -2 126.091 1.89529   9
   0   2  -2 126.896 3.00667   1
   0   2   2 126.735 2.15255   5
  -2  -2  -2 269.804 7.15749   1
   2  -2   2 266.809 3.69422   8
  -2  -2  -2 256.380 4.06089   8
  -2  -2  -2 257.851 4.04841   8
  -2  -2  -2 255.744 6.97626   2
  -2  -2  -2 252.057 4.09286   9
   2  -2   2 257.191 3.71957   6
  -2  -2  -2 258.739 3.89440   6
   2  -2   2 259.782 4.40656   4
  -2  -2  -2 254.855 7.03272   4
   2  -2   2 263.553 4.39285   2
  -2  -2  -2 256.090 4.04907   5
  -2  -2  -2 261.397 6.67598   2
  -2  -2  -2 255.791 3.89059   7
   2  -2   2 254.553 5.69613   3
   2  -2   2 252.025 3.71751   5
   2   2   2 262.297 4.11382   9
  -2   2  -2 258.328 3.67143   5
   2   2   2 260.798 6.80563   2
  -2   2  -2 259.866 4.19107   2
  -2   2  -2 256.936 5.49854   3
  -2   2  -2 252.021 3.78136   7
  -2   2  -2 259.077 4.33128   1
  -2   2  -2 264.632 4.30049   4
   2   2   2 259.161 4.09215   8
  -2   2  -2 260.211 3.67810   8
  -2   2  -2 256.945 3.72848   6
   2   2   2 256.253 6.84884   4
   2   2   2 259.116 3.89712   7
   2   2   2 261.317 3.89685   6
   2   2   2 258.860 4.03359   8
   2   2   2 258.576 7.20465   1
   2   2   2 252.522 4.00822   5
  -4  -2  -2 38.7237 0.87135   7
  -4  -2  -2 38.9539 0.99069   9
   4  -2   2 40.5724 2.14094   3
  -4  -2  -2 39.9799 0.92360   8
  -4  -2  -2 40.7777 2.52222   4
  -4  -2  -2 39.3683 0.94551   5
  -4  -2  -2 38.5001 2.32625   2
  -4  -2  -2 38.2142 1.07451   8
  -4  -2  -2 35.7081 2.58658   4
   4  -2   2 39.7808 0.75870   6
  -4  -2  -2 38.3886 2.57298   2
  -4  -2  -2 38.8448 2.52873   1
  -4  -2  -2 38.3649 0.87977   5
   4   2   2 39.7436 0.98809   9
  -4   2  -2 39.4862 2.00094   3
   4   2   2 36.7122 2.47799   2
   4   2   2 40.0489 1.10921   8
   4   2   2 40.0010 0.88998   7
  -4   2  -2 38.1849 0.81488   7
   4   2   2 39.1260 0.90975   8
  -4   2  -2 40.4043 0.76691   6
   4   2   2 39.9099 0.86540   6
  -6  -2  -2 17.8393 1.77484   4
   6  -2   2 16.3871 0.92409   2
  -6  -2  -2 17.1053 0.56712   6
  -6  -2  -2 16.6679 0.60192   5
  -6  -2  -2 15.4593 1.91503   2
  -6  -2  -2 16.0521 1.62494   2
   6  -2   2 18.3649 0.50324   6
  -6  -2  -2 17.7556 0.59673   7
  -6  -2  -2 16.8382 0.53539   5
  -6  -2  -2 19.7381 1.87542   1
  -6  -2  -2 16.1373 0.62405   9
   6  -2   2 16.8441 0.33838   5
  -6  -2  -2 17.6756 0.62404   8
  -6  -2  -2 16.8303 0.56060   8
   6  -2   2 18.6099 1.76084   3
   6   2   2 16.1469 0.58290   5
  -6   2  -2 18.3828 0.31892   8
   6   2   2 17.9695 2.32066   4
   6   2   2 17.2144 0.64229   9
   6   2   2 15.8530 2.09560   2
   6   2   2 16.0104 2.25894   1
   6   2   2 16.2439 0.61891   8
  -6   2  -2 18.6016 0.58240   6
   6   2   2 17.7815 0.49017   9
   6   2   2 17.5524 0.57517   6
  -6   2  -2 16.6401 0.34091   8
  -6   2  -2 18.3929 1.57693   3
  -8  -2  -2 194.021 3.33271   8
   8  -2   2 196.688 4.43690   2
  -8  -2  -2 187.360 5.83948   2
   8  -2   2 194.318 3.13194   6
   8  -2   2 189.808 2.88560   5
  -8  -2  -2 193.834 3.31740   5
  -8  -2  -2 190.590 6.86802   2
  -8  -2  -2 186.990 6.02156   1
  -8  -2  -2 189.757 3.10911   5
  -8  -2  -2 189.785 3.14153   8
   8  -2   2 201.698 3.04798   8
  -8  -2  -2 191.118 3.32223   9
  -8  -2  -2 191.289 6.06500   4
   8  -2   2 192.463 4.47847   1
   8   2   2 191.090 3.01206   9
  -8   2  -2 193.978 2.83508   8
  -8   2  -2 194.208 3.37815   6
  -8   2  -2 196.321 4.08398   4
  -8   2  -2 192.869 2.85141   9
   8   2   2 191.682 7.03769   4
   8   2   2 191.970 7.24443   1
   8   2   2 183.116 6.68136   2
  -8   2  -2 187.047 2.89606   9
  -8   2  -2 192.493 5.69031   3
   8   2   2 190.877 3.31510   9
   8   2   2 184.143 3.19648   6
 -10  -2  -2 86.7665 1.86805   5
  10  -2   2 83.4142 1.49879   5
  10  -2   2 86.1149 1.72685   6
 -10  -2  -2 86.4657 1.88619   8
 -10  -2  -2 89.2862 1.67948   5
 -10  -2  -2 88.9671 1.69250   8
  10   2   2 87.8924 1.58625   9
  10   2   2 85.2253 1.81872   6
 -10   2  -2 87.1115 1.51611   8
  10   2   2 87.9953 1.84666   9
 -10   2  -2 88.2430 1.45116   8
 -10   2  -2 86.5182 1.47286   9
 -12  -2  -2 31.1241 1.04443   8
 -12  -2  -2 30.7040 0.86141   8
 -12  -2  -2 30.4912 1.01329   5
 -12  -2  -2 30.8395 0.99041   5
  12   2   2 31.0080 0.93315   9
  12   2   2 32.0169 1.01628   6
 -12   2  -2 32.5525 0.73349   8
 -12   2  -2 30.0653 0.62724   5
 -12   2  -2 30.4194 0.72554   9
  12   2   2 31.3367 0.78599   9
 -12   2  -2 30.7685 0.62266   5
 -12   2  -2 32.3027 0.78497   8
 -14  -2  -2 112.490 2.50121   8
 -14  -2  -2 109.894 2.43312   5
 -14  -2  -2 114.158 2.18450   5
  14  -2   2 117.846 2.37218   6
 -14  -2  -2 113.943 2.19603   8
 -14   2  -2 121.474 2.05413   8
 -14   2  -2 116.146 2.11787   8
  14   2   2 115.532 2.15847   9
 -14   2  -2 112.152 1.86131   5
  14   2   2 118.691 2.04538   9
 -14   2  -2 114.349 1.84906   5
  14   2   2 115.778 2.46836   6
 -16  -2  -2 45.9308 1.21293   5
  16  -2   2 47.5285 1.39532   6
 -16  -2  -2 48.4559 1.53243   8
 -16  -2  -2 47.0263 1.23609   8
 -16  -2  -2 46.4580 1.43640   5
 -16   2  -2 47.2019 1.57203   7
 -16   2  -2 47.1083 1.11945   8
  16   2   2 47.2225 1.44126   6
 -16   2  -2 47.2919 1.18027   8
 -18  -2  -2 0.52891 0.20858   5
 -18  -2  -2 0.68377 0.25881   8
 -18  -2  -2 0.47153 0.20623   8
  18   2   2 0.23533 0.24184   6
 -18   2  -2 0.37473 0.19269   8
 -18   2  -2 0.19118 0.27134   7
 -20  -2  -2 13.6557 0.71648   8
  20  -2   2 15.4804 0.86274   6
 -20   2  -2 14.7526 0.65013   8
  20   2   2 15.3213 0.90391   6
 -20   2  -2 13.9103 1.03401   8
 -20   2  -2 16.1010 1.04066   7
 -22  -2  -2 0.31325 0.23982   5
  22  -2   2 0.53785 0.26892   6
 -22   2  -2 0.46985 0.35833   7
 -22   2  -2 0.85952 0.24277   8
 -23  -3   2 6.20069 0.87329   8
 -23  -3   2 5.25966 0.57692   5
 -23   3   2 6.01565 0.60924   8
 -23   3   2 6.34124 0.52013   5
  23   3  -2 5.80186 0.91007   6
 -23   3   2 6.96244 0.76081   7
 -21  -3   2 23.2235 1.04225   5
 -21  -3   2 23.4656 1.06081   8
  21   3  -2 24.4887 1.07818   9
 -21   3   2 23.7178 1.26175   7
  21   3  -2 23.3843 1.10034   6
 -21   3   2 23.5579 1.04498   8
 -21   3   2 22.1741 0.91818   5
 -19  -3   2 4.19705 0.47833   8
  19  -3  -2 4.13101 0.50460   6
  19   3  -2 4.32753 0.46381   9
  19   3  -2 3.92837 0.51844   6
 -19   3   2 3.57113 0.56734   7
 -19   3   2 3.36199 0.40665   5
 -19   3   2 3.97241 0.46984   8
 -17  -3   2 0.00255 0.20517   8
  17  -3  -2 0.33406 0.22650   6
 -17  -3   2 0.26859 0.21719   5
  17   3  -2 0.26152 0.22312   6
  17   3  -2 0.34581 0.23333   9
 -17   3   2 0.60303 0.29966   7
 -17   3   2 0.55807 0.24083   5
 -17   3   2 0.55807 0.23204   8
 -15  -3   2 0.56990 0.21835   8
  15  -3  -2 -0.0102 0.19402   6
 -15  -3   2 0.16945 0.18699   5
  15   3  -2 0.06353 0.19056   9
 -15   3   2 0.26158 0.18295   8
 -15   3   2 0.50850 0.26691   7
 -15   3   2 0.50699 0.19627   5
  15   3  -2 0.16907 0.18889   6
 -13  -3   2 18.6226 0.73049   5
  13  -3  -2 17.3212 0.39245   9
 -13  -3   2 17.7388 0.69240   8
  13  -3  -2 17.6416 0.69857   6
  13   3  -2 18.5965 0.74888   9
 -13   3   2 18.6846 0.72025   5
  13   3  -2 19.1229 0.75248   6
 -13   3   2 18.8091 0.84256   7
 -13   3   2 19.2001 0.73387   8
  11  -3  -2 14.0987 0.47957   9
 -11  -3   2 13.8964 0.57476   8
 -11  -3   2 14.8078 0.59887   5
 -11   3   2 14.8957 0.61114   8
 -11   3   2 15.2471 0.69453   7
  11   3  -2 14.7251 0.61168   9
 -11   3   2 14.5534 0.60081   5
  11   3  -2 14.3800 0.59757   6
  -9  -3   2 28.0549 2.48367   2
   9  -3  -2 26.6649 0.74183   9
  -9  -3   2 28.6219 0.79726   8
   9  -3  -2 28.3665 2.24257   4
  -9  -3   2 27.3538 0.79355   5
   9  -3  -2 26.0235 1.58429   3
   9  -3  -2 25.7846 2.36446   2
  -9  -3   2 26.8485 2.37114   4
  -9  -3   2 25.3650 2.30360   1
   9   3  -2 28.4309 0.81222   9
  -9   3   2 27.8487 2.65619   2
  -9   3   2 27.7538 0.82130   8
  -9   3   2 26.4457 0.82749   9
   9   3  -2 26.7603 2.51507   2
   9   3  -2 25.6457 2.57614   1
   9   3  -2 27.6396 0.78496   6
  -9   3   2 24.8564 2.58213   4
   9   3  -2 24.6968 2.45198   4
  -9   3   2 27.4407 0.88180   7
  -9   3   2 27.5265 0.81232   5
  -7  -3   2 15.0319 3.06153   1
  -7  -3   2 14.0419 0.50184   9
  -7  -3   2 13.1920 1.79726   2
   7  -3  -2 13.4995 1.85850   2
   7  -3  -2 14.5078 1.68521   4
  -7  -3   2 14.8351 0.52700   5
   7  -3  -2 13.9761 2.14620   1
  -7  -3   2 14.1223 0.48971   6
   7  -3  -2 14.5374 0.51260   5
  -7  -3   2 14.5525 0.50199   8
   7  -3  -2 15.1800 0.50277   8
   7  -3  -2 13.3950 0.98837   3
   7  -3  -2 13.1220 0.54302   7
  -7  -3   2 13.1463 1.56799   4
   7  -3  -2 14.9773 0.53794   9
   7   3  -2 14.7692 0.53303   8
   7   3  -2 13.6828 0.47710   6
   7   3  -2 15.5661 1.77720   4
   7   3  -2 14.0850 0.54130   5
  -7   3   2 14.0316 0.54653   5
  -7   3   2 14.4268 1.69611   1
   7   3  -2 12.5760 1.77857   2
  -7   3   2 14.0763 0.46818   6
   7   3  -2 14.8791 0.52583   9
  -7   3   2 11.5350 1.81601   2
  -7   3   2 16.2451 2.01512   4
  -7   3   2 14.7188 0.56088   8
  -7   3   2 13.6911 0.56224   7
  -7   3   2 14.1229 0.56963   9
   7   3  -2 11.2429 1.76038   1
   5  -3  -2 18.0340 0.60259   9
  -5  -3   2 17.3464 0.48092   6
  -5  -3   2 17.7014 1.56430   4
   5  -3  -2 18.0871 2.37357   1
  -5  -3   2 17.7725 0.53286   5
  -5  -3   2 15.9892 1.54262   1
  -5  -3   2 17.7092 0.52442   7
  -5  -3   2 18.3967 0.52682   8
   5  -3  -2 19.0715 1.92697   4
   5  -3  -2 18.4790 1.82801   2
   5  -3  -2 17.5943 0.65813   5
  -5  -3   2 17.8979 1.60847   2
   5  -3  -2 18.5549 0.58070   8
  -5  -3   2 17.4400 0.51940   9
   5  -3  -2 17.2807 0.57157   7
   5   3  -2 17.0537 1.63579   2
   5   3  -2 16.9621 1.61298   4
  -5   3   2 18.8477 0.61923   8
  -5   3   2 17.1874 1.93852   1
  -5   3   2 19.9289 1.91987   2
  -5   3   2 17.4675 0.61852   9
   5   3  -2 17.2349 1.72176   1
   5   3  -2 17.7462 0.53023   9
  -5   3   2 17.8359 0.57551   7
   5   3  -2 17.2884 0.53773   8
  -5   3   2 17.7872 0.59301   5
  -5   3   2 16.2415 1.91759   4
  -3  -3   2 51.4034 2.35551   1
  -3  -3   2 50.4086 0.88190   6
   3  -3  -2 50.2925 1.11051   5
   3  -3  -2 51.6029 2.96109   2
   3  -3  -2 49.8150 1.02475   7
  -3  -3   2 47.8337 2.83245   4
   3  -3  -2 50.8930 3.12972   1
  -3  -3   2 48.8820 0.91601   7
  -3  -3   2 47.8818 2.31730   2
  -3  -3   2 48.4168 0.97532   5
   3  -3  -2 50.3299 2.98804   4
   3  -3  -2 49.1946 1.11252   8
   3  -3  -2 49.8012 1.11863   9
  -3  -3   2 49.5306 0.96195   8
   3   3  -2 47.3894 0.98916   5
  -3   3   2 49.9436 1.24113   8
   3   3  -2 47.2449 3.54511   1
  -3   3   2 47.2412 1.22282   5
   3   3  -2 46.0867 0.96393   8
   3   3  -2 49.1237 0.86857   6
  -3   3   2 49.6954 1.14911   9
   3   3  -2 48.5553 0.95844   9
   3   3  -2 48.5353 2.44973   2
   3   3  -2 45.0802 2.30791   4
  -3   3   2 50.0574 3.08569   1
  -3   3   2 52.0503 2.97922   2
  -3   3   2 54.6371 3.10818   4
  -1  -3   2 -0.8218 0.31547   2
  -1  -3   2 0.01980 0.03477   6
  -1  -3   2 0.29155 0.37045   1
   1  -3  -2 -0.0701 0.12047   9
  -1  -3   2 0.12765 0.26601   3
  -1  -3   2 -0.0288 0.04286   7
   1  -3  -2 0.21332 0.55984   2
  -1  -3   2 0.12386 0.07210   8
   1  -3  -2 0.50250 0.67183   1
  -1  -3   2 -0.0242 0.07135   5
   1  -3  -2 -0.0368 0.10305   8
   1  -3  -2 -0.1822 0.71464   4
   1  -3  -2 0.00285 0.10133   5
  -1  -3   2 -0.2263 0.30288   4
   1  -3  -2 -0.0524 0.10512   8
   1  -3  -2 0.01638 0.06302   7
   1   3  -2 0.05031 0.03853   6
  -1   3   2 -0.0378 0.05695   7
  -1   3   2 0.10087 0.12973   9
  -1   3   2 -0.1183 0.09425   5
   1   3  -2 -0.1086 0.06233   5
  -1   3   2 0.06531 0.10477   8
  -1   3   2 0.14918 0.07612   6
   1   3  -2 -0.3006 0.33133   4
   1   3  -2 -0.3697 0.31968   2
   1   3  -2 -0.3177 0.39691   1
  -1   3   2 -0.1802 0.55607   4
   1   3  -2 -0.0051 0.04810   7
  -1   3   2 -0.0110 0.79986   1
   1   3  -2 -0.0029 0.07703   8
  -1   3   2 0.34998 0.56648   2
  -1  -3  -2 20.2901 1.99026   4
  -1  -3  -2 20.6509 0.53064   6
  -1  -3  -2 21.8911 0.71076   9
   1  -3   2 22.7309 1.12091   4
   1  -3   2 20.4473 1.29689   3
  -1  -3  -2 23.2307 2.20311   1
   1  -3   2 21.7321 0.43528   8
  -1  -3  -2 21.1200 0.53661   7
  -1  -3  -2 19.9100 2.02752   2
   1  -3   2 21.1240 0.45274   5
   1  -3   2 22.9325 1.21911   2
  -1  -3  -2 20.8836 0.66880   8
   1  -3   2 21.9711 1.14934   1
  -1  -3  -2 21.4831 0.67463   5
  -1  -3  -2 21.2203 0.68244   8
   1  -3   2 20.8477 0.45482   7
  -1   3  -2 22.1630 0.36523   6
  -1   3  -2 23.6396 1.27829   4
  -1   3  -2 19.6415 0.43586   7
  -1   3  -2 20.2858 1.23567   2
   1   3   2 21.4844 0.71516   9
   1   3   2 21.4561 0.70766   8
  -1   3  -2 21.8664 0.46439   8
   1   3   2 20.8438 0.54208   7
   1   3   2 20.5634 1.88564   2
  -1   3  -2 21.0898 0.47154   5
   1   3   2 20.8847 0.52939   6
  -1   3  -2 22.6008 1.33452   1
   1   3   2 21.4027 1.99735   4
  -1   3  -2 21.7221 1.28644   3
   1   3   2 21.6479 0.65461   5
   1   3   2 18.7997 2.15029   1
  -3  -3  -2 207.940 6.90884   2
   3  -3   2 218.955 5.38209   3
  -3  -3  -2 215.565 6.69526   4
   3  -3   2 226.441 3.16051   5
  -3  -3  -2 215.400 3.59154   8
   3  -3   2 220.931 3.76825   1
  -3  -3  -2 215.204 6.57390   2
  -3  -3  -2 222.378 3.54037   7
  -3  -3  -2 210.729 3.52548   8
  -3  -3  -2 208.200 6.77675   1
   3  -3   2 214.417 3.15601   6
  -3  -3  -2 214.087 3.56633   5
  -3  -3  -2 217.080 3.50384   5
  -3  -3  -2 207.542 3.59417   9
   3  -3   2 218.903 3.76977   4
   3  -3   2 216.815 3.07690   8
   3  -3   2 212.135 3.28079   7
  -3  -3  -2 212.298 6.99721   4
   3  -3   2 218.566 3.12801   8
   3  -3   2 217.462 4.00948   2
   3   3   2 211.391 7.13652   1
   3   3   2 216.169 3.66768   9
   3   3   2 211.945 3.37761   6
  -3   3  -2 214.685 3.13631   8
  -3   3  -2 220.728 4.29777   1
   3   3   2 214.944 3.63401   8
   3   3   2 211.972 3.39012   7
   3   3   2 210.381 3.51881   8
  -3   3  -2 217.331 3.17199   6
  -3   3  -2 213.770 3.29118   7
  -3   3  -2 214.740 5.18417   3
   5  -3   2 54.1010 1.00581   6
  -5  -3  -2 51.6553 3.42253   2
  -5  -3  -2 56.5037 3.13867   2
  -5  -3  -2 55.6780 1.20294   5
  -5  -3  -2 54.1769 1.18633   7
  -5  -3  -2 52.3897 3.25099   1
  -5  -3  -2 54.2631 1.27972   5
  -5  -3  -2 54.4071 3.16300   4
  -5  -3  -2 53.6020 1.15759   6
   5  -3   2 54.4428 2.70102   3
  -5  -3  -2 56.2222 1.30354   8
  -5  -3  -2 57.2745 1.25081   8
  -5  -3  -2 52.5945 1.30086   9
  -5  -3  -2 52.8439 3.54302   4
   5   3   2 55.7594 1.20996   7
   5   3   2 53.5019 1.21836   8
   5   3   2 53.5433 1.34742   9
  -5   3  -2 52.5858 2.44700   3
  -5   3  -2 53.4878 1.02203   6
   5   3   2 50.1361 3.69072   1
  -5   3  -2 54.1295 1.13101   7
   5   3   2 55.8823 1.16452   6
   5   3   2 59.4271 3.60807   2
   5   3   2 55.2288 1.32727   8
   7  -3   2 77.1322 1.16457   5
   7  -3   2 77.1885 1.43342   6
  -7  -3  -2 78.9518 1.59884   8
   7  -3   2 78.0932 1.82906   2
  -7  -3  -2 78.0779 1.71763   9
  -7  -3  -2 78.5953 1.73077   8
  -7  -3  -2 73.1015 3.95679   1
  -7  -3  -2 72.4837 4.61082   4
  -7  -3  -2 77.4724 1.55571   5
  -7  -3  -2 77.9430 1.70755   5
   7  -3   2 82.0422 3.78154   3
  -7  -3  -2 77.9965 4.55735   2
  -7  -3  -2 75.1062 3.74138   2
   7   3   2 77.8161 1.44552   9
   7   3   2 83.2743 4.57171   2
  -7   3  -2 75.6645 1.45408   6
   7   3   2 76.8770 1.58892   6
   7   3   2 78.3240 2.01008   9
  -7   3  -2 83.9492 3.36496   3
  -7   3  -2 77.1673 1.57137   7
   7   3   2 77.1888 4.56200   4
  -9  -3  -2 14.9029 0.58902   8
   9  -3   2 14.3523 0.38700   5
  -9  -3  -2 15.0358 0.56634   5
  -9  -3  -2 15.9922 0.68530   5
  -9  -3  -2 14.8060 0.67316   8
   9  -3   2 16.2404 0.55533   6
  -9   3  -2 15.0357 0.36164   8
   9   3   2 15.3187 0.52015   9
  -9   3  -2 15.5263 0.38245   9
   9   3   2 14.7085 0.60149   6
  -9   3  -2 15.2456 0.34428   8
  -9   3  -2 15.2594 0.63434   7
   9   3   2 15.2661 0.70081   9
 -11  -3  -2 74.1396 2.21728   8
 -11  -3  -2 72.0836 1.56379   8
  11  -3   2 75.4262 1.58785   6
 -11  -3  -2 74.3192 1.80469   5
  11   3   2 72.9832 1.79258   9
 -11   3  -2 74.8524 1.75025   7
 -11   3  -2 73.0372 1.28257   8
  11   3   2 74.6649 1.71163   6
  11   3   2 74.6043 1.49313   9
 -11   3  -2 73.0720 1.31627   9
 -11   3  -2 73.9609 1.27722   8
 -13  -3  -2 2.63900 0.38697   5
  13  -3   2 2.83685 0.33693   6
 -13  -3  -2 2.70252 0.31033   5
 -13  -3  -2 2.77924 0.31217   8
 -13  -3  -2 2.29238 0.37484   8
  13   3   2 2.33210 0.27772   9
  13   3   2 2.19405 0.35284   9
  13   3   2 2.72385 0.37911   6
 -13   3  -2 2.68596 0.41128   7
 -13   3  -2 1.96084 0.21058   8
 -13   3  -2 2.39926 0.20917   8
 -13   3  -2 2.53661 0.20586   9
 -15  -3  -2 14.3456 0.64068   5
 -15  -3  -2 13.5217 1.16746   5
 -15  -3  -2 14.5376 0.65389   8
 -15  -3  -2 11.9111 0.78391   8
  15  -3   2 14.5959 0.70251   6
  15   3   2 14.1292 0.56913   9
 -15   3  -2 15.3152 0.52201   8
  15   3   2 14.5840 0.75579   6
 -15   3  -2 14.8139 0.51670   8
  15   3   2 16.8701 1.03770   9
 -15   3  -2 16.1352 0.85843   7
  17  -3   2 0.84461 0.26110   6
 -17  -3  -2 0.61994 0.23848   5
 -17  -3  -2 0.43827 0.28309   8
 -17  -3  -2 0.70606 0.23241   8
 -17   3  -2 0.39832 0.16452   8
  17   3   2 0.94290 0.29910   6
 -17   3  -2 0.45125 0.16768   8
  17   3   2 0.70086 0.17690   9
  17   3   2 0.40828 0.21210   9
 -17   3  -2 0.49069 0.29751   7
  19  -3   2 11.6747 0.72138   6
 -19  -3  -2 10.3426 0.61127   8
 -19   3  -2 10.1690 0.83491   7
 -19   3  -2 10.6583 0.50590   8
  19   3   2 11.4984 0.78232   6
 -19   3  -2 11.2487 0.50955   8
 -21  -3  -2 16.6289 0.82606   8
  21  -3   2 16.3856 0.93997   6
 -21  -3  -2 16.5474 0.80195   5
 -21   3  -2 16.5944 0.63037   8
 -21   3  -2 17.6921 1.10930   7
  21   3   2 17.1583 0.98896   6
 -21   3  -2 17.4560 0.63799   8
 -23  -3  -2 10.9654 0.68327   5
  23  -3   2 10.8914 1.26124   6
 -23   3  -2 10.2380 0.95586   7
  23   3   2 9.95578 0.82941   6
 -24  -4   2 1.13537 0.41291   5
 -24  -4   2 0.64494 0.30127   8
 -24   4   2 0.38009 0.33288   8
  24   4  -2 0.57207 0.35897   6
 -24   4   2 1.36740 0.46289   7
 -22  -4   2 0.86064 0.31476   5
 -22  -4   2 -0.0715 0.23518   8
 -22   4   2 0.42925 0.35775   7
 -22   4   2 0.25317 0.26291   8
 -22   4   2 0.50074 0.23607   5
  22   4  -2 0.50645 0.31738   6
  22   4  -2 0.06722 0.29926   9
 -20  -4   2 0.82574 0.29358   8
 -20  -4   2 0.73315 0.29075   5
 -20   4   2 0.64143 0.35870   7
 -20   4   2 0.80863 0.26611   8
  20   4  -2 0.39468 0.28343   6
 -20   4   2 1.19960 0.28550   5
  20   4  -2 0.80831 0.32810   9
 -18  -4   2 -0.1054 0.20174   5
 -18  -4   2 -0.1922 0.25884   8
 -18  -4   2 -0.1234 0.23832   8
  18   4  -2 0.01695 0.24761   6
  18   4  -2 -0.2625 0.19482   9
 -18   4   2 -0.0441 0.17327   5
 -18   4   2 -0.0115 0.21424   8
 -16  -4   2 7.43770 0.54886   5
 -16  -4   2 8.30246 0.57558   8
 -16   4   2 7.68826 0.65862   7
  16   4  -2 8.34356 0.58795   6
 -16   4   2 9.36472 0.59506   8
  16   4  -2 7.35791 0.55562   9
 -16   4   2 7.87595 0.51365   5
 -14  -4   2 19.5518 0.80920   5
 -14  -4   2 18.9699 0.76824   8
  14   4  -2 19.1559 0.80533   9
  14   4  -2 19.0217 0.79382   6
 -14   4   2 18.7592 0.90099   7
 -14   4   2 18.4799 0.78287   8
 -14   4   2 18.7349 0.74354   5
 -12  -4   2 -0.0768 0.13302   5
 -12  -4   2 0.19117 0.16407   8
 -12   4   2 0.29337 0.17568   7
  12   4  -2 0.33523 0.16912   9
 -12   4   2 0.36984 0.16707   8
 -12   4   2 0.36570 0.16668   5
  12   4  -2 0.08988 0.13433   6
 -10  -4   2 129.933 2.42609   5
 -10  -4   2 133.428 2.41510   8
  10  -4  -2 129.399 2.13998   9
 -10   4   2 128.664 2.56426   7
 -10   4   2 130.875 2.47969   8
  10   4  -2 128.852 2.41922   9
 -10   4   2 127.051 2.49398   9
  10   4  -2 127.340 2.38228   6
 -10   4   2 130.757 2.44026   5
  -8  -4   2 18.3828 0.62677   8
   8  -4  -2 20.3404 2.35091   2
   8  -4  -2 19.3739 2.15858   4
   8  -4  -2 18.1252 1.30586   3
  -8  -4   2 18.3533 0.64328   5
   8  -4  -2 17.9967 0.57867   9
  -8  -4   2 18.8878 2.15454   1
  -8  -4   2 14.4927 2.13759   2
  -8  -4   2 17.2496 1.95006   4
   8  -4  -2 19.6276 2.71675   1
   8   4  -2 13.9177 2.07762   4
  -8   4   2 17.9371 0.68880   7
   8   4  -2 16.0713 2.24701   1
   8   4  -2 15.6006 2.20954   2
   8   4  -2 17.7430 0.59905   6
  -8   4   2 17.3226 0.68301   9
  -8   4   2 18.2906 2.60054   4
  -8   4   2 16.6447 1.98777   1
  -8   4   2 16.0337 2.26740   2
  -8   4   2 17.8720 0.66876   8
   8   4  -2 18.2351 0.62455   9
  -8   4   2 18.2148 0.65897   5
  -6  -4   2 0.63009 0.13079   6
  -6  -4   2 1.14730 0.67457   2
  -6  -4   2 0.99439 0.17790   8
   6  -4  -2 1.49157 1.01725   2
   6  -4  -2 1.17714 1.10570   1
   6  -4  -2 0.04525 0.93367   4
   6  -4  -2 0.80418 0.16914   7
   6  -4  -2 1.30667 0.52081   3
   6  -4  -2 1.16158 0.20954   9
  -6  -4   2 0.95957 0.76778   1
  -6  -4   2 0.99368 0.16434   7
   6  -4  -2 0.67777 0.17236   8
  -6  -4   2 0.74975 0.15848   5
  -6  -4   2 -0.0790 0.59222   4
   6  -4  -2 0.84613 0.18034   5
  -6   4   2 0.79976 0.18579   7
   6   4  -2 0.07343 0.80185   1
   6   4  -2 0.68826 0.13802   6
  -6   4   2 0.75823 0.18792   8
  -6   4   2 0.47372 0.94104   2
  -6   4   2 2.29048 1.08940   1
   6   4  -2 0.69229 0.15392   9
  -6   4   2 0.83931 0.18684   5
   6   4  -2 0.54128 0.73553   2
   6   4  -2 0.82543 0.17721   5
  -6   4   2 1.07788 0.86817   4
   6   4  -2 0.85876 0.85667   4
  -4  -4   2 56.3522 1.05067   6
   4  -4  -2 55.9002 1.44619   9
   4  -4  -2 57.2282 3.47700   4
   4  -4  -2 58.3422 1.30331   5
   4  -4  -2 55.9045 3.45696   2
  -4  -4   2 53.3608 2.91797   2
  -4  -4   2 56.8136 1.10633   7
  -4  -4   2 57.1651 2.82917   4
   4  -4  -2 56.2930 1.20858   7
  -4  -4   2 53.2287 2.89377   1
  -4  -4   2 57.0387 1.14556   8
   4  -4  -2 50.4817 3.45066   1
   4  -4  -2 58.1210 1.29826   8
  -4  -4   2 56.3867 1.15863   5
   4   4  -2 50.3746 3.55324   4
  -4   4   2 56.6317 3.31921   2
  -4   4   2 59.4065 1.31865   8
   4   4  -2 55.3507 3.08866   2
   4   4  -2 58.6904 1.05982   6
  -4   4   2 59.9893 3.57106   4
   4   4  -2 56.4720 1.22750   7
   4   4  -2 55.3013 1.18584   8
  -4   4   2 54.9078 3.60779   1
  -4   4   2 56.8538 1.20171   7
   4   4  -2 55.1179 1.20567   5
  -4   4   2 56.9317 1.26913   5
   4   4  -2 50.2324 2.95676   1
  -4   4   2 56.9037 1.33189   9
  -2  -4   2 44.8129 0.87079   7
  -2  -4   2 46.9147 0.82027   6
   2  -4  -2 47.7681 1.16023   8
  -2  -4   2 46.4638 0.94192   8
   2  -4  -2 43.8639 3.13999   4
   2  -4  -2 48.1291 1.17749   8
   2  -4  -2 46.0722 1.13887   9
   2  -4  -2 48.1128 1.27243   5
  -2  -4   2 46.4334 2.40185   1
   2  -4  -2 46.7767 3.11618   2
   2  -4  -2 45.0414 3.26866   1
   2  -4  -2 46.3874 1.11118   7
  -2  -4   2 46.2962 2.28993   4
  -2  -4   2 49.2444 2.44508   2
  -2  -4   2 47.1310 0.97289   5
  -2   4   2 46.6786 3.00687   2
   2   4  -2 46.9354 0.81626   6
   2   4  -2 47.9158 2.66906   1
  -2   4   2 49.6201 3.43744   1
   2   4  -2 46.1954 0.88889   7
  -2   4   2 47.1370 1.13443   8
  -2   4   2 46.7172 0.98740   7
   2   4  -2 45.9783 0.99072   8
  -2   4   2 45.7325 1.09912   5
   2   4  -2 45.4824 0.99266   5
  -2   4   2 46.7008 3.05110   4
  -2   4   2 47.7623 1.19390   9
   2   4  -2 44.8463 3.12418   2
   2   4  -2 46.2400 2.55640   4
   0  -4  -2 45.2110 3.25047   1
   0  -4   2 45.5756 0.86004   7
   0  -4   2 46.4639 2.13031   1
   0  -4   2 46.8883 2.21687   2
   0  -4   2 46.0075 0.91103   5
   0  -4   2 47.5551 1.02892   8
   0  -4  -2 49.2394 3.39359   4
   0  -4  -2 49.8062 3.26871   2
   0  -4  -2 47.0665 1.17376   9
   0  -4  -2 46.5115 1.15905   8
   0  -4  -2 46.3994 1.15399   5
   0  -4   2 47.7252 2.07189   3
   0  -4  -2 45.9827 0.94011   6
   0  -4  -2 47.2942 1.07341   7
   0  -4  -2 46.6728 1.16274   8
   0   4   2 46.6551 1.11213   5
   0   4   2 46.3398 3.50380   1
   0   4  -2 45.7079 2.40130   1
   0   4   2 45.7819 1.19483   8
   0   4   2 48.4020 3.05478   2
   0   4   2 46.4535 1.13990   8
   0   4   2 45.8564 3.04272   4
   0   4   2 47.7017 1.36085   9
   0   4  -2 49.5000 2.41042   4
   0   4  -2 47.2900 0.94776   8
   0   4  -2 45.0181 0.83685   7
   0   4   2 46.6649 0.95463   6
   0   4  -2 47.0923 0.95686   5
   0   4   2 46.7086 0.96460   7
   0   4  -2 46.8483 0.73564   6
   0   4  -2 41.9012 2.29546   2
  -2  -4  -2 23.6852 2.29193   2
  -2  -4  -2 20.6524 2.12477   4
  -2  -4  -2 22.6550 2.41150   2
   2  -4   2 20.5155 0.51581   7
  -2  -4  -2 23.3896 2.45134   4
   2  -4   2 21.2280 1.28411   1
  -2  -4  -2 23.1027 2.44112   1
  -2  -4  -2 21.3530 0.65325   6
   2  -4   2 22.2204 1.36239   2
   2  -4   2 21.5519 0.45733   8
  -2  -4  -2 20.4009 0.69044   5
  -2  -4  -2 20.5238 0.73665   9
  -2  -4  -2 20.6320 0.82336   8
  -2  -4  -2 19.1033 0.71701   8
  -2  -4  -2 19.8018 0.57394   7
   2  -4   2 20.5633 0.47982   5
   2  -4   2 23.1063 1.53045   3
  -2  -4  -2 20.4394 0.72098   5
   2  -4   2 20.4901 1.26006   4
  -2   4  -2 21.0519 1.68654   1
  -2   4  -2 20.2541 0.50750   7
   2   4   2 20.9465 0.57906   6
   2   4   2 20.3699 0.58719   7
  -2   4  -2 21.3655 0.51927   8
   2   4   2 21.4953 0.71258   8
  -2   4  -2 18.7086 1.35974   3
  -2   4  -2 20.7066 0.39240   6
  -2   4  -2 18.1741 1.46814   4
   2   4   2 21.1428 2.81676   1
   2   4   2 21.2469 0.78300   9
   2   4   2 20.7770 0.76594   8
   2   4   2 19.9055 0.67232   5
   4  -4   2 117.456 4.02955   3
   4  -4   2 121.606 1.88291   8
  -4  -4  -2 126.324 2.58040   5
  -4  -4  -2 120.511 2.16597   7
  -4  -4  -2 121.042 2.36655   9
  -4  -4  -2 122.888 5.19031   2
  -4  -4  -2 120.915 5.56779   2
  -4  -4  -2 121.773 2.25436   5
   4  -4   2 120.443 3.06729   2
  -4  -4  -2 121.003 2.14155   6
  -4  -4  -2 121.552 2.38387   8
   4  -4   2 121.839 2.71730   1
  -4  -4  -2 124.301 5.44427   1
  -4  -4  -2 113.165 5.58635   4
   4  -4   2 121.425 1.89988   5
   4  -4   2 121.586 1.88244   8
   4  -4   2 128.764 1.91919   5
  -4  -4  -2 122.382 2.29982   8
  -4  -4  -2 125.811 5.35573   4
   4  -4   2 120.774 2.06911   7
   4  -4   2 119.795 3.25131   4
   4  -4   2 121.699 1.79415   8
  -4   4  -2 120.140 3.88101   3
  -4   4  -2 121.870 1.92454   8
   4   4   2 122.120 2.17849   7
   4   4   2 118.567 2.12325   6
   4   4   2 126.221 2.49560   9
  -4   4  -2 121.786 3.38027   1
   4   4   2 118.391 2.40352   8
   4   4   2 118.754 6.02060   1
  -4   4  -2 121.925 1.91421   6
   4   4   2 122.364 2.30319   8
  -6  -4  -2 92.8352 1.87119   5
  -6  -4  -2 94.0802 1.90566   8
  -6  -4  -2 95.0269 2.03380   9
  -6  -4  -2 93.8267 4.68750   4
   6  -4   2 94.4660 2.53892   2
  -6  -4  -2 91.0552 4.71251   2
  -6  -4  -2 87.2287 5.03723   2
  -6  -4  -2 96.4920 5.36059   4
   6  -4   2 96.2727 1.46712   5
  -6  -4  -2 95.6761 2.05305   8
   6  -4   2 89.5170 3.79134   3
  -6  -4  -2 99.6089 4.90283   1
   6  -4   2 96.1256 1.62335   6
   6   4   2 95.4203 1.89342   7
   6   4   2 94.2361 1.93766   8
   6   4   2 94.7702 1.83039   6
   6   4   2 97.4405 2.15068   9
  -6   4  -2 96.6025 1.80377   7
  -6   4  -2 99.6525 3.66507   3
   6   4   2 86.0232 5.31593   1
  -6   4  -2 94.4680 1.64608   6
   6   4   2 100.854 5.28032   2
  -8  -4  -2 194.840 7.24598   1
   8  -4   2 190.207 2.76655   5
  -8  -4  -2 196.126 6.82836   2
  -8  -4  -2 188.570 3.31720   8
  -8  -4  -2 194.070 3.31178   5
  -8  -4  -2 200.721 7.07743   4
  -8  -4  -2 188.484 3.52881   8
   8  -4   2 190.997 3.08876   6
   8  -4   2 192.339 3.68647   2
  -8  -4  -2 192.122 3.52837   5
  -8  -4  -2 195.975 8.00238   2
   8  -4   2 197.427 6.81208   3
   8   4   2 189.771 8.12131   4
  -8   4  -2 190.902 3.29442   7
  -8   4  -2 188.745 5.69257   3
   8   4   2 196.187 3.84652   9
   8   4   2 185.774 3.27798   6
   8   4   2 197.539 8.08505   2
  -8   4  -2 191.365 3.14125   6
   8   4   2 191.077 3.15048   9
   8   4   2 170.611 7.93411   1
 -10  -4  -2 6.73570 0.51196   5
 -10  -4  -2 5.77815 0.49826   8
  10  -4   2 6.03506 0.36312   6
 -10  -4  -2 5.61444 0.41180   8
  10  -4   2 5.74767 0.19297   5
  10   4   2 6.00571 0.36411   9
 -10   4  -2 6.47547 0.26607   9
  10   4   2 6.32269 0.43298   6
 -10   4  -2 6.47068 0.45501   7
 -12  -4  -2 51.3136 1.56875   8
 -12  -4  -2 49.0850 1.50197   5
 -12  -4  -2 50.2068 1.28241   8
  12  -4   2 49.7769 1.25387   6
 -12  -4  -2 50.7662 1.28007   5
 -12   4  -2 48.9931 1.01070   9
  12   4   2 49.2754 1.20430   9
 -12   4  -2 51.2929 1.42738   7
  12   4   2 48.5589 1.36996   6
 -14  -4  -2 0.75929 0.31417   8
  14  -4   2 1.01154 0.25047   6
 -14  -4  -2 1.18671 0.32654   5
 -14  -4  -2 0.55210 0.22819   8
 -14  -4  -2 0.76495 0.24493   5
  14   4   2 0.86674 0.27328   6
 -14   4  -2 0.75891 0.16028   9
 -14   4  -2 0.88874 0.13959   8
 -14   4  -2 1.04348 0.31169   7
 -14   4  -2 0.93965 0.12922   8
  14   4   2 0.87927 0.21451   9
 -16  -4  -2 22.0506 1.11618   8
 -16  -4  -2 20.3385 1.09004   5
 -16  -4  -2 24.2584 0.89369   5
  16  -4   2 23.4336 0.91396   6
  16   4   2 23.5804 0.81035   9
  16   4   2 23.5879 1.19043   6
 -16   4  -2 22.6625 1.05358   7
 -16   4  -2 22.4866 0.59334   8
  16   4   2 23.3320 1.50841   9
 -18  -4  -2 4.25983 0.44994   8
 -18  -4  -2 4.38448 0.52564   5
  18  -4   2 3.57775 0.51583   6
 -18   4  -2 4.67498 0.58860   7
  18   4   2 4.87909 0.38792   9
  18   4   2 3.79521 0.54536   6
 -20  -4  -2 0.12622 0.20343   5
  20  -4   2 0.10788 0.22748   6
 -20  -4  -2 0.23725 0.22425   8
 -20   4  -2 -0.1879 0.25625   7
  20   4   2 -0.1374 0.21192   6
 -22  -4  -2 7.97454 0.61582   5
 -22  -4  -2 8.02481 0.63112   8
  22  -4   2 7.38300 0.66924   6
 -22   4  -2 7.88077 0.80869   7
  22   4   2 10.3393 0.80629   6
 -23  -5   2 1.26036 0.35323   5
 -23  -5   2 0.98543 0.34360   8
 -23   5   2 1.52782 0.63044   7
 -23   5   2 1.79484 0.36631   8
  23   5  -2 0.95982 0.38423   6
  23   5  -2 1.83439 0.47851   9
 -21  -5   2 1.35073 0.36061   8
 -21  -5   2 1.79080 0.40237   5
  21   5  -2 1.44629 0.36198   6
 -21   5   2 1.67089 0.45719   7
  21   5  -2 0.99960 0.36013   9
 -21   5   2 2.20830 0.39524   8
 -21   5   2 1.92014 0.25845   5
 -19  -5   2 0.20606 0.24391   8
 -19  -5   2 -0.0407 0.22461   5
  19   5  -2 -0.0764 0.21150   6
 -19   5   2 0.69015 0.34418   7
 -19   5   2 0.63414 0.21358   5
 -19   5   2 0.66043 0.25668   8
  19   5  -2 -0.1793 0.20369   9
 -17  -5   2 0.52634 0.26365   5
 -17  -5   2 0.26507 0.24574   8
 -17  -5   2 0.27515 0.24308   8
  17   5  -2 -0.1645 0.20397   6
 -17   5   2 -0.2490 0.16887   8
 -17   5   2 0.04257 0.25031   7
 -17   5   2 -0.1289 0.17367   5
  17   5  -2 -0.2581 0.18584   9
 -15  -5   2 87.9533 2.00012   8
 -15  -5   2 85.9887 2.01359   5
 -15  -5   2 80.1692 2.51168   8
  15   5  -2 88.2699 2.04140   6
 -15   5   2 84.6784 2.20996   5
 -15   5   2 87.4114 2.23467   7
  15   5  -2 87.4796 2.04803   9
 -15   5   2 86.1839 2.00695   8
 -13  -5   2 2.33276 0.34928   5
 -13  -5   2 1.62485 0.30067   8
  13   5  -2 1.80352 0.31887   9
 -13   5   2 2.04676 0.31936   8
  13   5  -2 2.24574 0.34259   6
 -13   5   2 2.09822 0.37485   7
 -13   5   2 1.94841 0.30319   5
 -11  -5   2 102.477 2.13067   5
 -11  -5   2 104.182 2.11729   8
 -11   5   2 105.191 2.09853   5
 -11   5   2 105.797 2.19292   8
  11   5  -2 105.034 2.34935   9
 -11   5   2 105.707 2.28693   7
  -9  -5   2 124.639 2.39494   5
  -9  -5   2 125.590 2.37235   8
   9  -5  -2 130.998 2.11648   9
   9   5  -2 126.452 2.32571   6
  -9   5   2 127.380 2.46672   8
  -9   5   2 122.674 2.51712   9
  -9   5   2 127.458 2.51440   7
   9   5  -2 130.025 2.38744   9
  -9   5   2 127.059 2.39002   5
   7  -5  -2 29.6233 2.85588   2
  -7  -5   2 26.3458 0.78783   8
   7  -5  -2 26.4035 2.68553   4
  -7  -5   2 27.6032 2.51156   1
  -7  -5   2 25.9759 0.79853   5
  -7  -5   2 25.6392 2.39500   4
   7  -5  -2 26.0052 0.92495   9
   7  -5  -2 30.2179 3.16100   1
   7  -5  -2 23.4988 1.57681   3
   7   5  -2 21.2413 2.58631   4
   7   5  -2 25.2658 0.84802   8
   7   5  -2 24.6969 2.66986   2
  -7   5   2 24.7664 2.78241   1
  -7   5   2 25.6763 0.84245   8
  -7   5   2 26.1991 0.84122   7
  -7   5   2 25.0385 0.88018   9
  -7   5   2 23.1418 2.43471   2
   7   5  -2 25.1691 2.85735   1
  -7   5   2 30.7847 2.87155   4
   7   5  -2 25.3805 0.71459   6
   7   5  -2 25.4515 0.76887   9
  -7   5   2 26.6997 0.82565   5
  -5  -5   2 57.4409 1.24796   5
  -5  -5   2 58.8826 1.39893   8
  -5  -5   2 52.5727 3.21499   2
  -5  -5   2 55.3341 3.19301   4
  -5  -5   2 55.2068 1.17334   7
   5  -5  -2 57.0963 3.84000   4
   5  -5  -2 55.1090 1.34800   5
   5  -5  -2 53.5822 3.84360   1
   5  -5  -2 54.1947 3.71405   2
  -5  -5   2 55.6991 3.22141   1
   5  -5  -2 57.4323 1.26889   9
  -5   5   2 54.4012 3.64926   4
  -5   5   2 54.9996 1.40810   9
   5   5  -2 56.2002 1.30905   5
  -5   5   2 56.3821 1.34531   8
   5   5  -2 57.4915 1.11843   6
   5   5  -2 52.8629 3.51288   2
  -5   5   2 55.9903 1.30988   5
   5   5  -2 55.0533 1.30773   8
   5   5  -2 53.3653 3.56555   1
  -5   5   2 55.1502 1.26522   7
   5   5  -2 58.7425 3.61790   4
   5   5  -2 57.2887 1.21044   9
   5   5  -2 53.5501 1.18693   7
  -5   5   2 58.2837 3.99315   1
  -5   5   2 58.6377 3.65378   2
   3  -5  -2 40.7360 3.33172   2
   3  -5  -2 43.3450 3.43302   1
  -3  -5   2 42.1947 0.82775   6
   3  -5  -2 41.7273 1.12605   5
  -3  -5   2 42.0980 0.98763   5
  -3  -5   2 42.5360 2.62210   1
   3  -5  -2 43.1320 3.43138   4
  -3  -5   2 42.3258 0.95758   8
  -3  -5   2 42.5674 2.62809   2
  -3  -5   2 43.5300 1.06400   8
  -3  -5   2 42.9922 2.60626   4
   3  -5  -2 43.3916 1.15537   8
  -3  -5   2 41.9498 0.89013   7
   3  -5  -2 41.0838 1.13080   8
   3  -5  -2 43.3120 1.10594   9
   3  -5  -2 39.7890 0.99626   7
   3   5  -2 37.7428 2.74082   4
  -3   5   2 42.6552 1.12200   8
  -3   5   2 41.8122 0.98305   7
   3   5  -2 40.8788 0.90165   7
   3   5  -2 41.1587 2.88138   2
  -3   5   2 38.9972 3.12965   4
  -3   5   2 42.5151 1.17666   9
  -3   5   2 38.8025 2.98967   2
   3   5  -2 42.2073 1.03358   8
  -3   5   2 42.2724 1.08153   5
   3   5  -2 41.1877 0.81497   6
  -3   5   2 44.5301 3.60823   1
   3   5  -2 41.4014 1.02539   5
   3   5  -2 38.6943 2.87092   1
   1  -5  -2 0.03612 0.12730   8
   1  -5  -2 0.23645 0.14815   8
  -1  -5   2 0.16184 0.06412   6
  -1  -5   2 0.23730 0.08555   7
  -1  -5   2 0.12283 0.09598   8
   1  -5  -2 0.11481 0.09185   7
  -1  -5   2 0.03551 0.09024   8
   1  -5  -2 -0.2264 0.87833   2
   1  -5  -2 1.68042 1.09259   1
   1  -5  -2 0.03885 0.12030   5
  -1  -5   2 0.36927 0.53072   4
   1  -5  -2 1.76781 1.07308   4
  -1  -5   2 0.15177 0.58115   2
  -1  -5   2 0.19209 0.40921   3
   1  -5  -2 0.01187 0.14511   9
  -1  -5   2 0.16812 0.10427   5
  -1  -5   2 0.78586 0.65606   1
   1   5  -2 0.34860 0.13307   8
  -1   5   2 0.02353 0.08501   6
  -1   5   2 -1.5439 0.67467   2
   1   5  -2 0.15859 0.06178   6
  -1   5   2 0.07865 0.12365   5
   1   5  -2 0.11850 0.07677   7
  -1   5   2 0.18553 0.17020   8
  -1   5   2 -0.2659 1.05428   1
   1   5  -2 -0.6133 0.72261   1
   1   5  -2 -1.0745 0.61725   4
   1   5  -2 -0.0037 0.10819   5
  -1   5   2 0.07976 0.11935   8
  -1   5   2 0.15821 0.15743   9
  -1   5   2 -1.0095 0.71103   4
   1   5  -2 0.14504 1.08558   2
  -1   5   2 0.19933 0.09962   7
  -1  -5  -2 1.41493 0.18929   6
   1  -5   2 0.28014 0.56450   1
   1  -5   2 1.41855 0.62679   4
  -1  -5  -2 1.42825 0.26307   8
  -1  -5  -2 1.53258 0.25562   8
   1  -5   2 1.53654 0.58872   3
   1  -5   2 1.54260 0.18130   5
  -1  -5  -2 -0.9966 0.91179   2
   1  -5   2 1.53209 0.68389   2
  -1  -5  -2 1.21991 1.05747   4
  -1  -5  -2 2.26924 1.05005   2
  -1  -5  -2 0.67649 0.93686   4
  -1  -5  -2 1.30154 0.24983   9
   1  -5   2 1.31362 0.15385   7
   1  -5   2 1.20088 0.17945   8
  -1  -5  -2 1.89553 0.29124   5
  -1  -5  -2 1.43150 1.08910   1
  -1  -5  -2 1.47525 0.18028   7
   1  -5   2 1.36824 0.15343   8
  -1   5  -2 1.39653 0.19087   8
   1   5   2 1.32365 0.17772   6
   1   5   2 1.60533 0.29283   8
   1   5   2 1.13115 0.26660   9
  -1   5  -2 1.20839 0.14110   7
  -1   5  -2 1.16311 0.80013   1
   1   5   2 2.17487 1.34840   1
   1   5   2 1.27794 0.18156   7
   1   5   2 1.32297 0.23226   8
  -1   5  -2 0.59285 0.66126   2
  -1   5  -2 0.89871 0.72927   4
   1   5   2 1.74196 0.25280   5
   3  -5   2 50.5441 2.36613   2
  -3  -5  -2 50.8924 1.25559   5
  -3  -5  -2 49.6726 3.49977   2
  -3  -5  -2 49.9817 1.27596   8
  -3  -5  -2 46.8690 3.67262   1
   3  -5   2 48.2255 0.95122   5
   3  -5   2 48.5441 1.03869   7
   3  -5   2 51.6671 2.53130   3
  -3  -5  -2 50.6628 3.66350   4
   3  -5   2 45.9169 2.51553   4
  -3  -5  -2 49.0805 1.09944   6
  -3  -5  -2 52.6580 4.00193   4
  -3  -5  -2 50.5030 1.32752   5
   3  -5   2 50.5256 0.91078   8
  -3  -5  -2 43.0594 3.62147   2
   3  -5   2 53.0283 2.22540   1
   3  -5   2 48.9599 1.01905   8
   3  -5   2 48.2468 2.12566   4
  -3  -5  -2 50.9768 1.35901   8
  -3  -5  -2 50.4629 1.32773   9
   3   5   2 48.9820 1.40857   9
  -3   5  -2 49.2300 0.85787   6
   3   5   2 49.9784 1.12276   7
   3   5   2 41.6800 4.60216   1
  -3   5  -2 49.3946 1.11995   7
   3   5   2 50.6256 1.38711   8
   3   5   2 50.3070 1.09796   6
  -3   5  -2 48.9127 1.02423   8
  -3   5  -2 49.6002 2.44397   3
  -3   5  -2 52.6209 2.82481   1
   5  -5   2 6.74321 0.26014   8
   5  -5   2 6.58820 0.25176   5
   5  -5   2 6.87558 0.35939   7
   5  -5   2 5.90025 1.00181   2
  -5  -5  -2 6.94789 0.45583   8
   5  -5   2 7.91208 0.89261   4
   5  -5   2 6.72263 1.06696   2
  -5  -5  -2 4.15185 1.63272   4
  -5  -5  -2 6.55781 0.43330   5
   5  -5   2 7.55070 1.24929   3
   5  -5   2 6.68182 0.20014   8
  -5  -5  -2 3.92275 1.40138   4
  -5  -5  -2 6.91039 0.48418   5
   5  -5   2 4.85713 0.93106   4
  -5  -5  -2 5.91563 0.46226   9
   5  -5   2 7.24675 0.84273   1
  -5  -5  -2 6.49285 1.68613   2
  -5  -5  -2 6.33615 0.48603   8
  -5  -5  -2 6.13223 1.75789   1
   5  -5   2 6.50711 0.27913   5
   5   5   2 6.42174 0.39383   7
  -5   5  -2 6.96054 1.19736   3
   5   5   2 6.10501 0.42913   8
   5   5   2 7.18673 0.39467   6
  -5   5  -2 6.76132 0.35510   7
  -5   5  -2 6.55936 0.26842   6
   5   5   2 5.86398 2.02385   1
  -5   5  -2 6.83678 1.16108   1
  -7  -5  -2 21.9929 2.55317   2
  -7  -5  -2 24.8406 2.83080   4
  -7  -5  -2 23.4423 3.46389   4
   7  -5   2 21.5174 1.65128   2
  -7  -5  -2 22.1984 2.98400   1
   7  -5   2 25.4035 2.28140   3
   7  -5   2 25.5288 0.55590   5
  -7  -5  -2 24.9961 0.83392   5
  -7  -5  -2 26.6147 0.99233   8
  -7  -5  -2 24.5909 0.85177   8
  -7  -5  -2 26.4931 0.97480   5
   7   5   2 24.4425 0.72913   9
   7   5   2 22.6447 3.30635   2
   7   5   2 18.8296 3.37019   1
   7   5   2 24.7385 0.79310   6
  -7   5  -2 24.9703 0.64997   6
  -7   5  -2 22.1977 1.94325   3
  -7   5  -2 25.1584 0.78641   7
  -9  -5  -2 22.7398 0.93790   5
   9  -5   2 23.2021 0.67124   6
  -9  -5  -2 23.4289 0.87000   8
  -9  -5  -2 23.1062 0.96829   8
   9  -5   2 21.7114 0.43308   5
   9   5   2 23.0074 0.72874   9
  -9   5  -2 22.2550 0.79981   7
   9   5   2 22.8731 0.88809   6
  -9   5  -2 21.1438 0.51205   9
  11  -5   2 61.2099 1.36441   6
  11  -5   2 60.8555 1.00706   5
 -11  -5  -2 61.5655 1.52582   8
 -11  -5  -2 61.5610 1.50756   5
 -11  -5  -2 62.2015 1.77973   8
  11   5   2 61.4070 1.40437   9
  11   5   2 63.3222 1.56617   6
 -11   5  -2 62.8323 1.21149   9
 -13  -5  -2 19.2962 0.98560   8
  13  -5   2 20.7302 0.76131   6
 -13  -5  -2 21.9610 0.84230   8
 -13  -5  -2 19.3136 0.79459   5
  13   5   2 20.1632 0.87466   6
 -13   5  -2 19.6831 0.89528   7
 -15  -5  -2 8.60700 0.72225   8
  15  -5   2 8.55236 0.54310   6
 -15  -5  -2 8.02096 0.56000   8
 -15  -5  -2 8.12426 0.55766   5
 -15   5  -2 7.79522 0.47733   9
  15   5   2 7.45719 0.58289   6
  15   5   2 8.02080 0.50333   9
 -15   5  -2 8.91462 0.66876   7
 -17  -5  -2 2.83186 0.41831   8
  17  -5   2 4.21744 0.46896   6
 -17  -5  -2 3.69800 0.49942   5
 -17   5  -2 2.89604 0.49051   7
  17   5   2 2.74209 0.43737   6
  17   5   2 3.74746 0.38944   9
 -19  -5  -2 3.73602 0.47409   5
  19  -5   2 4.04879 0.51709   6
 -19  -5  -2 3.48713 0.45936   8
 -19   5  -2 3.41068 0.56675   7
  19   5   2 3.51548 0.50808   6
 -21  -5  -2 1.49384 0.35701   5
 -21   5  -2 0.97652 0.38960   7
 -22  -6   2 1.49178 0.40008   8
 -22  -6   2 0.52210 0.31823   5
  22   6  -2 1.46469 0.39747   9
  22   6  -2 1.19772 0.41507   6
 -22   6   2 1.98180 0.38620   8
 -22   6   2 1.38205 0.42590   7
 -20  -6   2 -0.3239 0.20224   8
 -20  -6   2 0.10145 0.21305   5
  20   6  -2 0.06630 0.24208   9
 -20   6   2 0.04191 0.21474   8
 -20   6   2 0.33565 0.28437   7
  20   6  -2 -0.3689 0.21853   6
 -20   6   2 0.00055 0.13066   5
 -18  -6   2 -0.0255 0.22459   8
 -18  -6   2 0.06592 0.23486   5
 -18   6   2 -0.2375 0.16726   8
  18   6  -2 -0.5124 0.17121   9
  18   6  -2 -0.0314 0.22516   6
 -18   6   2 -0.0748 0.21033   7
 -18   6   2 -0.0114 0.15681   5
 -16  -6   2 10.6275 0.68948   8
 -16  -6   2 9.67873 0.75720   8
 -16  -6   2 10.1059 0.67351   5
 -16   6   2 10.5701 0.64578   8
 -16   6   2 10.9292 0.78469   7
 -16   6   2 9.34639 0.52187   5
  16   6  -2 10.5612 0.68249   6
  16   6  -2 9.57288 0.66489   9
 -14  -6   2 32.1221 1.30768   8
 -14  -6   2 34.7874 1.14191   8
 -14  -6   2 34.0702 1.15741   5
 -14   6   2 34.4586 1.50578   5
  14   6  -2 35.1354 1.16377   9
 -14   6   2 33.9482 1.27938   7
  14   6  -2 34.9975 1.14481   6
 -14   6   2 32.9772 1.11427   8
 -12  -6   2 12.1909 0.63473   8
 -12  -6   2 12.0286 0.73210   8
 -12  -6   2 11.8788 0.63251   5
 -12   6   2 11.6159 0.68827   7
 -12   6   2 11.7353 0.62107   8
 -12   6   2 10.9543 0.55858   5
  12   6  -2 12.3048 0.63375   9
  12   6  -2 11.3663 0.59462   6
 -10  -6   2 10.3962 0.54780   8
 -10  -6   2 11.1108 0.57256   5
 -10  -6   2 10.3307 0.63721   8
 -10   6   2 10.5254 0.56177   8
  10   6  -2 10.9382 0.52984   6
 -10   6   2 10.2956 0.52509   5
  10   6  -2 10.0197 0.54042   9
 -10   6   2 9.87956 0.61357   7
  -8  -6   2 90.0209 1.86251   8
  -8  -6   2 91.3379 1.90853   5
   8  -6  -2 93.2562 1.86048   9
  -8  -6   2 91.3441 2.09972   8
  -8   6   2 91.0538 1.97139   7
  -8   6   2 87.4051 1.86212   5
   8   6  -2 90.2190 1.77882   6
   8   6  -2 90.7240 1.86010   9
  -8   6   2 89.3823 1.95763   8
  -6  -6   2 75.7372 6.76128   2
   6  -6  -2 62.8971 4.56491   1
  -6  -6   2 73.8104 1.58523   5
  -6  -6   2 74.8978 1.56996   8
  -6  -6   2 74.4499 1.46421   6
  -6  -6   2 75.4033 4.20037   1
  -6  -6   2 74.7361 1.74896   8
  -6  -6   2 72.8784 4.00699   4
   6  -6  -2 74.1359 1.51731   9
   6  -6  -2 79.8631 4.80197   2
   6  -6  -2 71.6655 4.64342   4
  -6   6   2 73.7963 1.68836   8
   6   6  -2 70.5671 4.61979   1
  -6   6   2 71.8259 4.60790   4
  -6   6   2 74.8940 4.35404   2
  -6   6   2 71.3619 1.79629   9
  -6   6   2 74.4233 1.61870   5
   6   6  -2 72.8019 1.71095   8
  -6   6   2 72.0546 4.71172   1
   6   6  -2 71.4742 4.50903   2
   6   6  -2 69.0350 4.46236   4
  -6   6   2 74.2219 1.62268   7
   6   6  -2 74.5719 1.44635   6
  -4  -6   2 330.804 5.61622   8
  -4  -6   2 333.640 9.05077   2
  -4  -6   2 330.061 5.08941   8
   4  -6  -2 324.853 10.4062   2
  -4  -6   2 324.294 8.81752   4
  -4  -6   2 330.203 5.14184   5
  -4  -6   2 324.695 8.94120   1
   4  -6  -2 319.510 5.33032   8
   4  -6  -2 336.823 5.21551   9
   4  -6  -2 334.490 10.4364   4
   4  -6  -2 313.289 10.2396   1
  -4  -6   2 324.453 4.90288   6
  -4  -6   2 324.908 5.00308   7
   4   6  -2 319.648 9.79729   1
   4   6  -2 323.110 9.74368   4
   4   6  -2 322.437 4.88458   6
  -4   6   2 321.997 5.22441   5
  -4   6   2 334.141 5.33776   8
   4   6  -2 318.934 5.03039   9
  -4   6   2 319.238 5.11528   7
   4   6  -2 327.791 5.26360   8
  -4   6   2 320.477 5.44684   9
   4   6  -2 322.951 5.02091   7
  -4   6   2 307.794 9.32413   2
  -4   6   2 326.713 10.6637   1
   4   6  -2 323.600 9.71805   2
  -4   6   2 322.053 10.0467   4
   4   6  -2 319.681 5.24504   5
   2  -6  -2 95.1388 5.33081   1
  -2  -6   2 93.4010 1.75012   8
  -2  -6   2 91.1415 4.15450   2
  -2  -6   2 90.2034 1.54420   6
   2  -6  -2 94.8310 2.01375   8
   2  -6  -2 94.2069 1.93974   9
  -2  -6   2 87.3036 4.11657   1
  -2  -6   2 91.2007 1.77365   7
   2  -6  -2 94.3450 5.20605   2
  -2  -6   2 100.604 6.41170   4
   2  -6  -2 92.8886 5.37716   4
  -2  -6   2 96.0354 1.79052   5
   2   6  -2 94.4293 4.71965   4
  -2   6   2 91.6046 1.69232   6
   2   6  -2 92.9087 1.88333   5
   2   6  -2 91.1945 1.54161   6
   2   6  -2 98.3659 4.84745   1
  -2   6   2 97.5126 4.89466   2
  -2   6   2 89.8687 5.55875   1
   2   6  -2 94.7046 1.89024   8
  -2   6   2 93.4683 1.92708   5
   2   6  -2 95.2705 4.61152   2
  -2   6   2 93.0021 1.98087   8
  -2   6   2 92.2807 5.02753   4
  -2   6   2 88.6920 1.74355   7
   2   6  -2 92.1208 1.66954   7
   0  -6  -2 35.4141 3.32906   4
   0  -6   2 35.9131 0.83644   7
   0  -6   2 35.0225 2.46630   1
   0  -6  -2 36.3766 1.13829   8
   0  -6   2 38.5396 2.55048   2
   0  -6   2 37.9559 0.90169   5
   0  -6   2 35.7913 2.49232   4
   0  -6  -2 37.4684 3.48212   1
   0  -6  -2 36.3877 1.09589   8
   0  -6  -2 37.6146 1.09390   9
   0  -6   2 38.1326 0.88495   8
   0  -6   2 37.9701 2.12362   3
   0  -6  -2 31.7172 3.35490   4
   0  -6  -2 39.0449 3.63924   2
   0   6  -2 34.4288 2.94576   2
   0   6  -2 36.9225 0.68874   6
   0   6   2 35.0059 1.07506   8
   0   6  -2 34.0122 2.86856   1
   0   6  -2 37.7359 1.00024   8
   0   6   2 37.0691 0.87186   6
   0   6  -2 37.7453 2.91997   4
   0   6   2 40.5510 3.98731   1
   0   6  -2 37.2241 0.97554   5
   0   6  -2 35.7526 0.80291   7
   0   6   2 35.9025 0.90264   7
   0   6   2 37.5304 1.05360   5
   0   6   2 36.8359 1.18537   8
  -2  -6  -2 411.986 6.44335   5
  -2  -6  -2 412.029 12.4261   4
  -2  -6  -2 392.115 11.6994   1
  -2  -6  -2 406.200 6.60653   8
   2  -6   2 414.853 8.85594   4
   2  -6   2 400.686 6.06055   5
  -2  -6  -2 395.124 11.5409   4
  -2  -6  -2 412.010 12.3570   2
  -2  -6  -2 407.213 6.49495   9
  -2  -6  -2 400.920 6.45764   8
   2  -6   2 415.505 10.0632   4
  -2  -6  -2 396.183 11.5085   2
   2  -6   2 408.626 8.99431   3
   2  -6   2 402.396 6.00305   8
   2  -6   2 404.294 8.88451   1
   2  -6   2 406.150 9.54551   2
   2   6   2 406.574 6.20817   7
   2   6   2 401.875 6.45439   8
  -2   6  -2 395.307 5.83047   6
   2   6   2 411.396 6.14969   6
  -2   6  -2 389.373 6.02406   7
  -2   6  -2 396.841 6.18571   8
  -2   6  -2 410.588 10.2274   1
   2   6   2 404.214 12.6852   1
   4  -6   2 203.076 6.43587   3
   4  -6   2 196.810 3.31157   7
   4  -6   2 199.737 3.16443   5
  -4  -6  -2 204.771 7.82617   2
   4  -6   2 199.242 3.24453   5
  -4  -6  -2 199.848 3.76125   8
   4  -6   2 199.017 5.61985   2
  -4  -6  -2 196.717 8.35112   2
   4  -6   2 211.869 5.30976   1
  -4  -6  -2 201.083 3.57145   5
   4  -6   2 200.928 5.14580   4
  -4  -6  -2 201.611 7.76248   4
  -4  -6  -2 205.973 3.62315   8
   4  -6   2 202.759 3.08808   8
   4  -6   2 210.002 6.09890   2
   4  -6   2 201.400 6.10596   4
  -4  -6  -2 197.464 7.94767   1
  -4  -6  -2 203.865 8.63226   4
  -4  -6  -2 205.563 3.68132   9
  -4   6  -2 200.053 3.28866   7
  -4   6  -2 200.826 3.04882   6
   4   6   2 199.984 3.81370   8
  -4   6  -2 192.580 6.32471   1
   4   6   2 200.652 3.41430   7
   4   6   2 188.300 8.79698   1
   4   6   2 202.696 3.63248   8
  -4   6  -2 200.142 3.29851   8
   4   6   2 203.527 3.36419   6
  -6  -6  -2 133.420 2.62499   8
   6  -6   2 129.047 2.23023   5
   6  -6   2 142.501 2.06474   8
  -6  -6  -2 136.272 2.59531   5
  -6   6  -2 130.069 2.18921   6
  -6   6  -2 130.593 2.40997   7
   6   6   2 130.299 2.44806   6
   6   6   2 130.259 2.64143   8
   6   6   2 129.276 2.51841   7
  -8  -6  -2 5.78184 0.45291   8
   8  -6   2 5.72339 0.25362   5
  -8  -6  -2 6.02416 0.44419   5
  -8  -6  -2 5.86871 0.50730   8
  -8   6  -2 5.43318 0.26510   9
  -8   6  -2 5.58452 0.30635   6
   8   6   2 6.12547 0.39193   9
  -8   6  -2 5.88201 0.40956   7
  10  -6   2 7.86273 0.23966   5
 -10  -6  -2 7.10906 0.62303   8
 -10  -6  -2 7.83787 0.51567   5
 -10  -6  -2 9.06097 0.55154   8
  10   6   2 7.77889 0.46292   9
 -10   6  -2 7.39852 0.35133   9
 -10   6  -2 8.49027 0.53830   7
  10   6   2 8.29245 0.52907   6
 -12  -6  -2 0.51547 0.21861   5
 -12  -6  -2 1.38981 0.36490   8
 -12  -6  -2 0.25687 0.19918   8
 -12   6  -2 0.42296 0.14591   9
  12   6   2 0.79197 0.22652   9
  12   6   2 0.68952 0.23943   6
 -12   6  -2 0.31278 0.21401   7
 -14  -6  -2 12.3436 0.88071   8
 -14  -6  -2 12.7727 0.69495   5
 -14  -6  -2 14.7352 0.73693   8
 -14   6  -2 12.9915 0.76875   7
  14   6   2 13.9114 0.65940   9
 -14   6  -2 13.8976 0.51453   9
  14   6   2 13.7100 0.77078   6
 -16  -6  -2 2.78915 0.41391   8
 -16  -6  -2 4.02959 0.47846   5
  16   6   2 3.28798 0.39485   9
  16   6   2 3.31845 0.49768   6
 -16   6  -2 2.97909 0.50548   7
 -18  -6  -2 1.08840 0.30651   8
 -18  -6  -2 1.16957 0.32851   5
  18   6   2 0.57970 0.28527   6
 -18   6  -2 0.84328 0.35165   7
  18   6   2 0.87471 0.27709   9
 -20  -6  -2 3.49042 0.47899   5
 -20  -6  -2 4.09967 0.49606   8
  20   6   2 3.61616 0.46160   9
  20   6   2 2.98482 0.48795   6
 -20   6  -2 3.04345 0.55377   7
 -22  -6  -2 -0.3839 0.22008   8
  22   6   2 0.47031 0.31642   6
 -23  -7   2 0.38454 0.29926   5
 -23  -7   2 -0.0753 0.26130   8
  23   7  -2 0.08480 0.29381   6
  23   7  -2 0.10897 0.33670   9
 -23   7   2 -0.1724 0.30313   7
 -21  -7   2 0.62782 0.33213   8
 -21  -7   2 1.69356 0.38872   5
  21   7  -2 0.54860 0.34265   9
  21   7  -2 0.05331 0.28741   6
 -21   7   2 1.20456 0.41147   7
 -21   7   2 0.80161 0.24829   8
 -19  -7   2 0.50624 0.29208   8
 -19  -7   2 1.31398 0.34632   5
  19   7  -2 0.93031 0.35727   9
  19   7  -2 0.76008 0.29231   6
 -19   7   2 1.09040 0.28091   8
 -19   7   2 0.88031 0.37084   7
 -17  -7   2 1.92976 0.47198   8
 -17  -7   2 1.07321 0.33971   5
 -17   7   2 2.21094 0.43596   8
 -17   7   2 1.25619 0.39162   7
 -17   7   2 1.46261 0.24592   5
  17   7  -2 1.10067 0.32476   9
  17   7  -2 1.48531 0.36068   6
 -15  -7   2 7.74643 0.60694   5
 -15  -7   2 7.03012 0.58696   8
 -15   7   2 8.07342 0.56549   8
  15   7  -2 8.24016 0.60956   9
 -15   7   2 7.85961 0.46255   5
 -15   7   2 7.90785 0.66394   7
  15   7  -2 7.52760 0.57818   6
 -13  -7   2 5.11355 0.49527   5
 -13  -7   2 5.60295 0.50697   8
 -13   7   2 5.13569 0.44857   8
  13   7  -2 5.80475 0.49666   9
  13   7  -2 5.44198 0.46912   6
 -13   7   2 5.59874 0.53524   7
  11  -7  -2 8.27759 0.54329   8
 -11  -7   2 7.62345 0.52810   5
 -11  -7   2 8.19785 0.55980   8
 -11   7   2 8.50151 0.49007   5
 -11   7   2 8.85044 0.59218   7
 -11   7   2 8.22577 0.52682   8
  11   7  -2 8.47186 0.52977   9
  11   7  -2 8.21757 0.50434   6
  -9  -7   2 11.5342 0.59392   8
  -9  -7   2 11.7688 0.61405   5
   9  -7  -2 11.1485 0.61291   8
  -9   7   2 12.1262 0.62136   8
  -9   7   2 12.7115 0.58700   5
  -9   7   2 12.2823 0.65003   7
   9   7  -2 10.8949 0.53080   6
   9   7  -2 12.0892 0.59096   9
  -7  -7   2 2.87483 0.32746   8
   7  -7  -2 3.10959 0.33381   8
  -7  -7   2 3.18419 0.33651   5
  -7   7   2 3.05182 0.33389   8
   7   7  -2 2.97023 0.30395   9
   7   7  -2 2.71588 0.27233   6
  -7   7   2 2.95266 0.31341   5
  -7   7   2 2.86826 0.31715   7
   5  -7  -2 0.69952 1.35185   4
  -5  -7   2 0.94518 0.97210   4
   5  -7  -2 0.24197 0.17839   8
   5  -7  -2 -0.2741 1.56813   1
  -5  -7   2 1.45383 1.87929   2
  -5  -7   2 0.79461 1.05429   1
   5  -7  -2 -0.1619 1.69660   2
  -5  -7   2 0.28060 0.16089   8
   5  -7  -2 0.37707 0.16153   9
  -5  -7   2 0.16249 0.09852   6
  -5  -7   2 0.35000 0.18056   5
  -5   7   2 0.30044 0.15956   8
  -5   7   2 1.61068 2.12754   1
   5   7  -2 0.18044 0.11642   6
  -5   7   2 1.72850 1.27177   2
   5   7  -2 0.27670 1.35912   4
   5   7  -2 -1.9150 1.27388   2
  -5   7   2 0.31579 0.16539   5
   5   7  -2 0.21154 0.13450   7
   5   7  -2 0.12354 0.12925   9
  -5   7   2 0.11486 0.12803   7
  -5   7   2 0.89186 1.33368   4
   5   7  -2 -0.8198 1.45191   1
  -3  -7   2 124.297 2.26808   8
   3  -7  -2 107.164 7.57296   1
  -3  -7   2 116.951 2.15855   7
  -3  -7   2 122.662 2.04597   6
  -3  -7   2 125.372 5.40385   1
  -3  -7   2 121.490 2.29043   5
   3  -7  -2 116.834 6.22058   2
   3  -7  -2 124.078 2.37884   9
  -3  -7   2 115.473 5.04526   4
   3  -7  -2 122.666 6.65033   4
   3  -7  -2 119.878 2.48060   8
  -3  -7   2 127.437 5.42523   2
   3   7  -2 123.143 2.04267   6
  -3   7   2 122.222 2.16067   6
  -3   7   2 125.127 2.48199   8
  -3   7   2 120.501 2.38027   5
  -3   7   2 120.945 6.80242   1
   3   7  -2 118.995 2.16468   7
  -3   7   2 121.893 2.26517   7
   3   7  -2 119.959 2.43467   8
  -3   7   2 128.738 6.33744   4
   3   7  -2 120.713 6.24043   1
   3   7  -2 119.368 5.95653   2
   3   7  -2 123.757 2.44895   5
  -1  -7   2 31.5012 2.14451   3
   1  -7  -2 28.5311 3.25782   4
  -1  -7   2 29.6960 0.81596   8
  -1  -7   2 29.0130 0.83858   5
  -1  -7   2 25.0773 2.41669   4
   1  -7  -2 30.0012 0.97870   9
   1  -7  -2 30.3678 3.50869   2
   1  -7  -2 26.5834 3.50305   1
  -1  -7   2 28.9919 4.47462   1
  -1  -7   2 27.9197 0.75537   7
  -1  -7   2 27.5294 2.56544   2
   1  -7  -2 31.9813 3.69325   4
   1  -7  -2 27.5586 0.97612   8
   1   7  -2 29.5234 0.75424   7
   1   7  -2 28.6444 0.92112   5
   1   7  -2 29.7281 0.94193   8
  -1   7   2 28.2307 0.81885   7
  -1   7   2 30.8145 1.11594   8
  -1   7   2 28.3316 0.76698   6
   1   7  -2 29.3199 3.00452   4
  -1   7   2 40.2510 4.27773   1
   1   7  -2 31.9633 3.28585   1
   1   7  -2 28.3872 0.62947   6
  -1   7   2 29.5801 0.99810   8
   1   7  -2 26.5110 2.95216   2
  -1  -7  -2 37.9324 3.69404   4
  -1  -7  -2 39.8857 3.72559   2
  -1  -7  -2 39.4256 1.17140   9
  -1  -7  -2 38.5260 3.83371   1
   1  -7   2 40.2974 2.77659   1
   1  -7   2 35.8340 0.91614   7
  -1  -7  -2 37.9048 1.17439   8
  -1  -7  -2 44.0182 4.24115   4
   1  -7   2 33.8084 2.32563   3
  -1  -7  -2 38.1509 1.15853   5
  -1  -7  -2 38.2435 3.92172   2
   1  -7   2 39.7571 0.96980   5
   1  -7   2 41.2055 2.87274   2
  -1   7  -2 39.8301 1.08103   8
   1   7   2 39.1402 0.99971   7
   1   7   2 38.4461 0.95102   6
   1   7   2 37.3925 1.28344   8
  -1   7  -2 37.9760 3.51029   1
   1   7   2 34.3456 4.37817   1
  -1   7  -2 37.0725 0.73430   6
   1   7   2 38.7151 1.17681   8
  -1   7  -2 38.9065 0.90051   7
   3  -7   2 0.84499 0.14971   8
   3  -7   2 0.78788 0.15979   7
   3  -7   2 0.80175 0.16755   5
   3  -7   2 0.71638 1.64559   2
   3  -7   2 0.79902 0.81096   4
  -3  -7  -2 -0.1445 1.43027   1
   3  -7   2 0.14146 0.80122   1
  -3  -7  -2 -1.2906 1.23091   4
  -3  -7  -2 1.55900 1.60775   4
  -3  -7  -2 -0.0374 1.23997   2
   3  -7   2 -0.5867 0.63637   3
  -3  -7  -2 0.45793 1.59810   2
  -3  -7  -2 0.57609 0.21679   8
  -3  -7  -2 0.66087 0.22232   5
   3   7   2 0.31551 0.18392   8
   3   7   2 0.57714 0.16512   7
  -3   7  -2 0.69554 0.15513   7
  -3   7  -2 -0.3396 1.39277   1
   3   7   2 1.94932 2.09511   1
   3   7   2 0.83123 0.18168   6
  -3   7  -2 0.67123 0.18737   8
   3   7   2 0.19477 0.20894   8
   5  -7   2 19.8325 0.52152   8
   5  -7   2 19.4148 0.58295   5
  -5  -7  -2 20.0226 0.81197   5
  -5  -7  -2 20.9431 0.85299   8
  -5  -7  -2 19.2909 0.90292   8
  -5   7  -2 19.5968 0.51250   6
  -5   7  -2 19.2858 0.67367   7
   5   7   2 20.0818 0.70706   6
   5   7   2 19.6744 0.74975   7
   5   7   2 19.9733 0.84108   8
  -7  -7  -2 20.4113 0.98060   8
  -7  -7  -2 21.3079 0.84617   5
   7  -7   2 20.0625 0.45272   8
   7   7   2 20.4491 0.81734   7
  -7   7  -2 19.5210 0.61671   9
  -7   7  -2 20.2960 0.74919   7
  -7   7  -2 20.3284 0.57909   6
   9  -7   2 1.99200 0.19263   5
  -9  -7  -2 1.58805 0.29466   5
  -9  -7  -2 2.23303 0.36776   8
  -9  -7  -2 1.29085 0.34190   8
   9   7   2 2.00408 0.30418   9
  -9   7  -2 1.75824 0.30509   7
  -9   7  -2 2.01441 0.25463   9
   9   7   2 2.05947 0.32608   6
 -11  -7  -2 14.7353 0.74541   5
 -11  -7  -2 14.5441 0.74808   8
 -11  -7  -2 13.5443 0.86968   8
  11   7   2 15.1030 0.67867   9
 -11   7  -2 14.9835 0.74102   7
 -11   7  -2 14.2538 0.64249   9
  11   7   2 14.2470 0.71554   6
 -13  -7  -2 0.87282 0.27940   8
 -13  -7  -2 0.16833 0.22895   5
 -13  -7  -2 0.17390 0.25477   8
 -13   7  -2 0.77617 0.27076   7
  13   7   2 0.05663 0.16637   9
 -13   7  -2 0.09452 0.15932   9
  13   7   2 0.32926 0.22029   6
 -15  -7  -2 19.4219 0.92510   5
 -15  -7  -2 21.2260 0.99709   8
  15   7   2 19.2087 0.82725   9
  15   7   2 19.2361 0.95268   6
 -15   7  -2 20.6132 1.00303   7
 -17  -7  -2 -0.0583 0.20593   8
 -17  -7  -2 0.79330 0.28646   5
 -17   7  -2 0.42464 0.26598   7
  17   7   2 0.29172 0.21223   9
  17   7   2 0.25165 0.26635   6
 -19  -7  -2 1.23759 0.34729   5
 -19  -7  -2 0.51804 0.29253   8
  19   7   2 0.10632 0.23080   9
  19   7   2 0.43585 0.32704   6
 -19   7  -2 0.34431 0.30268   7
 -21  -7  -2 0.80045 0.30340   8
 -21   7  -2 0.41560 0.31492   7
  21   7   2 0.48818 0.31921   6
 -22  -8   2 -0.3008 0.26593   8
 -22  -8   2 -0.3533 0.26350   5
  22   8  -2 1.05825 0.40199   9
 -22   8   2 0.09092 0.18338   8
  22   8  -2 0.06423 0.27586   6
 -22   8   2 0.19450 0.30450   7
 -20  -8   2 5.29449 0.61154   5
 -20  -8   2 7.08463 0.68784   8
  20   8  -2 6.69835 0.65935   6
  20   8  -2 5.67766 0.63629   9
 -20   8   2 7.35443 0.53622   8
 -20   8   2 5.41684 0.69341   7
 -18  -8   2 3.36531 0.49938   5
 -18  -8   2 4.23561 0.53671   8
  18   8  -2 3.28843 0.51117   6
 -18   8   2 3.49729 0.42912   8
 -18   8   2 3.91393 0.61056   7
  18   8  -2 4.52772 0.54900   9
 -16  -8   2 11.9578 0.77463   5
 -16  -8   2 12.5929 0.77908   8
  16   8  -2 13.1163 0.78830   9
 -16   8   2 12.5397 0.52960   5
 -16   8   2 14.0463 1.05089   7
 -14  -8   2 0.14398 0.23406   8
  14  -8  -2 0.69869 0.24912   8
 -14  -8   2 0.25309 0.24306   5
 -14   8   2 0.91625 0.24249   8
  14   8  -2 0.52762 0.25678   6
 -14   8   2 0.82433 0.30833   7
  14   8  -2 0.51436 0.27925   9
 -14   8   2 0.76856 0.21650   5
 -12  -8   2 1.96706 0.36026   8
  12  -8  -2 2.28686 0.37104   8
 -12  -8   2 2.54974 0.41411   5
 -12   8   2 3.18512 0.47366   7
 -12   8   2 3.03818 0.36826   5
  12   8  -2 2.99462 0.39259   6
  12   8  -2 2.37570 0.38353   9
 -12   8   2 3.10388 0.37477   8
 -10  -8   2 29.8366 1.05917   5
  10  -8  -2 29.1429 1.04701   8
 -10  -8   2 29.7282 1.03425   8
 -10   8   2 29.1715 1.04233   8
 -10   8   2 29.5672 1.08295   7
  10   8  -2 31.0799 1.02548   9
  10   8  -2 28.6143 0.94093   6
  -8  -8   2 43.8954 1.25531   8
   8  -8  -2 46.2740 1.35447   8
  -8  -8   2 46.6161 1.31345   5
  -8   8   2 43.9842 1.31352   8
  -8   8   2 47.2045 1.33490   7
   8   8  -2 47.2728 1.25906   9
   8   8  -2 46.0650 1.15912   6
  -8   8   2 46.4193 1.25068   5
  -6  -8   2 2.43978 0.32189   8
  -6  -8   2 2.57542 0.34567   5
  -6   8   2 2.44659 0.36110   8
   6   8  -2 2.16390 0.36609   8
  -6   8   2 2.45391 0.34092   5
   6   8  -2 1.81201 0.36893   9
  -6   8   2 2.28732 0.32342   7
   6   8  -2 2.13581 0.25207   6
   6   8  -2 2.34447 0.30132   7
  -4  -8   2 20.0830 0.75874   5
  -4  -8   2 19.7390 0.86092   8
   4  -8  -2 19.8314 0.83967   8
  -4  -8   2 18.9326 0.59034   6
  -4   8   2 19.2712 0.65628   6
   4   8  -2 20.1046 0.59968   6
  -4   8   2 20.1733 0.84334   8
  -4   8   2 19.4850 0.72063   7
   4   8  -2 19.4468 0.68943   7
   4   8  -2 19.2022 0.84549   8
  -4   8   2 20.1711 0.78821   5
  -2  -8   2 104.941 2.10115   5
  -2  -8   2 107.001 2.07343   8
  -2  -8   2 103.645 1.80693   6
   2  -8  -2 105.124 2.31020   8
   2   8  -2 102.647 1.96504   7
   2   8  -2 105.268 2.28846   8
  -2   8   2 105.054 1.97164   6
   2   8  -2 104.246 2.26451   5
  -2   8   2 107.362 2.31512   8
  -2   8   2 105.730 2.07403   7
   2   8  -2 105.746 1.81101   6
   0  -8   2 88.9179 1.78466   8
   0  -8   2 92.0641 1.84093   5
   0  -8  -2 92.9104 2.08626   5
   0  -8  -2 87.1395 2.27569   8
   0   8  -2 89.6170 1.71307   7
   0   8   2 87.6378 2.05171   8
   0   8  -2 88.8584 1.53763   6
   0   8   2 89.8067 2.27080   8
   0   8   2 93.5017 1.78390   6
   0   8  -2 89.4293 2.00860   8
   0   8   2 89.4155 1.83775   7
  -2  -8  -2 18.6171 0.83873   8
   2  -8   2 20.2536 0.69048   5
  -2  -8  -2 21.1495 0.87294   5
   2  -8   2 20.8694 0.91518   8
  -2   8  -2 19.7133 0.50049   6
  -2   8  -2 18.9874 0.76885   8
   2   8   2 20.2707 0.68265   6
   2   8   2 19.3298 0.84543   8
  -2   8  -2 20.6478 0.65022   7
   2   8   2 19.9259 0.97208   8
   2   8   2 19.7368 0.72963   7
   4  -8   2 4.07650 0.30913   5
  -4  -8  -2 4.27335 0.44200   8
  -4  -8  -2 3.74076 0.41115   5
   4  -8   2 3.75797 0.26641   8
   4   8   2 3.92319 0.41782   8
   4   8   2 4.39974 0.35143   6
  -4   8  -2 4.76896 0.38547   8
   4   8   2 4.34060 0.63086   7
  -4   8  -2 3.76176 0.21142   6
  -4   8  -2 4.83321 0.34600   7
  -6  -8  -2 125.119 2.62739   8
  -6  -8  -2 126.095 2.60307   5
   6  -8   2 122.684 2.05055   8
   6  -8   2 120.627 2.17146   5
  -6   8  -2 120.936 2.05911   6
   6   8   2 122.506 2.49378   7
  -6   8  -2 123.012 2.35038   7
  -6   8  -2 117.945 2.30235   9
   6   8   2 120.904 2.70379   6
  -8  -8  -2 165.671 3.27229   8
  -8  -8  -2 162.952 3.21486   5
   8   8   2 162.736 3.06602   6
  -8   8  -2 162.775 3.05900   7
   8   8   2 161.821 3.20647   7
  -8   8  -2 161.281 2.92003   9
  10  -8   2 43.6790 0.93995   5
 -10  -8  -2 44.0010 1.36821   5
 -10  -8  -2 43.9828 1.38079   8
  10   8   2 43.5856 1.29562   6
  10   8   2 45.7841 1.26472   9
 -10   8  -2 43.4323 1.30684   7
 -10   8  -2 40.3927 1.12551   9
 -12  -8  -2 8.95349 0.64511   8
  12  -8   2 9.07026 0.32251   5
 -12  -8  -2 8.32439 0.63391   5
  12   8   2 9.54194 0.59033   9
 -12   8  -2 7.69880 0.47534   9
 -12   8  -2 9.26788 0.63029   7
  12   8   2 8.09738 0.60703   6
 -14  -8  -2 3.86700 0.48577   5
 -14  -8  -2 4.21377 0.53599   8
  14   8   2 3.60635 0.42510   9
 -14   8  -2 3.73521 0.47915   7
  14   8   2 4.37725 0.53015   6
 -16  -8  -2 1.88551 0.37959   5
 -16  -8  -2 2.47011 0.39932   8
  16   8   2 2.65037 0.44280   6
  16   8   2 2.80152 0.39971   9
 -16   8  -2 2.79498 0.74451   7
 -18  -8  -2 16.5533 0.94897   8
 -18  -8  -2 18.2948 0.96435   5
  18   8   2 17.9810 1.01453   6
 -18   8  -2 18.0388 1.04674   7
  18   8   2 18.0669 0.88470   9
 -20  -8  -2 2.79896 0.47399   8
  20   8   2 1.64071 0.42604   9
 -20   8  -2 2.34565 0.49182   7
  20   8   2 2.36614 0.49458   6
 -21  -9   2 -0.2290 0.29659   5
 -21  -9   2 0.13729 0.38754   8
  21   9  -2 0.00962 0.30743   9
  21   9  -2 -0.4518 0.28930   6
 -21   9   2 0.09624 0.18171   8
 -19  -9   2 2.20262 0.46666   8
 -19  -9   2 2.70565 0.47140   5
 -19   9   2 3.37189 0.59040   7
  19   9  -2 2.25539 0.46695   6
  19   9  -2 2.20703 0.48853   9
 -19   9   2 3.31790 0.40458   8
 -17  -9   2 0.13655 0.24979   8
 -17  -9   2 0.00301 0.22638   5
 -17   9   2 0.30206 0.20789   8
 -17   9   2 0.56615 0.31601   7
  17   9  -2 0.38281 0.27580   6
  17   9  -2 0.03128 0.22384   9
 -15  -9   2 0.10371 0.24867   8
 -15  -9   2 0.35927 0.28607   5
  15   9  -2 0.21872 0.23221   6
 -15   9   2 0.65639 0.37742   8
 -13  -9   2 2.50146 0.43458   5
 -13  -9   2 3.25862 0.45532   8
  13  -9  -2 2.65668 0.53530   8
  13   9  -2 2.77992 0.40176   6
 -13   9   2 2.17069 0.37942   8
 -13   9   2 3.35967 0.50495   7
  13   9  -2 2.79936 0.42067   9
 -11  -9   2 4.00961 0.50866   5
  11  -9  -2 4.69937 0.45153   8
 -11  -9   2 4.01437 0.48062   8
 -11   9   2 4.94782 0.41310   5
  11   9  -2 3.91572 0.42827   6
  11   9  -2 4.80647 0.46906   9
 -11   9   2 4.67100 0.48979   7
 -11   9   2 5.22254 0.47973   8
   9  -9  -2 79.6172 1.96002   8
  -9  -9   2 81.7616 1.96158   5
  -9  -9   2 77.5003 1.90645   8
  -9   9   2 80.3212 1.82653   5
  -9   9   2 81.3478 1.98348   7
   9   9  -2 80.9439 1.88193   9
   9   9  -2 79.4260 1.78578   6
  -9   9   2 81.1902 1.97243   8
  -7  -9   2 23.9981 0.91812   8
  -7  -9   2 24.5255 0.93716   5
  -7   9   2 23.8302 0.90957   7
  -7   9   2 22.6734 0.92847   8
   7   9  -2 22.9020 0.88391   7
   7   9  -2 24.2148 0.88174   9
   7   9  -2 24.0043 0.77907   6
   5  -9  -2 3.56359 0.40916   8
  -5  -9   2 3.82575 0.41079   5
  -5  -9   2 3.18987 0.38952   8
   5   9  -2 3.17770 0.44986   8
  -5   9   2 4.85944 0.45723   8
   5   9  -2 3.75091 0.31076   6
  -5   9   2 4.07492 0.33739   6
  -5   9   2 3.45260 0.36043   7
   5   9  -2 3.68009 0.35717   7
  -3  -9   2 16.1599 0.70716   5
   3  -9  -2 14.4380 0.74029   8
  -3  -9   2 15.9516 0.67584   8
  -3  -9   2 13.4423 0.49128   6
   3   9  -2 15.4508 0.80810   8
  -3   9   2 16.1332 0.78236   8
   3   9  -2 15.2814 0.51179   6
  -3   9   2 14.8964 0.57484   6
   3   9  -2 15.0618 0.60955   7
  -1  -9   2 22.9628 0.82220   5
   1  -9  -2 21.3537 0.92069   8
   1  -9  -2 21.9999 0.93678   5
  -1  -9   2 21.9500 0.76779   8
  -1   9   2 21.1574 0.91718   7
  -1   9   2 22.0934 0.92549   8
  -1   9   2 21.8042 1.05385   8
   1   9  -2 21.3843 0.70994   7
   1   9  -2 22.0173 0.92645   8
   1   9  -2 21.4599 0.58985   6
  -1   9   2 21.5431 0.71778   6
   1  -9   2 34.1965 0.99818   5
  -1  -9  -2 34.8089 1.19517   5
  -1  -9  -2 35.4019 1.21605   8
   1  -9   2 35.6803 1.16740   8
   1   9   2 35.6510 1.39380   8
  -1   9  -2 33.3006 1.21254   8
   1   9   2 36.2121 0.98448   6
  -1   9  -2 35.4148 0.92534   6
   1   9   2 34.3777 1.19795   8
  -1   9  -2 34.8188 0.93545   7
   1   9   2 34.2223 1.29108   7
  -3  -9  -2 19.0518 0.86614   5
   3  -9   2 16.3898 0.60471   8
   3  -9   2 17.7973 0.66808   5
  -3  -9  -2 16.9905 0.83957   8
   3   9   2 17.8045 0.68463   6
   3   9   2 16.8561 0.83467   8
   3   9   2 17.1944 0.71695   7
  -3   9  -2 16.2507 0.54426   6
  -3   9  -2 15.7402 0.60774   7
  -3   9  -2 16.4558 0.77242   8
   5  -9   2 23.3633 0.76075   5
  -5  -9  -2 24.4675 0.99626   5
   5  -9   2 24.1314 0.69393   8
  -5  -9  -2 23.3821 1.00089   8
  -5   9  -2 21.9770 0.87005   8
   5   9   2 23.8931 0.84329   6
  -5   9  -2 23.3678 0.62566   6
   5   9   2 23.8834 1.02529   8
   5   9   2 24.8689 0.92208   7
  -5   9  -2 25.0463 0.83245   7
  -7  -9  -2 55.1437 1.58643   5
   7  -9   2 54.7751 1.24736   5
  -7  -9  -2 55.7954 2.07296   8
   7  -9   2 56.4595 1.13001   8
  -7   9  -2 54.5501 1.16031   6
  -7   9  -2 57.8143 1.45372   7
   7   9   2 56.9689 1.46086   6
   7   9   2 56.0530 1.56207   7
  -9  -9  -2 6.14149 0.55761   5
  -9  -9  -2 6.07022 0.57362   8
   9   9   2 5.98737 0.55380   7
   9   9   2 5.62676 0.49346   6
   9   9   2 5.48455 0.47626   9
  -9   9  -2 5.50679 0.46853   7
 -11  -9  -2 0.25999 0.24158   8
 -11  -9  -2 0.27219 0.24737   5
  11  -9   2 0.17341 0.13156   5
 -11   9  -2 0.01897 0.19728   7
  11   9   2 -0.0980 0.18645   6
  11   9   2 0.27787 0.20932   9
  13  -9   2 1.38131 0.16353   5
 -13  -9  -2 1.22889 0.34154   8
 -13  -9  -2 1.18653 0.32691   5
 -13   9  -2 0.76196 0.28092   7
  13   9   2 1.21980 0.28976   9
 -15  -9  -2 0.29615 0.25218   8
 -15  -9  -2 0.53558 0.27530   5
  15   9   2 0.06575 0.22687   9
 -15   9  -2 -0.0650 0.22359   7
  15   9   2 0.19295 0.23832   6
 -17  -9  -2 0.06026 0.26943   5
  17   9   2 0.07732 0.22567   9
 -17   9  -2 -0.0551 0.22997   7
  17   9   2 -0.1140 0.23047   6
  19   9   2 1.44518 0.37975   9
 -19   9  -2 0.60611 0.34764   7
  19   9   2 1.77409 0.42713   6
 -20 -10   2 3.45787 0.58295   5
 -20  10   2 5.15837 0.44570   8
 -20  10   2 3.54082 0.81204   7
  20  10  -2 5.47263 0.65484   9
 -18 -10   2 19.7034 1.07072   8
 -18 -10   2 20.0742 1.06724   5
 -18  10   2 19.8570 1.14574   7
 -18  10   2 19.9168 0.85236   8
  18  10  -2 19.3123 1.01829   6
  18  10  -2 17.7844 1.01932   9
 -16 -10   2 0.08828 0.26473   5
 -16 -10   2 0.38731 0.31547   8
  16  10  -2 0.18280 0.24432   9
  16  10  -2 0.33806 0.26595   6
 -16  10   2 0.28136 0.26705   7
 -16  10   2 0.44818 0.23652   8
 -14 -10   2 45.5189 1.52762   8
 -14 -10   2 47.1591 1.58948   5
  14  10  -2 45.9141 1.44637   6
  14  10  -2 47.9692 1.54624   9
 -14  10   2 48.6073 1.43606   8
 -14  10   2 46.0836 2.40573   7
 -12 -10   2 23.0477 1.05042   5
  12 -10  -2 23.4545 0.95419   8
 -12 -10   2 21.6246 0.99974   8
 -12  10   2 23.5731 0.98951   8
 -12  10   2 24.2495 1.09043   7
  12  10  -2 22.7086 0.93295   6
  12  10  -2 24.3589 1.03330   9
 -10 -10   2 7.49135 0.61948   5
  10 -10  -2 8.24814 0.58841   8
 -10 -10   2 7.76254 0.61664   8
 -10  10   2 7.95113 0.58455   8
  10  10  -2 7.50652 0.54063   6
  10  10  -2 9.66797 0.64565   9
 -10  10   2 7.70708 0.61475   7
   8 -10  -2 0.28787 0.24247   8
  -8 -10   2 0.00454 0.20421   5
  -8 -10   2 -0.0331 0.19913   8
   8  10  -2 -0.0463 0.19163   7
  -8  10   2 -0.1293 0.16225   7
  -8  10   2 0.09096 0.18385   8
   8  10  -2 -0.0162 0.17399   9
  -6 -10   2 6.14779 0.54703   5
  -6 -10   2 5.33903 0.48211   8
   6 -10  -2 6.07417 0.60475   8
   6  10  -2 6.66732 0.41949   6
   6  10  -2 5.67827 0.45899   9
   6  10  -2 5.60797 0.47495   7
  -6  10   2 5.86809 0.51520   8
  -6  10   2 6.22875 0.48715   7
  -6  10   2 5.95570 0.41551   6
   4 -10  -2 4.56811 0.46814   8
  -4 -10   2 4.28345 0.43638   5
  -4 -10   2 4.07553 0.41089   8
   4  10  -2 3.63029 0.47023   7
  -4  10   2 3.40487 0.41345   8
   4  10  -2 3.79313 0.50433   8
  -4  10   2 3.94225 0.37541   7
  -4  10   2 4.62065 0.36860   6
   4  10  -2 3.63123 0.30509   6
   2 -10  -2 7.57891 0.57586   8
  -2 -10   2 8.24651 0.51492   8
   2 -10  -2 7.63272 0.59260   5
  -2 -10   2 7.16627 0.51330   5
   2  10  -2 8.38355 0.47995   7
  -2  10   2 7.48511 0.44809   6
   2  10  -2 7.51207 0.61573   8
  -2  10   2 8.10267 0.58577   8
  -2  10   2 8.16450 0.50766   7
   2  10  -2 7.97070 0.38698   6
   0 -10   2 0.06599 0.17328   5
   0 -10  -2 0.15444 0.19406   8
   0 -10  -2 0.38103 0.23036   5
   0 -10   2 -0.1337 0.14685   8
   0  10   2 0.03870 0.16768   8
   0  10   2 -0.0536 0.23995   8
   0  10   2 0.18962 0.15128   6
   0  10  -2 0.03125 0.18620   8
   0  10  -2 0.01947 0.13283   7
   0  10  -2 -0.0167 0.09994   6
   0  10   2 -0.1665 0.10696   7
   2 -10   2 61.9361 1.51085   5
  -2 -10  -2 62.7526 1.76969   8
  -2  10  -2 62.2007 1.44314   7
  -2  10  -2 61.3967 1.74775   8
   2  10   2 65.2482 1.84239   8
  -2  10  -2 64.1957 1.22648   6
   2  10   2 62.4553 1.57778   7
   2  10   2 64.2163 1.52791   6
   4 -10   2 -0.0670 0.13636   8
  -4 -10  -2 -0.1979 0.18709   8
   4 -10   2 0.13111 0.15847   5
  -4 -10  -2 0.23446 0.23462   5
   4  10   2 0.00216 0.15590   7
  -4  10  -2 -0.0676 0.13497   7
  -4  10  -2 -0.0751 0.09386   6
  -4  10  -2 -0.0885 0.16502   8
   4  10   2 -0.2032 0.13713   6
   4  10   2 0.32720 0.27865   8
  -6 -10  -2 2.15567 0.41893   5
  -6 -10  -2 2.26524 0.43170   8
   6 -10   2 2.14843 0.25244   8
   6 -10   2 2.14968 0.29551   5
   6  10   2 2.04350 0.35858   7
  -6  10  -2 1.64456 0.20508   6
   6  10   2 2.13862 0.34316   6
  -8 -10  -2 12.5067 0.78737   5
  -8 -10  -2 12.0249 0.78358   8
   8 -10   2 11.3719 0.53075   5
   8  10   2 11.4011 0.72699   7
   8  10   2 10.5003 0.65765   6
  -8  10  -2 10.2947 0.60970   7
 -10 -10  -2 5.05058 0.57963   8
 -10 -10  -2 5.62051 0.57833   5
  10 -10   2 5.77329 0.46007   5
 -10  10  -2 5.45562 0.51206   7
  10  10   2 5.39254 0.50572   9
  10  10   2 5.00257 0.52380   6
  12 -10   2 34.7469 0.84577   5
 -12 -10  -2 35.4612 1.35862   5
 -12 -10  -2 35.4014 1.33266   8
 -12  10  -2 34.5582 1.26550   7
  12  10   2 37.3400 1.27169   9
 -14 -10  -2 18.7898 0.99954   8
 -14 -10  -2 16.5987 0.92933   5
 -14  10  -2 17.9115 0.94247   7
  14  10   2 16.6996 0.86377   9
  14  10   2 17.9355 0.94207   6
 -16 -10  -2 6.90586 0.65139   5
 -16 -10  -2 6.08297 0.62301   8
 -16  10  -2 5.19201 0.59891   7
  16  10   2 5.41024 0.54870   9
  16  10   2 5.53593 0.61027   6
 -18 -10  -2 3.37207 0.79577   5
 -18 -10  -2 1.98151 0.42773   8
  18  10   2 2.27578 0.41331   9
 -18  10  -2 2.81685 0.52060   7
 -19 -11   2 2.57743 0.49076   8
 -19 -11   2 2.73600 0.50195   5
 -19  11   2 2.52480 0.35495   8
  19  11  -2 2.69466 0.49273   9
 -19  11   2 2.42762 0.55399   7
  19  11  -2 2.64357 0.47367   6
 -17 -11   2 -0.0625 0.30615   8
 -17 -11   2 -0.2201 0.24786   5
 -17  11   2 -0.1724 0.23054   7
  17  11  -2 0.39774 0.27773   6
 -17  11   2 0.31052 0.21613   8
  17  11  -2 0.09225 0.27153   9
 -15 -11   2 0.93814 0.41732   8
 -15 -11   2 1.25613 0.36659   5
  15  11  -2 1.28403 0.32927   6
 -15  11   2 2.24079 0.38263   8
 -15  11   2 1.85865 0.43905   7
  15  11  -2 1.90043 0.42651   9
 -13 -11   2 1.33944 0.35855   8
 -13 -11   2 1.94660 0.43225   5
 -13  11   2 2.84271 0.43660   8
  13  11  -2 2.43742 0.44805   9
 -13  11   2 2.28187 0.44541   7
  13  11  -2 2.56629 0.40369   6
 -11 -11   2 2.86194 0.44426   8
 -11 -11   2 2.95813 0.48249   5
  11 -11  -2 2.98714 0.42118   8
 -11  11   2 3.61919 0.51562   7
 -11  11   2 3.28988 0.52089   8
  11  11  -2 2.64067 0.39489   6
  -9 -11   2 2.54665 0.43753   5
   9 -11  -2 2.62837 0.40555   8
   9  11  -2 2.59676 0.36122   6
  -9  11   2 3.03278 0.45143   7
   9  11  -2 2.92975 0.43743   9
  -9  11   2 3.20990 0.45639   8
  -7 -11   2 137.487 2.88441   5
  -7 -11   2 132.506 2.81180   8
  -7  11   2 130.158 2.56825   6
  -7  11   2 132.145 2.88662   8
  -7  11   2 132.178 2.77987   7
   7  11  -2 131.301 2.73093   9
   7  11  -2 133.605 2.78527   7
   5 -11  -2 28.9868 1.14312   8
  -5 -11   2 29.7249 1.07282   8
  -5 -11   2 29.3569 1.10498   5
  -5  11   2 29.8332 1.16259   8
  -5  11   2 28.5945 1.10851   6
   5  11  -2 29.2763 0.88517   6
   5  11  -2 29.0144 1.02725   7
  -5  11   2 29.2324 1.04059   7
  -3 -11   2 76.3588 1.85722   5
   3 -11  -2 73.3700 1.96763   8
  -3 -11   2 75.4612 1.85844   8
   3 -11  -2 74.7333 1.99478   5
   3  11  -2 72.9817 1.71355   7
  -3  11   2 72.3384 1.62876   6
  -3  11   2 75.9192 2.00585   8
   3  11  -2 69.4425 2.16618   8
  -3  11   2 71.0624 1.74744   7
   3  11  -2 72.0758 1.50450   6
   1 -11  -2 1.96628 0.38631   8
   1 -11  -2 1.94865 0.40958   5
  -1 -11   2 2.34757 0.36834   5
  -1 -11   2 2.20203 0.34026   8
   1  11  -2 2.70040 0.46834   8
   1  11  -2 2.07158 0.35381   7
  -1  11   2 2.49403 0.51677   8
  -1  11   2 1.80974 0.34772   6
  -1  11   2 2.25302 0.33889   7
   1  11  -2 2.01215 0.24218   6
  -1  11   2 2.38704 0.42490   8
   1 -11   2 127.850 2.51744   8
   1 -11   2 127.674 2.59537   5
  -1 -11  -2 124.569 2.84175   8
  -1 -11  -2 131.344 2.88185   5
  -1  11  -2 123.816 2.93322   8
   1  11   2 121.547 3.21111   8
   1  11   2 129.644 2.91850   8
   1  11   2 127.078 2.60723   7
   1  11   2 130.882 2.49543   6
  -1  11  -2 124.143 2.17710   6
   3 -11   2 7.86416 0.51512   5
  -3 -11  -2 7.35302 0.63108   8
  -3 -11  -2 7.78875 0.65052   5
   3 -11   2 7.09981 0.46812   8
  -3  11  -2 6.92003 0.59964   8
  -3  11  -2 7.76825 0.36701   6
   3  11   2 8.93362 0.68017   8
   3  11   2 8.71154 0.55184   6
   3  11   2 6.99508 0.54191   7
  -3  11  -2 7.04660 0.47913   7
   5 -11   2 148.082 2.75801   5
   5 -11   2 139.010 2.57975   8
  -5 -11  -2 144.309 3.13853   8
  -5 -11  -2 143.540 3.11061   5
   5  11   2 139.533 2.78504   6
   5  11   2 140.029 2.94652   7
  -5  11  -2 134.085 2.36186   6
  -5  11  -2 142.311 2.74127   7
  -5  11  -2 140.261 2.40434   6
   7 -11   2 18.5437 0.72100   5
   7 -11   2 17.9051 0.61481   8
  -7 -11  -2 17.9553 0.96937   5
  -7 -11  -2 18.7318 0.99483   8
  -7  11  -2 19.4081 0.81431   7
   7  11   2 18.2747 0.82806   6
   7  11   2 18.0792 0.91768   7
  -9 -11  -2 9.60131 0.74856   5
   9 -11   2 9.61533 0.50807   5
  -9 -11  -2 8.31077 0.69994   8
  -9  11  -2 9.11407 0.61046   7
   9  11   2 9.20065 0.63394   6
   9  11   2 9.97013 0.64928   9
   9  11   2 9.60566 0.70847   7
 -11 -11  -2 20.6770 1.06235   8
 -11 -11  -2 19.6206 1.03020   5
  11  11   2 18.9211 0.91975   9
 -11  11  -2 18.9684 0.91351   7
 -13 -11  -2 0.27052 0.27966   5
 -13 -11  -2 0.59779 0.32012   8
  13  11   2 0.62214 0.29151   6
 -13  11  -2 0.88873 0.28610   7
  13  11   2 1.16586 0.33445   9
 -15 -11  -2 1.42888 0.39495   8
 -15 -11  -2 0.84023 0.32282   5
  15  11   2 0.81691 0.32777   6
 -15  11  -2 0.71406 0.32711   7
  15  11   2 0.60910 0.32647   9
 -17 -11  -2 0.48800 0.32679   8
 -17 -11  -2 1.21859 0.39229   5
 -17  11  -2 0.59646 0.31401   7
  17  11   2 0.47430 0.29599   9
  17  11   2 -0.0177 0.52525   6
 -18 -12   2 7.22289 0.76761   5
 -18 -12   2 7.83236 0.80883   8
  18  12  -2 8.14835 0.74693   6
  18  12  -2 8.07838 0.77544   9
 -18  12   2 8.85327 0.87020   7
 -18  12   2 8.61790 0.56371   8
 -16 -12   2 0.51657 0.35249   5
 -16 -12   2 0.50230 0.36198   8
 -16  12   2 0.12501 0.25132   7
  16  12  -2 -0.2713 0.26432   9
 -16  12   2 -0.0006 0.21301   8
  16  12  -2 0.45781 0.29569   6
 -14 -12   2 10.4814 0.83904   8
 -14 -12   2 9.82952 0.81411   5
 -14  12   2 9.88934 0.66642   8
 -14  12   2 10.5967 0.81399   7
  14  12  -2 9.75173 0.68317   6
  14  12  -2 10.8491 0.79509   9
 -12 -12   2 2.87339 0.46379   8
 -12 -12   2 2.23414 0.46649   5
  12  12  -2 2.52959 0.38718   6
 -12  12   2 2.25131 0.43745   7
  12  12  -2 2.08737 0.40871   9
 -12  12   2 2.23873 0.39525   8
 -10 -12   2 8.96777 0.72058   5
 -10 -12   2 9.66635 0.70451   8
  10 -12  -2 8.43933 0.64660   8
  10  12  -2 8.54867 0.65634   9
  10  12  -2 8.59152 0.58423   6
 -10  12   2 8.73637 0.66096   7
 -10  12   2 8.82739 0.65645   8
  -8 -12   2 48.6677 1.55793   8
   8 -12  -2 49.7341 1.58923   8
  -8 -12   2 51.7425 1.63199   5
  -8  12   2 47.8016 1.49386   7
  -8  12   2 50.5144 1.36320   6
   8  12  -2 49.2220 1.53959   7
  -8  12   2 51.1180 1.60742   8
   8  12  -2 50.7698 1.36023   6
   8  12  -2 52.3792 1.55841   9
   6 -12  -2 1.66131 0.37394   8
   6 -12  -2 1.43282 0.38400   5
  -6 -12   2 2.29643 0.43209   5
  -6 -12   2 2.15445 0.38905   8
   6  12  -2 1.99743 0.35779   7
  -6  12   2 2.32084 0.34543   6
  -6  12   2 2.02305 0.40353   8
   6  12  -2 2.44804 0.38784   9
  -6  12   2 2.14091 0.37279   7
  -4 -12   2 21.3863 0.97013   5
   4 -12  -2 22.8355 1.02760   8
   4 -12  -2 22.8020 1.05826   5
  -4 -12   2 21.5228 0.93822   8
  -4  12   2 23.0197 0.92814   7
   4  12  -2 20.6166 1.13090   8
   4  12  -2 22.3192 0.75118   6
   4  12  -2 20.0632 0.87104   7
  -4  12   2 21.0041 0.80030   6
  -4  12   2 21.3312 1.02368   8
   2 -12  -2 37.5715 1.39314   8
   2 -12  -2 38.4200 1.42986   5
  -2 -12   2 38.7724 1.28703   5
  -2 -12   2 37.8189 1.23305   8
   2  12  -2 36.4848 1.15590   7
  -2  12   2 36.6241 1.21273   7
  -2  12   2 39.7023 1.13676   6
  -2  12   2 38.1898 1.40913   8
   2  12  -2 37.3729 1.54141   8
   2  12  -2 36.1052 0.95712   6
   0 -12   2 2.73635 0.38029   8
   0 -12   2 2.54950 0.40267   5
   0 -12  -2 2.48898 0.43164   8
   0 -12  -2 3.11451 0.48638   5
   0  12   2 2.04490 0.31292   6
   0  12   2 2.07331 0.54140   8
   0  12   2 2.33519 0.36306   7
   0  12  -2 2.35094 0.46937   8
   0  12  -2 3.19540 0.28636   6
   0  12  -2 2.42594 0.34193   7
   0  12   2 2.97625 0.48315   8
  -2 -12  -2 42.8335 1.51373   8
   2 -12   2 45.1537 1.34728   5
  -2 -12  -2 44.8396 1.54939   5
  -2  12  -2 41.4158 1.61673   8
  -2  12  -2 43.9863 1.24727   7
  -2  12  -2 44.4878 1.01192   6
   2  12   2 44.8921 1.39362   7
   2  12   2 44.6143 1.26595   6
   2  12   2 43.4438 1.54518   8
  -4 -12  -2 29.7041 1.25494   8
   4 -12   2 28.4251 0.93794   8
   4 -12   2 29.5317 1.03021   5
  -4 -12  -2 28.7293 1.22354   5
   4  12   2 29.6995 1.13046   7
  -4  12  -2 26.5287 0.95212   7
  -4  12  -2 27.2405 1.21885   8
  -4  12  -2 27.6147 0.76149   6
   4  12   2 29.7474 1.03155   6
  -6 -12  -2 18.4024 0.99792   5
  -6 -12  -2 20.1393 1.04616   8
   6 -12   2 18.5444 0.68485   8
   6 -12   2 18.1686 0.91930   5
   6  12   2 19.0952 0.95255   7
   6  12   2 17.9993 0.84381   6
  -6  12  -2 18.8140 0.61704   6
  -6  12  -2 18.3692 0.81072   7
  -8 -12  -2 11.9187 0.82796   8
  -8 -12  -2 12.1206 0.85903   5
   8 -12   2 11.9901 0.60930   5
   8  12   2 11.7662 1.03888   7
  -8  12  -2 12.4476 0.69383   7
   8  12   2 12.7970 0.72991   6
  -8  12  -2 12.9136 0.52863   6
  10 -12   2 0.19055 0.20990   5
 -10 -12  -2 0.08102 0.27555   5
 -10 -12  -2 0.21110 0.26003   8
  10  12   2 -0.4066 0.21031   6
 -10  12  -2 -0.2358 0.16781   7
  10  12   2 0.09342 0.20359   9
 -12 -12  -2 14.9789 0.97527   8
 -12 -12  -2 15.2230 0.96067   5
 -12  12  -2 14.0931 0.82255   7
  12  12   2 14.4816 0.85044   9
  12  12   2 15.0692 0.88067   6
 -14 -12  -2 2.71121 0.51962   8
 -14 -12  -2 3.11906 0.53154   5
 -14  12  -2 2.42085 0.45260   7
  14  12   2 2.10668 0.43439   6
  14  12   2 2.81685 0.44649   9
 -16 -12  -2 0.25498 0.34903   5
 -16 -12  -2 0.21141 0.30045   8
  16  12   2 0.54707 0.38878   6
 -16  12  -2 0.12961 0.26105   7
  16  12   2 0.10419 0.26662   9
 -17 -13   2 13.3646 0.97656   5
 -17  13   2 13.3278 1.27582   7
  17  13  -2 12.0910 0.83939   6
 -17  13   2 12.8781 1.08809   8
  17  13  -2 11.7998 0.93170   9
 -15 -13   2 8.92733 0.79026   8
 -15 -13   2 9.23176 0.83850   5
 -15  13   2 9.79646 0.66859   8
  15  13  -2 8.63001 0.75641   9
  15  13  -2 8.74152 0.70728   6
 -15  13   2 8.50627 0.76285   7
 -13 -13   2 16.0291 0.98884   8
 -13 -13   2 16.2104 1.03552   5
  13  13  -2 17.0381 0.99140   9
 -13  13   2 16.3000 0.85491   8
 -13  13   2 15.8354 0.95568   7
  13  13  -2 16.3118 0.86276   6
 -11 -13   2 0.14462 0.29160   8
 -11 -13   2 0.20307 0.31605   5
  11  13  -2 0.09147 0.22293   9
 -11  13   2 -0.0280 0.20507   7
  11  13  -2 -0.1072 0.21395   6
 -11  13   2 -0.0997 0.19798   8
  -9 -13   2 20.6624 1.05255   8
   9 -13  -2 20.9576 1.04602   5
  -9 -13   2 20.0355 1.11691   5
  -9  13   2 20.1752 1.16062   7
  -9  13   2 19.7154 0.84534   6
  -9  13   2 20.4694 1.01008   8
   9  13  -2 21.1672 0.88590   6
   9  13  -2 21.6949 1.02634   9
  -7 -13   2 13.8799 0.84658   8
  -7 -13   2 14.2314 0.85873   5
   7 -13  -2 14.7767 0.89786   5
  -7  13   2 13.5377 0.67906   6
   7  13  -2 16.1939 0.85860   9
  -7  13   2 14.1787 0.79271   7
   7  13  -2 14.5359 0.68893   6
   7  13  -2 13.7440 0.81219   7
  -7  13   2 13.3235 0.83767   8
  -5 -13   2 19.3799 0.98599   5
   5 -13  -2 17.1061 0.93260   8
  -5 -13   2 18.4496 0.91791   8
   5 -13  -2 19.4276 1.03744   5
   5  13  -2 21.6303 0.94953   7
  -5  13   2 20.4666 0.80852   6
   5  13  -2 19.4107 1.13353   6
  -5  13   2 19.7396 1.28974   8
  -5  13   2 17.6405 0.88108   7
  -3 -13   2 0.83723 0.30887   8
   3 -13  -2 0.20922 0.27635   8
   3 -13  -2 1.19584 0.36382   5
  -3 -13   2 0.93288 0.33508   5
   3  13  -2 0.65008 0.37390   8
   3  13  -2 0.72385 0.25852   7
  -3  13   2 0.84822 0.31290   8
  -3  13   2 1.53791 0.34744   7
  -3  13   2 0.76770 0.25451   6
   3  13  -2 1.21545 0.24325   6
   1 -13  -2 22.4187 1.08805   5
   1 -13  -2 20.3364 1.04351   8
  -1 -13   2 20.4145 0.90106   8
   1  13  -2 22.2655 0.72309   6
  -1  13   2 20.5422 0.93220   7
   1  13  -2 21.5739 0.89312   7
  -1  13   2 21.9925 0.85460   6
   1  13  -2 20.0503 1.17589   8
  -1  13   2 20.1151 1.05741   8
   1 -13   2 4.17613 0.48558   5
   1 -13   2 4.54164 0.46764   8
  -1 -13  -2 3.66395 0.52621   8
  -1 -13  -2 4.86716 0.65669   5
  -1  13  -2 4.13043 0.62547   8
   1  13   2 4.74168 0.57771   8
   1  13   2 4.74495 0.48994   7
  -1  13  -2 3.81657 0.42302   7
  -1  13  -2 4.39798 0.32898   6
   1  13   2 4.17116 0.43441   6
  -3 -13  -2 25.9829 1.20469   5
   3 -13   2 28.0831 1.06466   5
  -3 -13  -2 27.5893 1.24021   8
  -3  13  -2 27.3332 0.99046   7
   3  13   2 26.6528 1.10213   7
  -3  13  -2 25.8726 1.28162   8
   3  13   2 27.5930 1.00299   6
  -3  13  -2 27.8804 0.76702   6
   5 -13   2 4.00243 0.43357   5
  -5 -13  -2 3.13816 0.52843   8
   5 -13   2 3.97588 0.40416   8
  -5 -13  -2 3.49847 0.54880   5
   5  13   2 2.79616 0.71338   7
  -5  13  -2 3.16520 0.38659   7
   5  13   2 2.98988 0.43034   6
  -5  13  -2 3.28429 0.29681   6
  -7 -13  -2 -0.1140 0.34033   5
  -7 -13  -2 0.03056 0.31365   8
  -7  13  -2 0.17446 0.15926   6
  -7  13  -2 0.12976 0.17503   7
   7  13   2 0.18849 0.24545   7
   7  13   2 -0.0943 0.19408   6
   9 -13   2 11.7522 0.87881   5
  -9 -13  -2 14.2220 0.94110   8
  -9 -13  -2 12.4078 0.90058   5
   9  13   2 12.0041 0.77376   9
   9  13   2 12.5272 0.86108   7
  -9  13  -2 13.4299 0.74322   7
  -9  13  -2 12.5932 0.55459   6
   9  13   2 13.2284 0.78571   6
 -11 -13  -2 0.28459 0.31169   5
 -11  13  -2 -0.0477 0.20475   7
  11  13   2 0.12181 0.23161   9
  11  13   2 0.18872 0.26541   6
 -13 -13  -2 6.88341 0.74512   8
 -13 -13  -2 7.76823 0.75721   5
  13  13   2 7.35296 0.68119   9
  13  13   2 6.47994 0.63589   6
 -13  13  -2 7.05886 0.64997   7
 -15 -13  -2 0.53137 0.35066   8
 -15 -13  -2 0.86502 0.39543   5
 -15  13  -2 0.45850 0.27548   7
  15  13   2 0.79569 0.32778   9
  15  13   2 0.83385 0.45069   6
 -16 -14   2 8.43772 0.83078   5
 -16 -14   2 6.39187 0.79554   8
  16  14  -2 7.16991 0.77490   9
 -16  14   2 6.58546 0.56911   8
  16  14  -2 8.81342 0.74969   6
 -14 -14   2 3.93441 0.59611   5
 -14 -14   2 4.32524 0.65485   8
 -14  14   2 4.60203 0.51467   8
  14  14  -2 5.59217 0.59943   6
 -14  14   2 3.70645 0.56037   7
  14  14  -2 4.72251 0.82290   9
 -12 -14   2 2.52826 0.53435   5
 -12 -14   2 2.98535 0.51685   8
  12  14  -2 4.06265 0.56421   9
 -12  14   2 3.43819 0.54861   7
 -12  14   2 4.00023 0.48912   8
  12  14  -2 4.03574 0.48474   6
 -10 -14   2 44.5032 1.60892   8
  10 -14  -2 43.9610 1.60245   5
 -10 -14   2 44.7054 1.62731   5
 -10  14   2 43.6591 1.57354   7
  10  14  -2 43.8520 1.39179   6
  10  14  -2 45.9604 1.58495   9
 -10  14   2 45.5408 1.55328   8
 -10  14   2 43.6494 1.36237   6
  -8 -14   2 5.55988 0.62502   8
   8 -14  -2 5.47059 0.63715   5
  -8 -14   2 4.93151 0.81125   5
  -8  14   2 5.14919 0.56542   8
  -8  14   2 5.48865 0.57703   7
   8  14  -2 6.26663 0.60618   9
  -8  14   2 5.41613 0.48314   6
   8  14  -2 5.71406 0.50880   6
   8  14  -2 6.02432 0.60639   7
  -6 -14   2 0.64127 0.33393   8
   6 -14  -2 1.21710 0.38160   8
  -6 -14   2 1.21049 0.38245   5
   6 -14  -2 1.76313 0.42372   5
  -6  14   2 1.40233 0.29945   6
   6  14  -2 1.45237 0.35710   9
   6  14  -2 0.79203 0.31153   7
   6  14  -2 1.66520 0.28747   6
  -6  14   2 1.43525 0.34006   7
  -6  14   2 1.34872 0.35606   8
  -4 -14   2 1.00684 0.31233   8
   4 -14  -2 1.52135 0.37789   8
   4 -14  -2 1.44799 0.37639   5
  -4 -14   2 1.06426 0.33785   5
  -4  14   2 1.63322 0.31085   6
   4  14  -2 1.47851 0.34901   7
  -4  14   2 1.07669 0.34361   8
   4  14  -2 1.69198 0.29032   6
  -2 -14   2 90.7517 2.32072   5
  -2 -14   2 90.4479 2.25435   8
   2 -14  -2 90.5600 2.42280   8
   2 -14  -2 91.8695 2.48474   5
  -2  14   2 90.1041 2.47015   8
   2  14  -2 91.0865 2.17939   7
  -2  14   2 91.5865 2.07004   6
  -2  14   2 93.1027 2.54899   7
   2  14  -2 90.8530 1.86162   6
   0 -14   2 31.8288 1.16549   8
   0 -14  -2 32.1732 1.34223   8
   0 -14   2 32.0641 1.23970   5
   0 -14  -2 32.9604 1.38603   5
   0  14   2 31.4492 1.08628   6
   0  14  -2 31.9771 1.14075   7
   0  14  -2 30.4821 0.89025   6
   2 -14   2 1.06635 0.31732   5
  -2 -14  -2 0.80719 0.34909   8
  -2 -14  -2 1.01647 0.37675   5
   2  14   2 0.67122 0.26168   6
  -2  14  -2 0.70654 0.25399   7
  -2  14  -2 0.59463 0.17796   6
   2  14   2 0.84086 0.33157   7
  -4 -14  -2 7.50443 0.69933   5
  -4 -14  -2 4.74353 1.07822   8
   4 -14   2 6.04114 0.55710   5
  -4  14  -2 6.81751 0.53418   7
  -4  14  -2 6.28783 0.37076   6
   4  14   2 7.42759 0.55904   6
   4  14   2 6.41280 0.61334   7
  -6 -14  -2 1.19519 0.41804   5
   6 -14   2 2.28622 0.40237   5
  -6 -14  -2 0.95147 0.44321   8
   6  14   2 1.32741 0.32262   6
   6  14   2 1.77137 0.42211   7
  -6  14  -2 1.62315 0.23079   6
  -6  14  -2 1.72792 0.33583   7
  -8 -14  -2 22.5750 1.20935   5
  -8 -14  -2 22.0613 1.18868   8
   8  14   2 20.5308 1.11298   7
   8  14   2 20.8769 0.98951   6
  -8  14  -2 21.1660 0.95472   7
  -8  14  -2 20.9763 0.71460   6
 -10 -14  -2 0.64452 0.46269   8
 -10 -14  -2 0.31564 0.38099   5
 -10  14  -2 1.03974 0.26066   6
  10  14   2 0.67077 0.32060   9
 -10  14  -2 0.53793 0.26105   7
  10  14   2 0.13025 0.27329   6
 -12 -14  -2 1.08629 0.39798   5
 -12 -14  -2 1.03269 0.42781   8
  12  14   2 0.94712 0.32363   6
 -12  14  -2 0.96576 0.32193   7
  12  14   2 1.13485 0.37783   9
 -14 -14  -2 1.97236 0.51747   8
 -14 -14  -2 2.04902 0.49729   5
  14  14   2 2.22771 0.72523   6
  14  14   2 1.66602 0.45606   9
 -14  14  -2 2.15738 0.44351   7
 -13 -15   2 0.56664 0.40807   5
 -13 -15   2 -0.1363 0.37474   8
  13  15  -2 0.31638 0.29591   9
  13  15  -2 -0.0773 0.28198   6
 -13  15   2 0.52181 0.32173   7
 -13  15   2 0.61581 0.30489   8
 -11 -15   2 2.56238 0.52831   5
 -11 -15   2 1.66400 0.43087   8
 -11  15   2 1.85124 0.41184   7
 -11  15   2 2.46966 0.45046   8
  11  15  -2 2.26954 0.44380   9
 -11  15   2 2.57222 0.38763   6
  11  15  -2 2.31328 0.41812   6
   9 -15  -2 2.28408 0.50491   5
  -9 -15   2 1.69649 0.44227   8
  -9 -15   2 1.77125 0.47228   5
  -9  15   2 0.95922 0.32808   7
   9  15  -2 1.16636 0.38567   9
  -9  15   2 1.68639 0.40044   8
   9  15  -2 1.90851 0.36395   6
  -9  15   2 1.92040 0.36646   6
   7 -15  -2 1.81613 0.47089   5
  -7 -15   2 1.01921 0.39639   8
  -7 -15   2 1.51077 0.45607   5
   7  15  -2 0.79740 0.27186   6
  -7  15   2 0.51291 0.28248   7
  -7  15   2 1.36567 0.35899   8
   7  15  -2 1.31496 0.33232   9
   7  15  -2 1.01150 0.33760   7
  -7  15   2 1.53945 0.30752   6
   5 -15  -2 0.51970 0.34173   5
  -5 -15   2 0.06089 0.31941   8
  -5 -15   2 0.07825 0.29945   5
  -5  15   2 -0.0184 0.22701   7
   5  15  -2 0.02725 0.25717   7
  -5  15   2 0.21015 0.22352   6
   5  15  -2 0.91211 0.30578   9
  -5  15   2 0.13150 0.26572   8
   5  15  -2 0.45178 0.22055   6
   3 -15  -2 9.76909 0.83472   5
  -3 -15   2 11.8368 0.82014   5
  -3 -15   2 10.1434 0.75805   8
   3 -15  -2 11.1418 0.85925   8
  -3  15   2 10.2228 0.81356   8
  -3  15   2 9.78703 0.62947   6
   3  15  -2 11.4644 0.74173   7
   3  15  -2 10.8989 0.56994   6
  -3  15   2 11.2401 0.76983   7
  -1 -15   2 0.47716 0.32928   5
   1 -15  -2 0.73065 0.35542   8
   1 -15  -2 0.93463 0.40194   5
  -1 -15   2 0.87406 0.31700   8
  -1  15   2 0.57810 0.25357   6
   1  15  -2 0.34728 0.24268   7
  -1  15   2 0.63029 0.33306   8
   1  15  -2 0.82936 0.22514   6
  -1  15   2 1.01431 0.33385   7
  -1 -15  -2 6.43761 0.70016   5
   1 -15   2 6.44805 0.59844   5
  -1 -15  -2 6.13248 0.70563   8
  -1  15  -2 5.34445 0.50940   7
   1  15   2 5.01304 0.57628   7
   1  15   2 5.71840 0.53346   6
  -1  15  -2 4.76314 0.38080   6
  -3 -15  -2 3.54388 0.57329   8
  -3 -15  -2 4.94773 1.02984   5
   3 -15   2 4.45996 0.55287   5
  -3  15  -2 4.04872 0.34259   6
   3  15   2 3.93106 0.55245   7
  -3  15  -2 3.68481 0.45115   7
   3  15   2 3.93028 0.47212   6
   5 -15   2 1.36902 0.37084   5
  -5 -15  -2 1.67974 0.46185   8
  -5 -15  -2 1.79529 0.46279   5
  -5  15  -2 1.69729 0.33251   7
   5  15   2 1.23341 0.38588   7
  -5  15  -2 1.41562 0.22876   6
   5  15   2 1.94424 0.58970   6
  -7 -15  -2 0.56926 0.38643   8
  -7 -15  -2 1.18664 0.41664   5
   7  15   2 1.00103 0.39437   7
  -7  15  -2 1.20180 0.41023   7
   7  15   2 1.04295 0.31449   6
  -9 -15  -2 0.57694 0.33987   5
  -9 -15  -2 0.63239 0.38120   8
   9  15   2 0.28328 0.26920   6
   9  15   2 0.56587 0.33557   7
   9  15   2 0.36532 0.31325   9
  -9  15  -2 -0.0878 0.22137   7
 -11 -15  -2 0.45910 0.67211   5
 -11 -15  -2 0.94050 0.42087   8
  11  15   2 -0.0406 0.28434   6
  11  15   2 0.57207 0.38738   9
 -13 -15  -2 0.59697 0.41277   5
 -13 -15  -2 -0.6837 0.37629   8
  13  15   2 0.46155 0.31977   9
 -13  15  -2 0.21606 0.27926   7
 -12 -16   2 5.86260 0.86780   5
 -12 -16   2 3.91893 0.65869   8
 -12  16   2 4.78712 0.50904   6
  12  16  -2 6.39896 0.72285   9
 -12  16   2 5.41330 0.58747   8
 -10 -16   2 0.08779 0.36018   5
 -10 -16   2 0.85091 0.43483   8
 -10  16   2 0.81893 0.27851   6
  10  16  -2 0.28498 0.31044   9
 -10  16   2 0.06765 0.28738   8
 -10  16   2 0.90954 0.33134   7
  10  16  -2 0.54665 0.30931   6
  -8 -16   2 14.1180 0.98598   5
  -8 -16   2 10.3539 0.89380   8
   8 -16  -2 11.7630 0.93540   5
  -8  16   2 11.0521 0.69490   6
  -8  16   2 11.1462 0.81067   7
  -8  16   2 11.3709 0.84341   8
   8  16  -2 10.7043 0.69950   6
   8  16  -2 11.3275 0.86620   7
   8  16  -2 12.2527 0.88020   9
  -6 -16   2 7.15460 0.75576   5
   6 -16  -2 6.65596 0.75867   5
  -6 -16   2 9.08088 0.92606   8
  -6  16   2 7.22220 0.70557   8
  -6  16   2 7.63272 0.66712   7
   6  16  -2 6.47359 0.65885   7
   6  16  -2 7.55421 0.69181   9
  -6  16   2 7.22031 0.57997   6
   6  16  -2 7.08384 0.53769   6
  -4 -16   2 -0.0630 0.48792   8
  -4 -16   2 -0.1325 0.29028   5
   4 -16  -2 -0.3438 0.32766   5
   4  16  -2 -0.0622 0.23518   7
  -4  16   2 0.42609 0.28875   8
  -4  16   2 -0.1336 0.22889   6
  -4  16   2 0.04873 0.23202   7
   4  16  -2 0.27690 0.21516   6
   2 -16  -2 0.45920 0.36428   5
  -2  16   2 1.08563 0.33580   7
   2  16  -2 0.56916 0.29103   7
  -2  16   2 1.29166 0.31248   6
   2  16  -2 0.90166 0.24195   6
   0 -16   2 4.67823 0.61202   5
   0 -16  -2 4.06847 0.62431   8
   0 -16  -2 6.00113 0.75449   5
   0  16   2 6.56932 0.57462   6
   0  16  -2 4.73279 0.54301   7
   0  16   2 4.58210 0.61156   7
   0  16  -2 4.86790 0.40113   6
  -2 -16  -2 1.17798 0.45015   8
   2 -16   2 2.18682 0.45818   5
  -2 -16  -2 1.71010 0.48609   5
  -2  16  -2 2.19165 0.40029   7
   2  16   2 1.64886 0.41013   7
  -2  16  -2 1.59488 0.34069   6
   2  16   2 1.62373 0.37117   6
  -4 -16  -2 0.29295 0.39514   5
  -4 -16  -2 0.23519 0.33968   8
   4 -16   2 1.25399 0.35161   5
   4  16   2 0.38122 0.28308   6
   4  16   2 0.20944 0.30200   7
  -4  16  -2 0.48606 0.27747   7
  -6 -16  -2 12.0338 0.96534   8
  -6 -16  -2 9.57513 0.89595   5
   6  16   2 9.52030 0.83685   7
  -6  16  -2 10.9830 0.74218   7
   6  16   2 11.1281 0.76970   6
  -8 -16  -2 0.01769 0.35395   8
  -8 -16  -2 0.71574 0.35172   5
  -8  16  -2 0.21195 0.26586   7
   8  16   2 -0.1167 0.26125   6
   8  16   2 0.23872 0.34727   7
   8  16   2 -0.1296 0.33000   9
 -10 -16  -2 2.77512 0.57871   8
 -10 -16  -2 3.86931 0.67984   5
  10  16   2 3.30252 0.50053   6
 -10  16  -2 2.96552 0.43489   7
  10  16   2 2.90443 0.51848   9
  -9 -17   2 11.8387 0.92716   5
  -9  17   2 8.92251 0.76518   6
   9  17  -2 10.1317 0.83823   9
   9  17  -2 10.2435 0.70875   6
  -7 -17   2 5.30565 0.68970   5
  -7  17   2 4.46949 0.50862   6
  -7  17   2 3.29808 0.52801   7
   7  17  -2 4.32483 0.49980   6
   7  17  -2 3.82902 0.57211   9
   7  17  -2 4.03079 0.59472   7
   5 -17  -2 5.40171 0.70823   5
  -5 -17   2 4.15778 0.62815   5
   5  17  -2 4.31986 0.63898   9
  -5  17   2 5.75363 0.52966   6
   5  17  -2 4.14027 0.46828   6
  -5  17   2 4.94133 0.60207   7
   5  17  -2 3.93476 0.59058   7
  -3 -17   2 4.55888 0.76897   5
   3 -17  -2 6.41281 0.76792   5
   3  17  -2 5.94139 0.62624   7
   3  17  -2 3.87030 0.56283   6
  -3  17   2 5.37673 0.62742   7
  -3  17   2 5.08212 0.54740   6
   1 -17  -2 2.62576 0.87400   5
  -1 -17   2 3.57109 0.55436   5
   1  17  -2 2.29482 0.43709   7
  -1  17   2 1.78705 0.42801   7
  -1  17   2 2.98349 0.48568   6
   1 -17   2 -0.3844 0.33229   5
  -1 -17  -2 -0.3198 0.31800   5
  -1  17  -2 -0.1255 0.26320   7
   1  17   2 0.25528 0.31150   7
   1  17   2 0.01606 0.26886   6
   3 -17   2 3.98981 0.66194   5
  -3 -17  -2 3.89045 0.67638   5
   3  17   2 3.85318 0.60973   7
  -3  17  -2 4.20526 0.53641   7
   3  17   2 3.22143 0.48023   6
  -5 -17  -2 0.76810 0.48965   8
  -5 -17  -2 0.72498 0.38659   5
   5  17   2 1.36016 0.36552   6
   5  17   2 0.17899 0.36813   7
  -5  17  -2 0.57845 0.31048   7
  -7 -17  -2 1.27412 0.48472   8
  -7 -17  -2 2.05433 0.53951   5
   7  17   2 2.03855 0.46870   7
  -7  17  -2 2.05732 0.41167   7
   7  17   2 1.83594 0.41748   6
  -4 -18   2 3.00912 0.59348   5
   4 -18  -2 2.26852 0.76008   5
   4  18  -2 2.26129 0.50991   9
   4  18  -2 1.78163 0.43517   7
  -4  18   2 2.38725 0.39194   6
   2 -18  -2 0.82998 0.43604   5
  -2 -18   2 0.33973 0.38889   5
   2  18  -2 0.62206 0.33455   7
  -2  18   2 0.69650 0.31185   6
   0 -18  -2 1.12996 0.47459   5
   0 -18   2 0.54686 0.43011   5
   0  18   2 1.00879 0.33257   6
   0  18  -2 0.88881 0.34314   7
  -2 -18  -2 12.7107 1.06818   5
   2  18   2 11.0575 0.93267   7
   2  18   2 12.6659 0.81416   6
  -2  18  -2 10.5934 0.80627   7
  -4 -18  -2 1.17772 0.45914   5
  -4  18  -2 1.59413 0.40569   7
   4  18   2 2.41705 0.50761   7
 -24   0   3 0.00152 0.24749   5
  24   0  -3 -0.5423 0.23744   6
 -24   0   3 0.03077 0.32047   7
 -24   0   3 -0.1585 0.26304   8
 -22   0   3 0.58207 0.28783   8
 -22   0   3 -0.1950 0.27788   7
 -22   0   3 0.12252 0.25299   5
  22   0  -3 -0.0664 0.24643   6
  20   0  -3 -0.0069 0.19248   9
  20   0  -3 -0.1723 0.22276   6
 -20   0   3 -0.3762 0.22340   7
 -20   0   3 0.16542 0.26502   5
 -20   0   3 -0.1081 0.19746   8
  18   0  -3 0.18683 0.26827   6
 -18   0   3 0.23148 0.25048   8
 -18   0   3 -0.2002 0.20361   5
 -18   0   3 0.14059 0.29336   7
  18   0  -3 -0.0522 0.20336   9
  18   0  -3 0.00911 0.21895   9
 -16   0   3 -0.1481 0.17488   5
  16   0  -3 -0.1259 0.18010   6
  16   0  -3 -0.1156 0.17721   9
 -16   0   3 -0.1420 0.17742   8
  14   0  -3 0.05907 0.15236   6
 -14   0   3 -0.1197 0.13649   5
  14   0  -3 -0.1266 0.15344   9
 -14   0   3 0.07520 0.15132   8
 -12   0   3 0.09221 0.13040   5
 -12   0   3 -0.0379 0.13862   8
  12   0  -3 0.01843 0.12009   6
  12   0  -3 0.27720 0.17582   9
 -10   0   3 0.18688 0.84759   4
  10   0  -3 0.27143 1.77997   1
  10   0  -3 0.09081 0.15706   9
 -10   0   3 0.66778 0.26955   3
 -10   0   3 0.08225 0.14472   8
 -10   0   3 -1.0026 0.82515   2
  10   0  -3 0.36957 0.80150   2
 -10   0   3 0.13822 0.14014   5
  10   0  -3 -0.3656 0.76163   4
  10   0  -3 0.24809 0.14113   6
   8   0  -3 0.10730 0.08500   8
   8   0  -3 -0.0155 0.11855   9
   8   0  -3 0.29365 0.58351   2
  -8   0   3 0.06464 0.09175   9
   8   0  -3 0.53365 0.54705   1
  -8   0   3 -0.0955 0.09250   5
   8   0  -3 0.14760 0.49299   4
  -8   0   3 -0.3857 0.64101   4
  -8   0   3 1.19098 0.78774   2
  -8   0   3 0.05191 0.11241   8
   8   0  -3 0.60837 0.69491   1
   8   0  -3 -0.0065 0.09725   6
   8   0  -3 0.08545 0.09054   5
  -8   0   3 0.04462 0.07460   6
  -6   0   3 0.03174 0.08879   9
  -6   0   3 0.10626 0.09415   5
   6   0  -3 -0.0263 0.08778   9
   6   0  -3 -0.0833 0.07134   6
   6   0  -3 0.26621 0.68725   1
   6   0  -3 -0.1003 0.44821   1
  -6   0   3 -0.0086 0.09411   8
   6   0  -3 -0.0687 0.06264   8
   6   0  -3 0.26517 0.45384   4
  -6   0   3 -0.0780 0.08112   7
  -6   0   3 -0.4237 0.53215   2
  -6   0   3 0.45985 0.50450   4
   6   0  -3 -0.3153 0.53089   2
  -4   0   3 0.07247 0.09500   5
   4   0  -3 0.08067 0.08661   5
  -4   0   3 0.00123 0.07300   7
   4   0  -3 -0.1770 0.40001   2
   4   0  -3 0.02752 0.17418   3
   4   0  -3 0.06839 0.08631   8
  -4   0   3 0.50783 0.50848   2
   4   0  -3 -0.0532 0.46279   1
  -4   0   3 -0.0051 0.07588   9
   4   0  -3 0.16882 0.52848   4
  -4   0   3 0.23273 0.11785   8
  -4   0   3 -0.4233 0.43194   4
   4   0  -3 -0.0514 0.08856   9
  -4   0   3 0.02226 0.06025   6
   2   0  -3 0.04966 0.08787   5
  -2   0   3 -0.0944 0.45061   1
   2   0  -3 0.46339 0.50958   1
  -2   0   3 -0.0233 0.08848   8
   2   0  -3 -0.0089 0.05511   7
  -2   0   3 0.17605 0.41789   4
   2   0  -3 -0.2079 0.38689   2
  -2   0   3 0.53309 0.45635   2
  -2   0   3 0.10162 0.09338   9
  -2   0   3 0.05453 0.05639   7
   2   0  -3 -0.0083 0.08494   8
   2   0  -3 -0.0847 0.09511   9
   2   0  -3 0.20956 0.40261   4
  -2   0   3 0.02087 0.09696   5
   0   0  -3 0.12311 0.04767   7
   0   0   3 0.04149 0.05800   6
   0   0   3 -0.4845 0.41557   4
   0   0   3 0.03730 0.04290   7
   0   0  -3 -0.0836 0.37998   4
   0   0  -3 0.02747 0.05728   6
   0   0  -3 0.03463 0.08885   5
   0   0  -3 -0.0098 0.08505   8
   0   0  -3 -0.3960 0.35056   2
   0   0   3 0.00448 0.09512   5
   0   0  -3 0.56486 0.58772   1
   0   0   3 0.48566 0.47307   2
   0   0  -3 0.01918 0.09124   9
   0   0   3 -0.0325 0.06911   9
   0   0   3 0.08489 0.09729   8
   2   0   3 0.32591 0.57562   1
   2   0   3 -0.1296 0.07773   5
   2   0   3 0.30759 0.49123   2
  -2   0  -3 -0.0618 0.07837   5
   2   0   3 0.10330 0.07057   6
  -2   0  -3 0.14407 0.06390   7
  -2   0  -3 0.25261 0.62241   1
  -2   0  -3 -0.7553 0.38564   2
   2   0   3 0.01569 0.07391   8
  -2   0  -3 -0.1523 0.47635   4
   2   0   3 0.01957 0.05720   9
  -2   0  -3 0.04585 0.05829   6
  -2   0  -3 0.00124 0.08153   8
   2   0   3 0.19055 0.46078   4
  -2   0  -3 -0.0025 0.08696   9
  -4   0  -3 -1.3894 0.53447   4
  -4   0  -3 0.03214 0.09090   8
  -4   0  -3 -0.1616 0.07661   9
   4   0   3 -0.0244 0.07198   8
  -4   0  -3 0.11873 0.07652   7
  -4   0  -3 0.05500 0.07261   6
  -4   0  -3 0.82940 0.54470   2
  -4   0  -3 0.04784 0.07855   5
   4   0   3 -0.0172 0.02879   9
  -4   0  -3 -0.0831 0.07637   8
  -4   0  -3 0.18558 0.65367   1
  -4   0  -3 -0.0192 0.08779   5
   4   0   3 0.08952 0.08388   6
   4   0   3 -1.3441 1.28678   1
  -4   0  -3 0.98966 0.45155   2
   4   0   3 -0.7557 0.51885   2
   4   0   3 0.09842 0.08364   5
  -6   0  -3 -0.0838 0.10605   9
  -6   0  -3 -0.3492 0.70466   4
   6   0   3 0.10458 0.09879   8
  -6   0  -3 -0.0437 0.07098   5
  -6   0  -3 0.14483 0.10473   8
  -6   0  -3 -0.6747 0.59900   4
   6   0   3 -0.0057 0.09266   6
  -6   0  -3 0.30196 0.70221   3
  -6   0  -3 -0.0152 0.08376   6
  -6   0  -3 1.52239 0.79107   2
   6   0   3 -0.0890 0.89647   1
  -6   0  -3 0.81901 0.47296   2
  -6   0  -3 -0.5403 0.86488   1
  -6   0  -3 0.20057 0.10277   5
  -6   0  -3 0.02350 0.09031   8
  -8   0  -3 -0.2478 0.87419   2
  -8   0  -3 -0.0791 0.06989   8
  -8   0  -3 -0.7445 0.52116   2
  -8   0  -3 -0.1398 0.08284   8
  -8   0  -3 0.21992 0.56192   4
   8   0   3 -0.1075 1.06619   1
  -8   0  -3 -0.0792 0.10763   9
   8   0   3 -0.1893 0.98095   2
  -8   0  -3 0.14694 0.74868   1
  -8   0  -3 0.07880 0.09115   5
   8   0   3 0.05835 0.10597   6
  -8   0  -3 0.07681 0.07567   5
  -8   0  -3 -1.6800 0.78190   3
  -8   0  -3 0.22920 0.89041   4
 -10   0  -3 0.02184 0.11698   8
 -10   0  -3 -0.0105 0.09035   5
  10   0   3 -0.0711 0.11739   6
 -10   0  -3 0.13121 0.10563   8
 -10   0  -3 -0.0034 0.11843   9
 -10   0  -3 0.04373 0.11427   5
 -12   0  -3 0.19105 0.14548   8
 -12   0  -3 0.16553 0.12476   8
  12   0   3 0.03953 0.13393   6
 -12   0  -3 -0.0717 0.10262   5
 -12   0  -3 0.02199 0.14731   5
  14   0   3 0.07893 0.18176   6
 -14   0  -3 0.10028 0.16375   5
 -14   0  -3 0.04688 0.11525   5
 -14   0  -3 0.02151 0.21756   8
 -14   0  -3 0.03757 0.13038   8
 -16   0  -3 -0.0044 0.12486   5
 -16   0  -3 -0.0192 0.17320   5
  16   0   3 0.03184 0.18962   6
 -16   0  -3 0.06643 0.14942   8
 -18   0  -3 0.09219 0.15895   8
 -18   0  -3 0.35955 0.21790   8
  18   0   3 0.35675 0.22758   6
 -18   0  -3 0.05966 0.14956   5
 -20   0  -3 0.08532 0.14385   5
  20   0   3 -0.0613 0.23365   6
 -20   0  -3 0.20393 0.19724   8
  22   0   3 -0.2164 0.41717   6
 -22   0  -3 0.30777 0.22892   8
 -25  -1   3 2.73021 0.49143   5
 -25  -1   3 3.49016 0.52920   8
 -25  -1   3 3.51004 0.70185   7
  25   1  -3 3.46218 0.57112   6
 -25   1   3 3.61688 0.65234   7
 -25   1   3 2.84839 0.48765   5
 -25   1   3 3.38992 0.53957   8
 -23  -1   3 12.4785 0.83008   5
 -23  -1   3 9.73822 0.75790   8
  23  -1  -3 9.89400 0.80254   6
 -23  -1   3 12.2726 0.98189   7
  23   1  -3 11.3166 0.83045   6
 -23   1   3 12.0386 0.83690   8
 -23   1   3 11.3518 0.94703   7
 -23   1   3 11.9392 0.78228   5
  21  -1  -3 2.00996 0.42287   6
 -21  -1   3 1.72184 0.36314   8
 -21  -1   3 1.76014 0.46206   7
 -21  -1   3 2.68311 0.45176   5
  21   1  -3 2.20184 0.41880   6
 -21   1   3 1.60704 0.45710   5
  21   1  -3 2.06471 0.35787   9
 -21   1   3 2.02310 0.43022   8
 -21   1   3 2.01287 0.48337   7
  19  -1  -3 1.66465 0.40978   6
  19  -1  -3 1.13389 0.23724   9
 -19  -1   3 0.43776 0.25881   8
  19  -1  -3 0.94677 0.22451   9
 -19  -1   3 0.78909 0.29387   5
  19   1  -3 0.49174 0.26824   9
 -19   1   3 0.95503 0.29708   8
 -19   1   3 0.66252 0.27353   5
  19   1  -3 1.01569 0.33521   6
 -19   1   3 0.86023 0.35729   7
  17  -1  -3 67.6683 1.61375   9
 -17  -1   3 69.4042 1.74533   8
  17  -1  -3 65.5537 1.72576   6
  17  -1  -3 63.5247 1.50331   9
 -17  -1   3 65.1989 1.72444   5
  17   1  -3 66.8000 1.73154   6
  17   1  -3 68.6597 1.76868   9
 -17   1   3 68.2946 1.95453   7
 -17   1   3 67.2100 1.73462   5
 -17   1   3 67.4846 1.75427   8
 -15  -1   3 -0.0902 0.14501   8
 -15  -1   3 -0.0701 0.15016   5
  15  -1  -3 0.05379 0.17184   9
  15  -1  -3 0.14169 0.16924   6
 -15   1   3 0.00381 0.18287   7
 -15   1   3 -0.0961 0.14681   8
  15   1  -3 0.05579 0.18565   9
  15   1  -3 -0.1276 0.14160   6
 -15   1   3 0.29258 0.18955   5
  13  -1  -3 3.03352 0.35014   9
 -13  -1   3 2.52233 0.31362   8
  13  -1  -3 2.65766 0.31569   6
 -13  -1   3 2.97794 0.34087   5
 -13   1   3 3.07098 0.34332   8
 -13   1   3 3.78164 0.42152   7
  13   1  -3 3.47750 0.36456   9
  13   1  -3 2.98849 0.32527   6
 -13   1   3 2.78578 0.32545   5
  11  -1  -3 13.8569 0.63039   9
 -11  -1   3 14.0370 0.58855   5
 -11  -1   3 14.5975 0.59407   8
  11  -1  -3 14.4461 0.57908   6
  11   1  -3 13.9425 0.57116   6
  11   1  -3 14.7165 0.63899   9
 -11   1   3 15.4648 0.62778   8
 -11   1   3 14.9063 0.67185   7
 -11   1   3 14.7707 0.61079   5
   9  -1  -3 71.8507 3.42792   4
  -9  -1   3 70.9627 1.49957   5
   9  -1  -3 73.6496 1.47638   6
   9  -1  -3 73.9078 1.62366   9
   9  -1  -3 74.2548 4.02075   1
  -9  -1   3 72.7731 3.87445   2
  -9  -1   3 72.5518 3.65949   4
  -9  -1   3 74.6823 1.49604   8
   9  -1  -3 70.9933 3.64052   2
  -9  -1   3 72.6918 3.51764   1
  -9   1   3 72.9077 1.54494   9
   9   1  -3 73.9245 3.55201   1
   9   1  -3 75.0600 1.47240   6
  -9   1   3 73.3848 1.53441   8
   9   1  -3 73.0956 1.57463   9
  -9   1   3 72.8858 1.54481   5
   9   1  -3 75.8746 3.54345   4
   9   1  -3 71.4043 3.70355   2
  -9   1   3 75.0817 1.61196   7
  -9   1   3 77.9476 3.97458   4
  -9   1   3 71.8477 3.99066   2
  -7  -1   3 71.8120 1.42348   5
   7  -1  -3 74.5985 1.55394   9
   7  -1  -3 74.7860 3.83703   1
  -7  -1   3 74.8682 3.57821   2
   7  -1  -3 72.2928 1.39530   8
   7  -1  -3 75.4818 3.53257   2
  -7  -1   3 75.3982 1.43351   8
  -7  -1   3 69.7778 3.30091   4
   7  -1  -3 71.9283 1.41572   5
  -7  -1   3 71.0750 1.42428   9
   7  -1  -3 74.2047 3.34659   4
  -7  -1   3 77.7913 3.32406   1
  -7  -1   3 70.1707 1.36601   6
  -7   1   3 72.5012 3.66359   2
  -7   1   3 72.7955 1.48052   5
  -7   1   3 70.0336 3.60395   4
  -7   1   3 71.7995 1.37079   6
  -7   1   3 72.9565 1.49154   9
   7   1  -3 72.9206 1.48854   9
   7   1  -3 72.1027 1.41175   5
   7   1  -3 70.8970 1.38188   8
   7   1  -3 72.7543 1.36140   6
   7   1  -3 71.9693 3.37250   2
   7   1  -3 76.1617 3.36521   1
   7   1  -3 70.8975 3.22965   4
  -7   1   3 72.7959 1.47963   7
  -7   1   3 74.2684 1.48713   8
  -5  -1   3 15.9735 0.49270   9
   5  -1  -3 16.1163 0.51343   5
   5  -1  -3 14.4029 1.52129   2
  -5  -1   3 16.3227 0.51074   5
  -5  -1   3 16.3021 0.44072   6
   5  -1  -3 19.0773 1.90424   1
   5  -1  -3 16.5370 0.51353   8
  -5  -1   3 16.0165 1.55312   2
  -5  -1   3 15.7682 1.47728   4
   5  -1  -3 15.0824 0.85683   9
   5  -1  -3 16.2792 0.50332   7
  -5  -1   3 17.9899 0.72385   3
  -5  -1   3 15.2286 1.38320   1
  -5  -1   3 16.2728 0.49744   8
   5  -1  -3 16.1998 1.60135   4
  -5   1   3 14.8013 1.53416   1
   5   1  -3 16.2360 0.44259   6
   5   1  -3 16.9181 1.43518   1
  -5   1   3 15.8678 0.44767   6
   5   1  -3 15.7065 1.37801   4
   5   1  -3 16.5994 0.47978   8
   5   1  -3 15.7060 0.47809   5
  -5   1   3 18.6968 1.88890   4
  -5   1   3 15.2842 1.70432   2
   5   1  -3 15.0051 1.43217   2
  -5   1   3 16.2159 0.55142   5
  -5   1   3 15.8111 0.54636   9
  -3  -1   3 19.1024 1.47849   2
   3  -1  -3 19.4457 0.62441   9
  -3  -1   3 19.5826 0.52371   5
   3  -1  -3 20.7118 0.59258   8
   3  -1  -3 19.4776 0.57405   5
  -3  -1   3 19.5862 0.51043   9
   3  -1  -3 19.7237 1.83301   4
   3  -1  -3 19.9711 1.76562   2
   3  -1  -3 22.8000 2.03068   1
   3  -1  -3 20.2541 0.50911   7
  -3  -1   3 19.8855 0.43523   6
  -3  -1   3 20.5125 0.53616   8
  -3  -1   3 21.0845 1.00663   3
   3   1  -3 20.5590 1.55397   1
  -3   1   3 20.3406 0.60252   5
  -3   1   3 21.6026 1.81630   1
   3   1  -3 19.9329 1.54999   2
  -3   1   3 19.2473 0.59418   9
  -3   1   3 19.0511 1.82910   2
   3   1  -3 17.8494 1.35946   4
   3   1  -3 21.5286 0.94718   3
   3   1  -3 19.8483 0.51061   5
  -3   1   3 20.5298 0.61444   8
   3   1  -3 20.0766 0.50859   8
  -3   1   3 21.1093 0.51359   7
   3   1  -3 18.2372 1.31501   1
  -3   1   3 20.7041 1.86497   4
   3   1  -3 19.7602 0.54034   9
  -1  -1   3 7.88721 0.16572   7
  -1  -1   3 8.16060 0.29619   5
  -1  -1   3 5.66006 0.86529   2
  -1  -1   3 7.50971 0.80369   3
   1  -1  -3 8.19577 0.26264   7
   1  -1  -3 7.74484 0.35174   5
  -1  -1   3 7.93438 0.30460   8
   1  -1  -3 7.58481 0.35990   8
   1  -1  -3 5.57574 1.07772   4
   1  -1  -3 7.65040 0.38376   9
   1  -1  -3 8.72833 1.51461   1
   1  -1  -3 7.12396 1.18800   2
  -1  -1   3 8.15625 0.95340   4
  -1  -1   3 7.72191 0.25759   9
  -1   1   3 7.79944 0.37061   8
  -1   1   3 7.81046 0.36649   9
   1   1  -3 8.15298 0.29083   8
  -1   1   3 9.28054 1.41241   1
   1   1  -3 7.85575 0.28600   9
   1   1  -3 7.00275 0.74021   3
  -1   1   3 8.42001 0.25144   7
  -1   1   3 8.30703 0.37521   5
   1   1  -3 7.71345 0.86674   2
  -1   1   3 9.47008 1.37093   2
   1   1  -3 8.34137 0.91499   4
  -1   1   3 5.79745 1.11310   4
   1   1  -3 8.13487 0.27735   5
   1   1  -3 6.91668 1.02187   1
  -1  -1  -3 57.6311 2.91518   2
   1  -1   3 59.0360 2.29742   2
   1  -1   3 62.8093 0.99236   6
   1  -1   3 60.2820 2.47121   3
   1  -1   3 61.8970 2.45735   4
  -1  -1  -3 65.4072 3.24333   1
  -1  -1  -3 58.5111 3.01201   4
  -1  -1  -3 58.4668 1.19640   5
   1  -1   3 59.8603 1.05978   5
   1  -1   3 59.9049 0.93492   9
  -1  -1  -3 60.8577 1.07879   6
  -1  -1  -3 57.7848 1.22901   9
   1  -1   3 63.4490 2.23280   1
  -1  -1  -3 60.0211 1.03216   7
  -1   1  -3 59.5639 1.01075   9
   1   1   3 59.9939 1.07158   6
   1   1   3 58.7836 1.19433   9
   1   1   3 57.3910 1.19988   5
  -1   1  -3 60.8520 0.93986   7
  -1   1  -3 60.3312 1.02068   5
   1   1   3 61.5773 3.71243   2
  -1   1  -3 56.5642 1.98899   2
  -1   1  -3 61.5485 0.98936   6
   1   1   3 58.1724 1.20292   8
  -1   1  -3 59.7298 1.04342   8
  -1   1  -3 60.8647 2.48900   1
   1   1   3 60.3673 1.04233   7
   1   1   3 60.5764 3.03310   4
  -1   1  -3 61.3370 2.40567   3
  -1   1  -3 56.5279 2.13291   4
  -3  -1  -3 361.871 5.48581   8
  -3  -1  -3 360.470 5.47409   8
   3  -1   3 361.021 5.23863   8
   3  -1   3 366.354 7.18934   4
  -3  -1  -3 359.508 5.46592   5
  -3  -1  -3 352.364 5.34586   6
  -3  -1  -3 354.843 8.68524   2
  -3  -1  -3 349.933 8.68688   4
  -3  -1  -3 359.002 5.32896   7
  -3  -1  -3 377.382 8.29186   2
  -3  -1  -3 356.498 5.51689   9
   3  -1   3 358.238 5.25757   6
  -3  -1  -3 348.819 8.63282   1
  -3   1  -3 360.172 5.16020   9
   3   1   3 353.077 5.40604   9
  -3   1  -3 362.187 7.92458   3
  -3   1  -3 364.584 5.26774   6
  -3   1  -3 358.704 5.24674   8
   3   1   3 344.686 5.47449   6
   3   1   3 353.985 5.44014   5
  -3   1  -3 359.221 6.38983   2
  -3   1  -3 360.953 6.99350   4
  -3   1  -3 364.250 5.17025   5
  -3   1  -3 360.859 7.28098   1
   3   1   3 362.720 8.51978   2
   3   1   3 362.813 9.07242   1
   3   1   3 364.614 5.35414   7
  -5  -1  -3 39.4324 2.72724   4
  -5  -1  -3 37.6078 2.40842   4
  -5  -1  -3 35.9302 2.55056   2
  -5  -1  -3 40.1788 0.97162   8
  -5  -1  -3 40.3057 0.94349   7
  -5  -1  -3 40.8742 0.87894   5
  -5  -1  -3 39.7777 0.92358   8
  -5  -1  -3 40.6385 1.01530   9
  -5  -1  -3 40.4409 0.93151   6
   5  -1   3 43.0521 0.87751   6
  -5  -1  -3 37.4064 2.20749   2
  -5  -1  -3 40.2006 2.57997   1
   5  -1   3 40.5296 2.08173   1
  -5  -1  -3 39.9195 0.96070   5
   5   1   3 41.1903 1.03697   8
   5   1   3 43.7304 2.98198   1
  -5   1  -3 40.1912 0.80599   8
  -5   1  -3 39.6734 1.76443   1
  -5   1  -3 41.8480 0.67861   5
  -5   1  -3 42.0976 2.50618   3
   5   1   3 39.9646 1.00300   8
   5   1   3 39.7831 0.89233   9
  -5   1  -3 40.8014 0.87431   6
  -5   1  -3 40.3964 0.76022   8
   5   1   3 39.9482 0.74366   9
  -5   1  -3 38.3100 1.97865   4
  -5   1  -3 40.4517 0.72412   5
   5   1   3 41.4806 0.92203   6
  -5   1  -3 39.3753 1.63869   4
  -5   1  -3 42.2592 1.29655   2
  -5   1  -3 43.9184 1.61741   2
  -5   1  -3 40.0893 0.76307   9
   7  -1   3 22.9380 2.03442   1
  -7  -1  -3 30.5317 0.72073   5
  -7  -1  -3 30.2668 0.84920   8
  -7  -1  -3 28.7002 2.58705   4
  -7  -1  -3 28.3753 1.01891   9
  -7  -1  -3 32.2205 2.72961   4
  -7  -1  -3 32.3111 2.30897   1
   7  -1   3 31.4071 0.77989   6
  -7  -1  -3 30.5643 0.76748   8
  -7  -1  -3 29.0293 0.82648   5
  -7  -1  -3 28.2253 2.60137   2
  -7  -1  -3 26.4164 1.97871   2
  -7   1  -3 29.4363 1.44579   4
   7   1   3 31.4297 0.61049   9
  -7   1  -3 29.4129 1.21321   2
  -7   1  -3 30.4351 2.02874   4
  -7   1  -3 31.7476 1.66106   2
  -7   1  -3 29.8452 0.70794   9
  -7   1  -3 29.9052 0.61772   5
   7   1   3 28.3405 2.83374   1
  -7   1  -3 29.2643 0.56867   9
  -7   1  -3 31.0558 2.36046   3
   7   1   3 29.4946 0.71337   9
  -7   1  -3 28.6062 1.51356   1
  -7   1  -3 30.2086 0.60573   8
  -7   1  -3 29.0283 0.77614   6
  -7   1  -3 29.4039 0.69306   8
   7   1   3 30.3612 0.81575   6
  -9  -1  -3 3.42354 0.31621   8
  -9  -1  -3 3.70453 0.33483   9
  -9  -1  -3 3.37940 0.30571   5
  -9  -1  -3 3.81317 0.25256   5
   9  -1   3 4.05563 0.30874   6
  -9  -1  -3 3.75533 0.26953   8
  -9   1  -3 3.92674 0.21831   5
  -9   1  -3 3.72000 0.19774   8
  -9   1  -3 3.34773 0.25968   9
   9   1   3 3.69630 0.21084   9
   9   1   3 3.73506 0.17250   9
  -9   1  -3 3.93224 0.19809   9
  -9   1  -3 3.89671 0.17365   5
   9   1   3 3.76731 0.31643   6
  -9   1  -3 4.14041 0.26439   8
 -11  -1  -3 11.4783 0.55085   5
 -11  -1  -3 9.97668 0.54020   8
 -11  -1  -3 11.5694 0.44204   5
  11  -1   3 11.2361 0.54138   6
 -11  -1  -3 10.6198 0.45198   8
 -11   1  -3 11.3516 0.33495   5
 -11   1  -3 10.0272 0.36771   9
 -11   1  -3 10.9786 0.46696   8
 -11   1  -3 10.7775 0.39256   5
  11   1   3 10.8203 0.55417   6
  13  -1   3 162.864 3.03563   6
 -13  -1  -3 157.236 3.00709   5
 -13  -1  -3 158.466 3.08683   8
 -13  -1  -3 162.013 2.77359   8
  13   1   3 164.927 3.08830   6
 -13   1  -3 164.892 2.55142   5
 -13   1  -3 159.622 2.65835   5
 -13   1  -3 160.929 2.85061   8
 -13   1  -3 164.291 2.62896   8
 -15  -1  -3 13.1558 0.56174   8
  15  -1   3 12.8924 0.68649   6
 -15  -1  -3 12.5930 0.65799   5
 -15  -1  -3 12.7915 0.71447   8
 -15  -1  -3 12.7097 0.52661   5
 -15   1  -3 11.9664 0.48188   8
  15   1   3 12.9031 0.71011   6
 -15   1  -3 12.3286 0.60596   8
 -15   1  -3 12.8158 0.41944   5
 -15   1  -3 12.3481 0.45781   5
 -17  -1  -3 1.81647 0.40167   8
  17  -1   3 2.40941 0.41282   6
 -17  -1  -3 2.33243 0.31404   8
 -17  -1  -3 1.76854 0.25947   5
 -17   1  -3 1.77562 0.24941   8
  17   1   3 2.37228 0.67190   6
 -17   1  -3 1.74530 0.29032   8
 -17   1  -3 1.69281 0.17669   5
  19  -1   3 1.31891 0.35213   6
 -19  -1  -3 1.27656 0.25934   5
 -19  -1  -3 1.21327 0.27105   8
 -19   1  -3 1.46345 0.26997   8
  19   1   3 1.95484 0.41780   6
  21  -1   3 3.89882 0.56306   6
 -21  -1  -3 4.04412 0.39357   5
 -21  -1  -3 4.58460 0.46363   8
  21   1   3 5.05202 0.66857   6
 -21   1  -3 4.35638 0.41722   8
 -21   1  -3 3.92188 0.63917   7
 -24  -2   3 -0.0258 0.25351   8
 -24  -2   3 0.50063 0.34061   5
 -24  -2   3 0.07788 0.31186   7
 -24   2   3 0.55790 0.28427   5
  24   2  -3 0.03250 0.28156   6
 -24   2   3 0.02195 0.31552   7
 -24   2   3 0.17853 0.27920   8
 -22  -2   3 0.67002 0.33428   8
 -22  -2   3 0.97307 0.34797   5
  22   2  -3 0.39171 0.35496   9
 -22   2   3 1.25268 0.43093   7
  22   2  -3 0.89151 0.33611   6
 -22   2   3 0.93051 0.31998   5
 -22   2   3 0.62454 0.28965   8
 -20  -2   3 15.1072 0.84107   5
 -20  -2   3 15.3967 0.85364   8
  20  -2  -3 14.8225 0.84066   6
 -20   2   3 14.9201 0.81069   5
  20   2  -3 16.4542 0.87611   6
 -20   2   3 15.7744 1.00634   7
  20   2  -3 14.1596 0.84752   9
 -20   2   3 14.5765 0.82704   8
 -18  -2   3 8.22737 0.59561   8
  18  -2  -3 8.00975 0.34915   9
 -18  -2   3 7.05539 0.57243   5
  18  -2  -3 7.81381 0.61938   6
  18   2  -3 6.96238 0.62029   9
 -18   2   3 7.52197 0.58197   5
 -18   2   3 7.26352 0.68587   7
 -18   2   3 6.59441 0.57589   8
  18   2  -3 7.01278 0.59154   6
  16  -2  -3 1.21935 0.21443   9
  16  -2  -3 1.01969 0.22730   9
 -16  -2   3 0.92495 0.27048   5
 -16  -2   3 1.05448 0.27248   8
  16  -2  -3 1.41424 0.32041   6
 -16   2   3 1.01309 0.28386   8
 -16   2   3 1.31452 0.30078   5
  16   2  -3 1.11800 0.28971   6
  16   2  -3 0.84030 0.28133   9
 -16   2   3 1.18877 0.34766   7
 -14  -2   3 14.8656 0.67308   5
 -14  -2   3 14.8728 0.66231   8
  14  -2  -3 15.2775 0.67526   6
  14  -2  -3 14.0504 0.63882   9
  14   2  -3 14.6488 0.67867   6
 -14   2   3 14.7530 0.69354   8
 -14   2   3 14.4103 0.76573   7
  14   2  -3 15.3003 0.72204   9
 -14   2   3 15.7433 0.70677   5
  12  -2  -3 8.88239 0.50637   9
  12  -2  -3 8.91559 0.49218   6
 -12  -2   3 8.09762 0.46345   8
 -12  -2   3 8.22152 0.48125   5
 -12   2   3 9.14867 0.51917   5
  12   2  -3 8.48703 0.50611   6
  12   2  -3 9.15758 0.53067   9
 -10  -2   3 154.955 5.83494   4
  10  -2  -3 159.363 6.49262   4
  10  -2  -3 152.212 5.68653   2
 -10  -2   3 156.910 5.69851   1
  10  -2  -3 157.604 2.83892   9
 -10  -2   3 153.199 2.68835   8
 -10  -2   3 151.081 2.71299   5
  10  -2  -3 145.763 6.24355   1
  10  -2  -3 153.898 5.13706   1
 -10  -2   3 148.152 5.95675   2
  10   2  -3 152.061 5.93707   1
  10   2  -3 147.636 5.68653   4
 -10   2   3 148.680 6.41253   4
  10   2  -3 149.329 6.76839   2
  10   2  -3 156.781 2.81484   9
 -10   2   3 148.356 7.53189   2
 -10   2   3 153.941 2.78911   5
 -10   2   3 157.458 2.87014   7
  10   2  -3 155.069 2.69020   6
 -10   2   3 156.325 2.80971   8
  -8  -2   3 5.50065 1.27378   2
   8  -2  -3 4.50980 1.16533   2
  -8  -2   3 6.58195 1.23498   4
   8  -2  -3 7.15588 0.65305   3
   8  -2  -3 5.74838 0.40304   9
  -8  -2   3 5.66852 0.32167   6
   8  -2  -3 5.02288 1.46529   1
  -8  -2   3 6.20345 0.34659   8
   8  -2  -3 4.78309 1.14766   4
  -8  -2   3 5.56333 0.34325   5
  -8  -2   3 5.00204 1.16929   1
   8   2  -3 4.64067 1.16553   4
   8   2  -3 6.36885 1.36386   2
   8   2  -3 6.71746 0.34783   8
  -8   2   3 5.86747 0.37773   9
   8   2  -3 6.27096 0.33507   6
  -8   2   3 6.81450 1.57224   2
  -8   2   3 6.95767 0.40541   8
  -8   2   3 6.08196 1.37081   4
  -8   2   3 5.88938 0.38608   5
  -8   2   3 6.13370 0.38359   7
   8   2  -3 5.70485 1.25864   1
   8   2  -3 6.63414 0.38217   9
  -6  -2   3 564.936 11.9556   2
  -6  -2   3 576.599 8.47687   5
   6  -2  -3 593.006 8.69664   9
  -6  -2   3 567.135 8.45623   9
  -6  -2   3 573.731 11.6057   1
   6  -2  -3 577.302 12.5376   2
   6  -2  -3 574.511 8.53888   5
  -6  -2   3 570.638 8.44416   8
   6  -2  -3 580.499 12.2800   4
   6  -2  -3 570.057 13.0240   1
   6  -2  -3 571.397 8.54284   7
  -6  -2   3 568.058 8.39882   6
   6  -2  -3 572.789 8.51682   8
  -6  -2   3 587.375 11.8934   4
  -6   2   3 564.166 8.39996   6
  -6   2   3 571.431 12.2967   1
   6   2  -3 579.416 8.38284   6
  -6   2   3 575.118 8.61438   5
  -6   2   3 579.012 8.54047   7
   6   2  -3 558.515 11.6639   1
   6   2  -3 563.919 11.9003   2
   6   2  -3 569.566 8.44284   8
   6   2  -3 567.822 8.47523   5
  -6   2   3 595.119 13.1542   4
   6   2  -3 577.105 11.7646   4
  -6   2   3 598.203 8.65305   8
  -6   2   3 578.000 12.9058   2
   6   2  -3 582.629 8.52057   9
  -4  -2   3 32.7459 1.96177   4
   4  -2  -3 37.1147 2.83761   1
   4  -2  -3 34.5448 0.86746   8
   4  -2  -3 33.1669 1.02872   9
  -4  -2   3 34.2574 0.75555   8
  -4  -2   3 33.2920 1.29022   3
  -4  -2   3 34.2348 1.95552   1
  -4  -2   3 33.3228 0.66953   6
   4  -2  -3 33.5842 0.85219   5
   4  -2  -3 32.6207 2.39871   2
   4  -2  -3 34.3385 2.42604   4
  -4  -2   3 32.1192 0.73314   9
   4  -2  -3 33.9204 0.79540   7
  -4  -2   3 32.3990 0.75953   5
  -4  -2   3 36.6734 2.11458   2
   4   2  -3 32.7299 0.75424   5
  -4   2   3 34.9970 0.90676   5
   4   2  -3 33.3839 0.66416   6
   4   2  -3 30.5876 1.88363   4
  -4   2   3 27.5514 2.33778   1
  -4   2   3 28.8425 2.39020   4
  -4   2   3 38.3933 2.68904   2
  -4   2   3 32.8196 0.89728   9
   4   2  -3 31.8049 1.97289   2
   4   2  -3 33.1338 0.73930   8
   4   2  -3 33.8984 0.86902   9
  -4   2   3 34.5391 0.91395   8
   4   2  -3 34.5692 1.99092   1
   2  -2  -3 312.870 4.68565   7
  -2  -2   3 319.119 6.58818   1
  -2  -2   3 314.133 4.49514   6
  -2  -2   3 308.148 4.64814   5
  -2  -2   3 320.764 6.82735   4
   2  -2  -3 312.295 4.94114   9
  -2  -2   3 316.149 6.83665   2
   2  -2  -3 316.935 8.44530   4
  -2  -2   3 308.263 4.61561   9
   2  -2  -3 309.260 4.87495   5
  -2  -2   3 312.257 4.65034   8
   2  -2  -3 315.453 8.31155   2
   2  -2  -3 313.874 4.89418   8
   2  -2  -3 314.832 8.75846   1
  -2  -2   3 315.038 6.04798   3
   2   2  -3 312.893 4.63404   8
  -2   2   3 322.276 8.34494   2
  -2   2   3 319.377 8.57962   1
   2   2  -3 314.753 6.60954   1
   2   2  -3 311.589 4.64160   5
  -2   2   3 314.091 8.51816   4
   2   2  -3 307.905 6.60491   4
   2   2  -3 310.575 5.91902   3
   2   2  -3 304.287 4.63797   9
  -2   2   3 316.857 4.92087   8
  -2   2   3 314.859 4.92819   9
  -2   2   3 315.220 4.67100   7
  -2   2   3 309.196 4.88365   5
   2   2  -3 304.497 6.67549   2
   0  -2   3 18.5708 0.33793   6
   0  -2  -3 16.0850 2.34765   2
   0  -2  -3 19.4868 0.62935   5
   0  -2  -3 18.2287 0.65163   9
   0  -2  -3 19.9596 0.48467   7
   0  -2  -3 19.1716 0.63342   8
   0  -2  -3 19.4851 0.49678   6
   0  -2  -3 19.4903 1.95062   4
   0  -2   3 20.2733 1.25632   2
   0  -2  -3 20.4905 2.16293   1
   0  -2   3 19.4836 1.33002   3
   0  -2   3 19.3005 0.44526   5
   0   2   3 19.1608 0.62506   8
   0   2   3 19.0133 0.62538   5
   0   2  -3 19.8773 1.16104   2
   0   2   3 17.0093 1.85647   4
   0   2   3 21.3877 2.00459   2
   0   2  -3 19.2873 0.43233   5
   0   2  -3 19.4989 0.42905   9
   0   2   3 19.7830 0.49796   6
   0   2  -3 19.6064 1.24071   3
   0   2  -3 19.5965 0.43154   8
   0   2   3 19.9188 0.47671   7
   0   2   3 18.9341 2.08125   1
   0   2  -3 18.2543 1.08201   4
   0   2  -3 18.3461 1.11812   1
   0   2   3 19.4422 0.65325   9
  -2  -2  -3 2.64086 0.93023   4
  -2  -2  -3 1.82677 0.26579   9
  -2  -2  -3 2.04956 0.18051   6
  -2  -2  -3 2.14815 1.03037   1
  -2  -2  -3 2.20053 0.24907   8
   2  -2   3 2.54479 0.70721   3
  -2  -2  -3 2.75925 0.92730   2
   2  -2   3 1.90044 0.11833   6
   2  -2   3 2.29858 0.14516   8
  -2  -2  -3 1.96997 0.26473   8
  -2  -2  -3 2.06059 0.16938   7
   2  -2   3 1.76587 0.49394   4
  -2  -2  -3 1.86081 0.24493   5
  -2   2  -3 2.03981 0.09117   9
  -2   2  -3 2.20430 0.12283   8
   2   2   3 2.02440 0.22633   5
  -2   2  -3 0.61648 0.45406   3
   2   2   3 2.16079 0.18419   7
   2   2   3 2.37506 0.26260   9
  -2   2  -3 1.94995 0.11804   6
   2   2   3 1.99781 0.23066   8
   2   2   3 3.14357 1.17913   1
  -2   2  -3 2.20427 0.38073   2
  -2   2  -3 2.01152 0.38433   4
   2   2   3 1.98839 0.18354   6
  -2   2  -3 2.12667 0.10587   5
  -2   2  -3 1.65099 0.53616   1
   2   2   3 3.04472 0.90833   2
  -2   2  -3 2.14502 0.13339   7
   2   2   3 1.97950 0.86524   4
  -2   2  -3 1.84296 0.36314   1
  -4  -2  -3 77.1910 4.07080   4
  -4  -2  -3 72.4617 1.40307   7
  -4  -2  -3 72.2714 3.83440   2
   4  -2   3 72.6113 1.15658   5
  -4  -2  -3 72.8156 3.51860   2
  -4  -2  -3 70.3434 3.67572   4
  -4  -2  -3 71.8025 1.51437   5
  -4  -2  -3 71.8513 1.48805   8
   4  -2   3 72.7912 1.25130   6
  -4  -2  -3 68.3332 3.74196   1
   4  -2   3 71.6152 2.12750   2
  -4  -2  -3 72.3010 1.43544   5
  -4  -2  -3 71.1492 1.39490   6
   4  -2   3 72.4017 3.25584   3
  -4   2  -3 72.4788 1.13743   8
   4   2   3 71.4546 1.45304   5
   4   2   3 72.6198 1.53446   9
   4   2   3 71.7743 1.46221   8
  -4   2  -3 70.7750 1.84831   1
  -4   2  -3 73.1583 3.07528   3
  -4   2  -3 74.0351 1.10018   8
   4   2   3 72.6684 1.38765   6
   4   2   3 72.7837 1.57763   8
   4   2   3 72.9083 1.40996   7
   4   2   3 69.6084 3.61476   2
  -4   2  -3 73.5243 1.26571   6
  -6  -2  -3 230.949 3.95759   9
  -6  -2  -3 237.478 7.08922   4
  -6  -2  -3 229.384 4.01408   7
  -6  -2  -3 226.578 7.60899   2
  -6  -2  -3 236.660 3.72871   5
  -6  -2  -3 234.038 7.87073   4
  -6  -2  -3 226.685 7.06720   1
  -6  -2  -3 232.451 3.88912   5
   6  -2   3 243.282 3.64173   6
  -6  -2  -3 236.081 3.80460   8
  -6  -2  -3 231.744 3.91297   8
  -6  -2  -3 236.435 6.70104   2
   6   2   3 232.462 3.55771   9
   6   2   3 237.075 3.77325   6
  -6   2  -3 238.794 6.52842   3
  -6   2  -3 229.968 3.81096   6
   6   2   3 233.354 3.87554   9
   6   2   3 231.803 8.05657   1
  -8  -2  -3 324.337 5.23248   5
  -8  -2  -3 314.874 5.25516   9
  -8  -2  -3 323.493 9.92330   4
  -8  -2  -3 318.271 9.69791   2
  -8  -2  -3 310.379 12.3158   2
  -8  -2  -3 307.860 8.51748   4
  -8  -2  -3 319.678 4.98261   5
  -8  -2  -3 328.611 5.06809   8
   8  -2   3 326.224 6.40440   1
   8  -2   3 324.155 4.99299   6
  -8  -2  -3 315.288 8.83424   1
  -8  -2  -3 319.548 5.24329   8
  -8   2  -3 328.072 4.62718   8
  -8   2  -3 326.135 5.49244   4
  -8   2  -3 322.474 4.73961   8
  -8   2  -3 333.646 8.49487   3
   8   2   3 294.881 9.80994   1
  -8   2  -3 324.086 4.64253   9
   8   2   3 330.586 9.70432   2
   8   2   3 320.459 5.14832   9
   8   2   3 328.883 5.13120   6
   8   2   3 327.593 4.83870   9
  -8   2  -3 327.665 4.76355   9
  -8   2  -3 333.457 6.28045   4
 -10  -2  -3 1.55825 0.23657   8
 -10  -2  -3 1.08335 0.20130   5
 -10  -2  -3 1.13366 0.24801   5
  10  -2   3 1.60667 0.24648   6
 -10  -2  -3 1.06153 0.24206   8
 -10  -2  -3 1.01736 0.25162   9
  10   2   3 1.17785 0.16292   9
 -10   2  -3 1.34140 0.13387   8
 -10   2  -3 1.41707 0.12905   9
 -10   2  -3 1.27443 0.16256   8
 -10   2  -3 1.21958 0.17587   9
  10   2   3 1.69600 0.24016   9
 -12  -2  -3 36.2506 1.15540   5
 -12  -2  -3 37.9895 1.20734   8
  12  -2   3 39.6872 1.09286   6
 -12  -2  -3 37.2343 0.97376   5
 -12  -2  -3 38.7465 1.00169   8
 -12   2  -3 36.7886 0.80903   9
  12   2   3 37.0211 0.97697   9
  12   2   3 38.0827 1.13681   6
 -12   2  -3 39.8251 0.78429   8
  12   2   3 36.3958 0.94167   9
 -12   2  -3 37.3517 0.88137   8
 -14  -2  -3 10.1118 0.65111   8
 -14  -2  -3 9.92621 0.49670   5
 -14  -2  -3 9.95193 0.63221   5
  14  -2   3 10.8445 0.60660   6
 -14  -2  -3 9.78739 0.51365   8
 -14   2  -3 10.0857 0.39818   8
 -14   2  -3 10.2523 0.46349   8
  14   2   3 10.5367 0.64134   6
  16  -2   3 37.2070 1.22694   6
 -16  -2  -3 39.1625 1.06898   5
 -16  -2  -3 38.1012 1.29283   5
 -16  -2  -3 38.0361 1.09176   8
 -16  -2  -3 36.7573 1.34274   8
  16   2   3 38.4755 1.31345   6
 -16   2  -3 38.3918 1.01832   8
 -16   2  -3 38.3657 1.40039   7
 -16   2  -3 39.3465 0.92141   8
  18  -2   3 8.14494 0.62571   6
 -18  -2  -3 6.21621 0.68125   8
 -18  -2  -3 8.06091 0.48678   5
 -18  -2  -3 8.16546 0.51329   8
 -18   2  -3 6.96156 0.47765   8
 -18   2  -3 7.63559 0.70538   7
  18   2   3 8.60175 0.66959   6
 -20  -2  -3 16.2316 1.05341   5
  20  -2   3 14.5617 0.85709   6
 -20  -2  -3 15.6406 0.72917   8
  20   2   3 16.0028 0.94069   6
 -20   2  -3 16.1230 0.66762   8
 -20   2  -3 15.0634 1.01553   7
 -20   2  -3 15.3219 0.60311   8
 -22  -2  -3 1.13126 0.29881   8
  22  -2   3 0.74158 0.36288   6
 -22  -2  -3 1.29245 0.28875   5
 -22   2  -3 0.97210 0.41759   7
 -22   2  -3 0.53662 0.22333   8
  22   2   3 1.31442 0.41359   6
 -22   2  -3 1.21692 0.22174   8
 -23  -3   3 1.87182 0.43536   8
 -23  -3   3 2.35793 0.46303   5
 -23   3   3 2.29516 0.40420   5
 -23   3   3 2.35534 0.43441   8
  23   3  -3 2.42736 0.47469   6
  23   3  -3 2.87331 0.50641   9
 -23   3   3 1.53344 0.44475   7
 -21  -3   3 4.77390 0.54318   5
 -21  -3   3 5.74841 0.57272   8
 -21   3   3 3.90790 0.60590   7
  21   3  -3 4.21585 0.56449   9
 -21   3   3 4.39795 0.52653   8
  21   3  -3 4.08445 0.55596   6
 -21   3   3 5.77348 0.53249   5
 -19  -3   3 7.20226 0.59766   8
 -19   3   3 6.45290 0.54554   5
  19   3  -3 7.35985 0.62510   6
  19   3  -3 7.30288 0.62601   9
 -19   3   3 6.99314 0.60629   8
 -19   3   3 7.31373 0.69934   7
 -17  -3   3 0.34655 0.21554   5
 -17  -3   3 0.69177 0.26284   8
  17   3  -3 0.28337 0.24060   9
  17   3  -3 0.43721 0.25255   6
 -17   3   3 0.00461 0.23021   7
 -17   3   3 0.45555 0.22673   5
 -17   3   3 0.43798 0.24722   8
 -15  -3   3 9.90597 0.58416   8
 -15  -3   3 9.39077 0.57782   5
  15   3  -3 10.0079 0.61203   9
 -15   3   3 9.25019 0.59641   8
 -15   3   3 9.78733 0.67757   7
 -15   3   3 10.0603 0.60284   5
  15   3  -3 8.72631 0.56785   6
 -13  -3   3 33.2782 1.01959   5
 -13  -3   3 31.9921 0.98375   8
  13  -3  -3 31.7649 0.92710   9
 -13   3   3 32.3495 1.05428   8
  13   3  -3 33.0688 1.00739   6
 -13   3   3 31.6014 1.02852   5
  13   3  -3 32.1847 1.05568   9
 -13   3   3 32.5721 1.12977   7
 -11  -3   3 227.349 3.80879   8
  11  -3  -3 228.800 3.86281   9
 -11  -3   3 225.926 3.85483   5
 -11   3   3 231.088 4.03047   7
  11   3  -3 228.821 3.89081   9
 -11   3   3 228.729 3.93198   5
  11   3  -3 224.531 3.79659   6
 -11   3   3 222.257 3.92143   8
  -9  -3   3 35.2494 0.96404   5
  -9  -3   3 38.8341 2.74540   1
   9  -3  -3 35.3445 1.01545   9
   9  -3  -3 30.5474 3.31246   1
   9  -3  -3 40.2369 2.99317   2
  -9  -3   3 35.7283 0.93647   8
   9  -3  -3 33.0681 1.55781   3
  -9  -3   3 37.9967 2.95441   2
   9  -3  -3 39.9408 2.83660   4
  -9  -3   3 36.6305 2.84136   4
  -9   3   3 30.3664 2.52114   1
  -9   3   3 34.8399 1.04398   9
   9   3  -3 35.9516 0.97919   9
  -9   3   3 36.8980 1.04965   7
  -9   3   3 36.7694 1.03264   5
  -9   3   3 40.0368 3.30731   4
   9   3  -3 34.2128 2.80866   2
   9   3  -3 37.4844 2.86522   4
  -9   3   3 34.6678 3.12286   2
  -9   3   3 36.8420 1.04848   8
   9   3  -3 32.9143 2.78439   1
   9   3  -3 35.6344 0.91478   6
   7  -3  -3 0.94563 0.38829   3
  -7  -3   3 0.71289 0.17422   5
   7  -3  -3 2.91183 1.11859   2
  -7  -3   3 1.06554 0.16181   6
  -7  -3   3 0.79248 0.17783   8
   7  -3  -3 2.51779 0.96894   4
   7  -3  -3 1.03898 0.19529   5
  -7  -3   3 0.19122 0.61236   1
   7  -3  -3 1.43732 1.18414   1
  -7  -3   3 1.37923 0.73842   2
   7  -3  -3 0.63629 0.19812   9
  -7  -3   3 0.95378 0.66142   4
  -7   3   3 0.85150 0.17667   6
   7   3  -3 0.50211 0.74665   1
   7   3  -3 0.78264 0.15927   8
  -7   3   3 -0.1813 0.87183   2
   7   3  -3 1.39860 0.79292   4
  -7   3   3 0.93736 0.20323   8
   7   3  -3 0.78247 0.16276   9
  -7   3   3 0.74958 0.22007   9
   7   3  -3 1.39758 0.81227   2
  -7   3   3 0.06975 0.92448   1
   7   3  -3 0.91149 0.15563   6
  -7   3   3 2.06347 1.19823   4
   7   3  -3 0.73510 0.16301   5
  -7   3   3 1.07252 0.22283   7
  -7   3   3 1.17013 0.22522   5
   5  -3  -3 34.8120 2.76549   4
   5  -3  -3 37.2370 3.23502   1
  -5  -3   3 34.8799 2.28469   4
   5  -3  -3 38.0207 0.97916   8
  -5  -3   3 38.7544 2.30773   1
   5  -3  -3 38.5034 1.04718   9
  -5  -3   3 41.3108 2.52228   2
   5  -3  -3 34.6690 2.81439   2
  -5  -3   3 38.8578 0.80284   6
  -5  -3   3 37.9069 0.88368   5
   5  -3  -3 37.6587 0.98236   5
  -5  -3   3 39.1456 0.87663   8
   5  -3  -3 37.8401 0.93368   7
   5   3  -3 35.2597 2.32781   1
  -5   3   3 38.4309 1.01441   5
   5   3  -3 37.9531 2.42171   2
  -5   3   3 39.1681 1.03914   8
  -5   3   3 35.9156 2.84572   1
  -5   3   3 42.4156 3.07350   2
  -5   3   3 43.3395 3.11901   4
   5   3  -3 36.5969 2.35146   4
   5   3  -3 37.5877 0.79392   6
  -5   3   3 38.1119 0.92824   7
   5   3  -3 38.2671 0.88850   9
   5   3  -3 38.0012 0.87613   8
  -3  -3   3 9.01738 1.14229   4
  -3  -3   3 7.37193 0.78587   3
   3  -3  -3 6.72703 0.43587   9
   3  -3  -3 6.58720 1.59020   1
   3  -3  -3 7.18297 0.33739   7
  -3  -3   3 6.32901 0.97259   2
  -3  -3   3 7.05964 0.24879   7
   3  -3  -3 7.27906 0.41600   8
  -3  -3   3 7.28281 0.23438   6
   3  -3  -3 7.25296 1.45710   2
  -3  -3   3 6.92064 0.31295   5
   3  -3  -3 6.86076 1.50113   4
  -3  -3   3 7.41623 0.29603   9
   3  -3  -3 6.84303 0.39598   5
  -3  -3   3 7.42876 0.30982   8
  -3  -3   3 7.41853 1.06361   1
   3   3  -3 7.20498 0.22865   6
  -3   3   3 6.72347 1.47611   2
  -3   3   3 6.90723 0.41152   5
   3   3  -3 6.15565 0.98129   4
  -3   3   3 7.14746 0.43985   9
  -3   3   3 4.82607 1.24783   4
   3   3  -3 6.64924 1.09294   1
  -3   3   3 8.27075 1.78137   1
  -3   3   3 6.92942 0.32461   7
   3   3  -3 7.30971 0.30641   8
   3   3  -3 5.94035 1.04338   2
   3   3  -3 6.68179 0.30404   5
   3   3  -3 6.91108 0.34837   9
   1  -3  -3 85.1994 4.58695   4
   1  -3  -3 85.8354 4.55205   1
   1  -3  -3 85.3969 1.73605   8
  -1  -3   3 84.3928 2.75971   3
   1  -3  -3 86.5003 1.72650   5
  -1  -3   3 71.7914 3.11101   4
  -1  -3   3 80.7868 1.27220   7
   1  -3  -3 82.8558 4.16262   2
   1  -3  -3 83.2922 1.49509   7
  -1  -3   3 77.5291 1.51905   8
   1  -3  -3 85.0411 1.76297   9
  -1  -3   3 80.0788 4.36570   2
  -1  -3   3 82.4249 2.79587   1
  -1  -3   3 85.9176 1.43321   5
   1   3  -3 86.7661 2.95543   1
   1   3  -3 83.8938 1.41081   8
   1   3  -3 82.8370 1.39774   9
   1   3  -3 83.1686 1.28269   7
  -1   3   3 88.5040 4.36004   4
  -1   3   3 83.5503 1.74347   9
  -1   3   3 84.8666 4.13556   2
   1   3  -3 83.7942 1.42822   5
  -1   3   3 83.7890 1.71156   8
  -1   3   3 86.6225 4.50293   1
  -1   3   3 82.3687 1.66341   7
   1   3  -3 83.4252 2.84469   4
  -1   3   3 83.5204 1.48612   6
   1   3  -3 84.5761 2.94814   2
   1   3  -3 82.6108 2.62474   3
  -1  -3  -3 242.951 4.07283   8
  -1  -3  -3 246.362 4.05854   5
   1  -3   3 250.634 5.03307   1
  -1  -3  -3 254.124 7.87172   2
   1  -3   3 250.007 5.17589   2
   1  -3   3 243.953 5.85033   3
   1  -3   3 249.050 3.62867   8
  -1  -3  -3 254.574 3.94605   6
   1  -3   3 241.648 3.46984   6
   1  -3   3 248.149 5.11214   4
  -1  -3  -3 247.208 7.97166   4
   1  -3   3 245.786 3.62588   5
  -1  -3  -3 248.347 3.78524   7
  -1  -3  -3 247.890 4.23495   8
   1  -3   3 242.918 3.57900   7
  -1  -3  -3 250.729 7.98967   1
  -1   3  -3 243.147 3.62372   5
  -1   3  -3 248.105 5.07738   4
   1   3   3 249.315 4.12804   9
  -1   3  -3 250.716 5.16318   1
  -1   3  -3 247.907 5.70557   3
   1   3   3 244.893 4.03162   8
  -1   3  -3 249.332 5.13328   2
   1   3   3 242.333 3.78856   6
  -1   3  -3 247.741 3.61639   8
   1   3   3 244.587 7.54626   2
   1   3   3 237.337 4.00621   5
   1   3   3 241.399 7.71053   4
  -1   3  -3 232.257 3.56805   7
  -1   3  -3 239.013 3.49383   6
   1   3   3 243.082 3.77026   7
   1   3   3 248.132 8.24681   1
  -3  -3  -3 27.9419 0.72681   6
   3  -3   3 28.3235 0.53839   6
  -3  -3  -3 32.7114 2.82122   4
   3  -3   3 27.1124 0.54037   5
  -3  -3  -3 27.7094 0.85991   5
  -3  -3  -3 28.1387 0.87950   8
  -3  -3  -3 27.2670 0.84819   8
  -3  -3  -3 27.3627 0.70937   7
  -3  -3  -3 25.5855 0.87860   9
  -3  -3  -3 29.1534 2.50123   2
  -3  -3  -3 25.4113 2.52291   2
   3  -3   3 27.0990 1.13037   2
   3  -3   3 28.0201 0.50536   8
   3  -3   3 29.4617 1.98273   3
  -3  -3  -3 27.8542 0.82091   5
   3  -3   3 26.7889 1.20632   4
  -3  -3  -3 31.7028 2.81328   1
   3   3   3 27.6666 0.83419   8
  -3   3  -3 28.5040 1.09600   4
  -3   3  -3 25.9763 1.10846   1
  -3   3  -3 30.3301 1.84841   3
  -3   3  -3 28.5233 0.55129   6
   3   3   3 28.9366 0.72834   6
   3   3   3 27.4085 0.81831   5
  -3   3  -3 27.4525 1.23473   1
   3   3   3 27.5439 0.71970   7
   3   3   3 27.5331 0.89769   8
   3   3   3 30.8214 2.58986   2
  -3   3  -3 28.2092 0.49009   8
   3   3   3 22.2975 2.95084   1
  -3   3  -3 27.7484 0.61184   7
   3   3   3 30.9723 2.70942   4
   3   3   3 26.9812 0.89435   9
  -5  -3  -3 234.870 7.55239   4
  -5  -3  -3 230.944 3.97997   7
  -5  -3  -3 233.843 7.78224   1
  -5  -3  -3 228.411 7.22176   2
  -5  -3  -3 227.825 8.01124   2
  -5  -3  -3 231.548 3.81795   5
  -5  -3  -3 235.645 4.00479   8
  -5  -3  -3 228.618 4.00551   9
  -5  -3  -3 236.553 3.99404   5
   5  -3   3 232.900 6.66516   3
   5  -3   3 238.660 3.54533   6
  -5  -3  -3 234.353 3.89726   8
  -5  -3  -3 233.009 8.11288   4
   5   3   3 233.826 3.80691   7
   5   3   3 233.768 3.76270   6
  -5   3  -3 224.304 3.55278   6
   5   3   3 244.869 4.52008   9
  -5   3  -3 237.471 3.81784   7
   5   3   3 228.592 3.85997   8
  -5   3  -3 237.630 6.24457   3
  -7  -3  -3 43.1413 1.22276   9
  -7  -3  -3 39.6582 3.13454   4
  -7  -3  -3 43.4667 1.20695   5
  -7  -3  -3 42.3682 2.98056   2
  -7  -3  -3 41.6710 3.22996   1
  -7  -3  -3 43.6189 1.06185   5
  -7  -3  -3 34.5502 3.40102   4
  -7  -3  -3 42.8209 1.21119   8
  -7  -3  -3 42.1185 3.64280   2
   7  -3   3 43.7623 0.93864   6
   7  -3   3 43.0965 2.94392   3
  -7  -3  -3 43.2939 1.10985   8
   7   3   3 44.2741 1.09338   6
   7   3   3 43.0194 1.11635   8
   7   3   3 45.1779 4.04037   1
  -7   3  -3 46.8344 2.68793   3
  -7   3  -3 40.5171 0.95014   6
   7   3   3 44.0376 0.94460   9
   7   3   3 40.8811 1.38524   9
  -7   3  -3 44.3303 1.05177   7
  -9  -3  -3 21.4941 0.84151   5
  -9  -3  -3 18.9425 0.94718   8
   9  -3   3 22.1194 0.66906   6
  -9  -3  -3 21.5497 0.85445   9
  -9  -3  -3 20.5714 0.73015   8
  -9  -3  -3 20.5051 0.69491   5
   9   3   3 22.4766 0.89836   9
   9   3   3 21.1146 0.60903   9
  -9   3  -3 20.9773 0.74947   7
  -9   3  -3 21.9082 0.41188   9
   9   3   3 21.4410 0.75937   6
  -9   3  -3 21.0242 0.44629   9
 -11  -3  -3 18.9372 0.86122   8
 -11  -3  -3 19.4103 0.68648   5
 -11  -3  -3 18.2128 0.82006   5
 -11  -3  -3 19.4712 0.71250   8
  11  -3   3 19.5117 0.69443   6
  11   3   3 19.7472 0.78585   6
  11   3   3 18.9596 0.59642   9
 -11   3  -3 18.8878 0.45810   9
 -11   3  -3 19.7289 0.80168   7
 -13  -3  -3 67.6318 1.55053   8
 -13  -3  -3 69.4044 1.82793   5
  13  -3   3 67.2171 1.58650   6
 -13  -3  -3 67.5623 1.86039   8
 -13  -3  -3 69.8008 1.53469   5
  13   3   3 67.2140 1.65408   9
 -13   3  -3 69.3628 1.78370   7
 -13   3  -3 65.5322 1.25373   9
  13   3   3 67.3656 1.38891   9
  13   3   3 69.7988 1.72607   6
 -13   3  -3 66.8178 1.20942   8
 -13   3  -3 68.9213 1.18637   8
  15  -3   3 2.64785 0.38221   6
 -15  -3  -3 2.83793 0.42192   5
 -15  -3  -3 3.01091 0.35875   8
 -15  -3  -3 2.48230 0.33630   5
 -15  -3  -3 2.57338 0.43869   8
 -15   3  -3 2.88785 0.21327   8
  15   3   3 2.82867 0.32648   9
  15   3   3 2.95133 0.26505   9
 -15   3  -3 2.89914 0.23196   8
  15   3   3 3.15766 0.45236   6
 -15   3  -3 3.02806 0.46959   7
 -17  -3  -3 8.48952 0.68760   8
 -17  -3  -3 9.69476 0.54991   5
  17  -3   3 9.12199 0.60866   6
 -17  -3  -3 9.20832 0.55989   8
 -17   3  -3 9.17062 0.36716   8
  17   3   3 8.20726 0.64212   6
 -17   3  -3 9.13969 0.72729   7
 -17   3  -3 9.76048 0.38746   8
 -19  -3  -3 3.15901 0.41127   8
 -19  -3  -3 2.52325 0.36489   5
  19  -3   3 2.90093 0.44103   6
 -19   3  -3 3.32107 0.54412   7
  19   3   3 4.44239 0.51996   6
  21  -3   3 0.62656 0.31290   6
 -21  -3  -3 0.79520 0.31800   8
 -21  -3  -3 0.80404 0.27693   5
 -21   3  -3 -0.0686 0.30323   7
  21   3   3 0.30914 0.33230   6
 -24  -4   3 0.29594 0.29714   8
 -24  -4   3 -0.1729 0.42157   5
 -24   4   3 0.02131 0.26263   7
 -24   4   3 0.25744 0.27819   8
  24   4  -3 -0.0553 0.27765   6
 -22  -4   3 0.65150 0.32002   8
 -22  -4   3 -0.2701 0.22771   5
  22   4  -3 0.03516 0.26121   6
 -22   4   3 0.11324 0.24923   8
 -22   4   3 -0.2593 0.20495   5
 -22   4   3 0.26729 0.29816   7
 -20  -4   3 2.25359 0.41258   8
 -20  -4   3 2.54983 0.44798   5
 -20   4   3 3.52202 0.46260   5
  20   4  -3 2.10931 0.42293   9
 -20   4   3 3.50117 0.59224   7
 -20   4   3 2.37527 0.43451   8
  20   4  -3 2.18773 0.41705   6
 -18  -4   3 12.6986 0.94980   8
 -18  -4   3 13.0616 0.77140   5
 -18   4   3 12.2468 0.69566   5
  18   4  -3 12.0937 0.75764   9
 -18   4   3 11.7156 1.15744   8
 -16  -4   3 10.5263 0.64329   8
 -16  -4   3 10.1559 0.64447   5
  16   4  -3 10.1911 0.64380   6
 -16   4   3 11.1295 0.68690   8
 -16   4   3 10.8093 0.64946   5
  16   4  -3 10.7780 0.67997   9
 -16   4   3 11.9610 0.78688   7
  14  -4  -3 4.08394 0.27984   9
 -14  -4   3 4.16776 0.41557   8
 -14  -4   3 4.19233 0.42563   5
 -14   4   3 4.06975 0.46462   7
 -14   4   3 4.11788 0.42401   8
 -14   4   3 4.25742 0.42971   5
  14   4  -3 4.09296 0.42805   9
  14   4  -3 4.35211 0.40614   6
 -12  -4   3 0.04655 0.15353   5
  12  -4  -3 0.58691 0.17207   9
 -12  -4   3 0.51741 0.34019   8
 -12   4   3 0.42969 0.18321   8
  12   4  -3 0.17105 0.14135   6
 -12   4   3 0.44693 0.20187   5
 -12   4   3 0.11838 0.16665   7
  12   4  -3 0.13344 0.15754   9
  10  -4  -3 4.45444 0.35776   9
 -10  -4   3 4.18142 0.35360   5
 -10  -4   3 4.44318 0.35462   8
 -10   4   3 4.23876 0.37933   8
  10   4  -3 4.50087 0.35882   9
 -10   4   3 3.83579 0.38103   7
 -10   4   3 4.56191 0.38179   5
  10   4  -3 4.72130 0.33937   6
   8  -4  -3 32.1747 3.64279   1
   8  -4  -3 38.1139 3.12570   2
   8  -4  -3 32.0594 1.60418   3
  -8  -4   3 31.3569 0.89602   5
  -8  -4   3 36.4042 2.93990   2
  -8  -4   3 32.0350 2.63183   4
  -8  -4   3 32.7937 0.88659   8
  -8  -4   3 26.6030 2.45507   1
   8  -4  -3 31.7474 0.95686   9
   8  -4  -3 32.9721 2.76646   4
  -8   4   3 33.4287 3.17380   4
   8   4  -3 27.9039 2.60783   2
  -8   4   3 28.6904 2.90937   2
   8   4  -3 32.0362 0.93908   8
  -8   4   3 32.5366 1.00079   8
   8   4  -3 35.2115 2.85105   4
  -8   4   3 33.1369 0.99409   5
  -8   4   3 33.3935 0.98517   7
  -8   4   3 31.4321 1.01489   9
  -8   4   3 28.3734 2.90001   1
   8   4  -3 30.0829 2.91982   1
   8   4  -3 33.8228 0.91625   9
   8   4  -3 32.5170 0.82743   6
  -6  -4   3 25.7680 0.70476   7
   6  -4  -3 25.3221 0.93450   5
   6  -4  -3 27.1372 2.70933   4
  -6  -4   3 24.8435 2.14412   4
  -6  -4   3 27.7113 2.28122   2
  -6  -4   3 27.1001 0.75662   5
  -6  -4   3 27.0514 0.74388   8
  -6  -4   3 26.9967 0.74641   6
   6  -4  -3 21.8098 2.45420   2
  -6  -4   3 27.9350 2.22332   1
   6  -4  -3 22.3646 3.08401   1
   6  -4  -3 26.3723 0.86148   9
  -6   4   3 23.0897 2.63520   4
   6   4  -3 28.5726 2.39907   4
   6   4  -3 22.8406 2.17088   2
  -6   4   3 26.7173 0.88287   8
   6   4  -3 25.7295 0.64872   6
   6   4  -3 25.0925 2.38225   1
   6   4  -3 25.0115 0.74652   8
  -6   4   3 26.3776 0.90015   9
  -6   4   3 26.0212 2.70414   1
   6   4  -3 26.0226 0.74503   9
   6   4  -3 26.8568 0.78422   5
  -6   4   3 26.7191 0.86580   5
  -6   4   3 26.7825 0.80572   7
  -6   4   3 28.6123 2.73464   2
  -4  -4   3 323.230 4.88042   7
   4  -4  -3 325.216 5.24965   5
   4  -4  -3 330.625 5.28805   9
   4  -4  -3 322.912 9.42702   2
  -4  -4   3 314.008 7.82714   4
   4  -4  -3 334.273 5.29073   8
   4  -4  -3 321.058 5.08534   7
  -4  -4   3 330.678 8.17565   2
  -4  -4   3 330.822 7.98225   1
   4  -4  -3 326.001 10.1203   1
  -4  -4   3 321.518 4.99989   5
  -4  -4   3 320.970 6.67782   3
  -4  -4   3 327.563 4.82718   6
   4  -4  -3 329.666 9.84050   4
   4   4  -3 331.564 8.38814   1
  -4   4   3 324.214 5.05626   7
   4   4  -3 325.400 8.37118   2
  -4   4   3 330.103 9.57747   2
  -4   4   3 325.456 5.27436   8
  -4   4   3 326.898 5.34251   9
   4   4  -3 324.829 4.98022   9
   4   4  -3 325.431 5.03802   5
   4   4  -3 328.154 4.81443   6
  -4   4   3 327.819 5.23738   5
   4   4  -3 334.936 8.33905   4
  -4   4   3 325.233 9.84620   1
  -4   4   3 327.398 9.82872   4
   4   4  -3 324.292 5.01303   8
  -2  -4   3 10.9545 0.31501   7
   2  -4  -3 11.8691 0.58130   9
  -2  -4   3 11.6443 0.40634   5
   2  -4  -3 11.3012 0.44046   7
  -2  -4   3 11.7895 1.23845   4
   2  -4  -3 10.6969 0.53864   8
   2  -4  -3 11.6180 0.55367   5
   2  -4  -3 14.7857 2.40754   1
   2  -4  -3 9.57507 1.79451   2
  -2  -4   3 11.8393 1.07326   3
   2  -4  -3 11.0771 0.56796   8
  -2  -4   3 11.4662 0.39609   8
  -2  -4   3 10.0968 1.17710   1
  -2  -4   3 10.5892 1.29130   2
   2  -4  -3 7.88819 1.81211   4
  -2  -4   3 11.4610 0.27267   6
  -2   4   3 10.6996 0.41562   7
  -2   4   3 13.2075 2.02667   2
  -2   4   3 10.9985 0.53981   8
   2   4  -3 11.3576 0.39247   9
   2   4  -3 11.4392 0.26898   6
  -2   4   3 11.7172 1.97116   4
   2   4  -3 11.5693 1.31632   4
  -2   4   3 11.5424 0.54171   5
   2   4  -3 10.7771 0.32418   7
   2   4  -3 11.6019 1.48715   1
  -2   4   3 11.4779 0.59191   9
   2   4  -3 10.9679 0.40953   5
   2   4  -3 11.1636 0.40444   8
  -2   4   3 8.67216 1.96741   1
   0  -4  -3 0.24008 1.18995   1
   0  -4  -3 0.97957 0.21624   8
   0  -4  -3 -0.2607 0.98849   4
   0  -4   3 1.45240 0.16505   5
   0  -4  -3 1.22288 0.26389   9
   0  -4   3 1.16734 0.11664   7
   0  -4  -3 1.32072 0.17753   7
   0  -4  -3 0.88374 0.22837   5
   0  -4   3 1.48344 0.53820   1
   0  -4   3 1.04812 0.55825   2
   0  -4   3 1.21426 0.57473   3
   0  -4   3 0.56385 0.55436   4
   0  -4  -3 0.83768 1.10741   2
   0  -4  -3 1.10361 0.16387   6
   0   4   3 1.16628 0.17009   7
   0   4  -3 1.22441 0.11047   7
   0   4  -3 -0.1148 0.40502   3
   0   4  -3 1.26823 0.15768   8
   0   4  -3 1.65842 0.63709   4
   0   4   3 1.54482 0.98501   4
   0   4   3 1.23696 0.23040   5
   0   4   3 1.43875 0.26869   9
   0   4  -3 1.44661 0.62023   1
   0   4  -3 -0.0060 0.51406   2
   0   4   3 1.10395 0.16333   6
   0   4   3 1.16448 0.23844   8
   0   4  -3 1.39299 0.16434   5
   0   4   3 1.25338 0.99873   2
   2  -4   3 50.9673 0.94248   8
   2  -4   3 49.8930 1.91577   4
  -2  -4  -3 52.1272 1.30278   8
   2  -4   3 52.1133 1.89349   1
   2  -4   3 52.7781 0.89453   8
  -2  -4  -3 50.3897 1.33696   9
  -2  -4  -3 49.3534 4.03981   4
   2  -4   3 50.9680 0.91270   5
   2  -4   3 50.4825 0.94423   7
  -2  -4  -3 48.9127 3.88728   1
   2  -4   3 50.6082 2.52788   3
  -2  -4  -3 53.3171 3.76202   2
  -2  -4  -3 51.7183 1.09663   6
   2  -4   3 50.8817 2.01350   2
  -2  -4  -3 50.6953 1.09236   7
  -2   4  -3 48.1584 2.12258   4
  -2   4  -3 51.7572 2.12243   2
  -2   4  -3 50.5410 0.79846   6
  -2   4  -3 50.1001 0.93589   7
   2   4   3 48.6218 3.53004   4
  -2   4  -3 47.8085 2.08743   1
   2   4   3 49.7444 1.08158   6
   2   4   3 50.9716 1.38111   9
   2   4   3 51.2269 1.25489   5
   2   4   3 47.7873 3.97615   1
   2   4   3 50.0469 1.08943   7
   2   4   3 52.0692 1.54812   8
   2   4   3 49.7608 3.49471   2
  -2   4  -3 51.0419 2.40452   3
  -2   4  -3 50.5528 0.93170   5
   2   4   3 51.1879 1.28071   8
  -2   4  -3 52.3631 0.92975   8
  -4  -4  -3 0.28438 0.16580   8
  -4  -4  -3 -0.6798 0.96616   2
  -4  -4  -3 0.33562 0.21027   9
  -4  -4  -3 0.42509 1.12639   4
  -4  -4  -3 1.27279 1.01638   2
   4  -4   3 0.70382 0.10286   6
  -4  -4  -3 1.51883 1.22144   1
   4  -4   3 0.55060 0.07860   5
   4  -4   3 1.35631 0.39365   4
  -4  -4  -3 2.51087 1.25954   4
  -4  -4  -3 0.56508 0.19820   8
   4  -4   3 0.87894 0.36558   2
   4  -4   3 0.48574 0.72223   3
  -4  -4  -3 0.85351 0.21835   5
   4   4   3 0.64170 0.15746   6
   4   4   3 0.71426 0.16997   7
  -4   4  -3 0.28155 0.54276   3
  -4   4  -3 0.76153 0.10695   6
  -4   4  -3 0.66275 0.13908   7
   4   4   3 0.49145 0.20537   9
   4   4   3 -0.2018 1.35014   1
   4   4   3 0.52243 0.17438   8
  -4   4  -3 1.70936 0.59171   1
   4   4   3 0.48178 0.21380   8
  -4   4  -3 0.56896 0.09256   8
  -6  -4  -3 1.87260 0.36206   5
  -6  -4  -3 -0.0663 0.98340   2
  -6  -4  -3 1.36487 1.07125   4
  -6  -4  -3 1.14639 0.24836   8
  -6  -4  -3 1.66654 0.27479   8
  -6  -4  -3 1.49110 0.25661   5
  -6  -4  -3 -0.1835 1.23352   1
   6  -4   3 0.68162 0.93942   3
  -6  -4  -3 1.82565 1.38224   2
  -6  -4  -3 1.12359 0.25995   9
  -6  -4  -3 1.44382 1.51741   4
   6  -4   3 1.32778 0.15813   6
   6   4   3 2.14548 0.25899   6
[truncated: 1,032,617 more chars]
