# Supplementary material for: Photoelectrochemical Iron(III) Catalysis for Late‐Stage C─H Fluoroalkylations
Source: Angew Chem Int Ed Engl. 2025 May 7;64(25):e202504143. doi: 10.1002/anie.202504143 (PMC12171357; doi:10.1002/anie.202504143)
Supplement: Supplementary file 2 — Supporting Information [file ANIE-64-e202504143-s001.zip › 3.cif]

data_mo_2143_cg_0m
loop_
_audit_author_name
_audit_author_email
_audit_author_address
'Motornov, V.' vladimir.motornov@chemie.uni-goettingen.de
;
Georg-August-Universitaet Goettingen
Institut fuer Organische und Biomolekulare Chemie 
Tammannstrasse 2
Goettingen
D-37077
Germany
;
'Golz, C.' 'cgolz@gwdg.de '
;
Georg-August-Universitaet Goettingen
Institut fuer Organische und Biomolekulare Chemie 
Tammannstrasse 2
Goettingen
D-37077
Germany
;
'Ackermann, L.' Lutz.Ackermann@chemie.uni-goettingen.de
;
Georg-August-Universitaet Goettingen
Institut fuer Organische und Biomolekulare Chemie 
Tammannstrasse 2
Goettingen
D-37077
Germany
;

_audit_creation_method
;FinalCif V130 by Daniel Kratzert, Freiburg 2023, 
https://dkratzert.de/finalcif.html
;
_audit_contact_author_address
;Georg-August-Universit\"at G\"ottingen
Institut f\"ur Organische und Biomolekulare Chemie
Tammannstra\&se 2
D-37077 G\"ottingen
Germany
;
_audit_contact_author_email       cgolz@gwdg.de
_audit_contact_author_name        'Golz, C.'
_audit_contact_author_phone       '+49(551) 39-21750'
_audit_creation_date              2023-11-08
_publ_contact_author_id_orcid     ?
_publ_section_references
;
Dolomanov, O.V., Bourhis, L.J., Gildea, R.J, Howard, J.A.K. & Puschmann, H.
 (2009), J. Appl. Cryst. 42, 339-341.

Sheldrick, G.M. (2008). Acta Cryst. A64, 112-122.

Sheldrick, G.M. (2015). Acta Cryst. A71, 3-8.
;
_diffrn_source_power              0.05
_exptl_crystal_colour_primary     colourless
_olex2_refinement_description
;
1. Fixed Uiso
 At 1.5 times of:
  All C(H,H,H) groups
2.a Idealised Me refined as rotating group:
 C1(H1A,H1B,H1C), C8(H8A,H8B,H8C), C9(H9A,H9B,H9C), C10(H10A,H10B,H10C)
;
_olex2_submission_special_instructions 'No special instructions were received'
_shelx_SHELXL_version_number      '2018/3'
_chemical_name_systematic         ?
_chemical_name_common             ?
_chemical_formula_sum             'C10 H12 F2 N4 O2'
_chemical_formula_moiety          'C10 H12 F2 N4 O2'
_chemical_formula_weight          258.24
_chemical_melting_point           ?
_space_group_crystal_system       'triclinic'
_space_group_IT_number            2
_space_group_name_H-M_alt         'P -1'
_space_group_name_Hall            '-P 1'
_vrf_CRYSS02_mo_2143_cg_0m
;PROBLEM: The value of _exptl_crystal_size_max is > 1.0
RESPONSE: Crystals are fragile plates, that break well in only one direction, 
while fraying in the other. To maintain enough intact crystaline volume, a 
sizeble plate was used.
;
_shelx_space_group_comment
;
The symmetry employed for this shelxl refinement is uniquely defined
by the following loop, which should always be used as a source of
symmetry information in preference to the above space-group names.
They are only intended as comments.
;

loop_
_space_group_symop_operation_xyz
'x, y, z'
'-x, -y, -z'

_cell_length_a                    8.2296(10)
_cell_length_b                    8.3634(8)
_cell_length_c                    8.7249(11)
_cell_angle_alpha                 112.480(5)
_cell_angle_beta                  99.395(5)
_cell_angle_gamma                 95.538(5)
_cell_volume                      539.06(11)
_cell_formula_units_Z             2
_cell_measurement_temperature     100.00
_cell_measurement_reflns_used     9116
_cell_measurement_theta_min       2.549
_cell_measurement_theta_max       34.974
_exptl_crystal_description        plate
_exptl_crystal_colour             colourless
_exptl_crystal_recrystallization_method 'from ethyl acetate.'
_exptl_crystal_density_meas       ?
_exptl_crystal_density_method     ?
_exptl_crystal_density_diffrn     1.591
_exptl_crystal_F_000              268
_exptl_crystal_size_max           1.001
_exptl_crystal_size_mid           0.442
_exptl_crystal_size_min           0.076
_exptl_absorpt_coefficient_mu     0.137
_exptl_absorpt_correction_type    numerical
_exptl_absorpt_correction_T_min   0.8386
_exptl_absorpt_correction_T_max   1.0000
_exptl_absorpt_process_details
;
SADABS-2016/2 (Bruker,2016/2) was used for absorption correction.
wR2(int) was 0.1526 before and 0.0451 after correction.
The Ratio of minimum to maximum transmission is 0.8386.
The \l/2 correction factor is Not present.
;
_exptl_absorpt_special_details    ?
_shelx_estimated_absorpt_T_min    0.875
_shelx_estimated_absorpt_T_max    0.990
_exptl_transmission_factor_min    ?
_exptl_transmission_factor_max    ?
_exptl_special_details            ?
_diffrn_ambient_temperature       100.00
_diffrn_ambient_environment       N~2~
_diffrn_radiation_type            MoK\a
_diffrn_radiation_wavelength      0.71073
_diffrn_radiation_monochromator   'mirror optics'
_diffrn_measurement_ambient_temperature_device_make 'Oxford Cryostream 800'
_diffrn_radiation_probe           x-ray
_diffrn_source                    'microfocus sealed X-ray tube'
_diffrn_source_type               'Incoatec I\ms'
_diffrn_source_voltage            50.0
_diffrn_source_current            1.0
_diffrn_detector                  CPAD
_diffrn_detector_type             'Bruker PHOTON III'
_diffrn_detector_area_resol_mean  7.41
_diffrn_measurement_device        'four-circle diffractometer'
_diffrn_measurement_device_type   'Bruker D8 VENTURE dual wavelength Mo/Cu'
_diffrn_measurement_method        '\w and \f scans'
_diffrn_measurement_specimen_support 'MiTeGen micromount'
_diffrn_reflns_number             35432
_diffrn_reflns_av_unetI/netI      0.0164
_diffrn_reflns_av_R_equivalents   0.0304
_diffrn_reflns_theta_min          2.548
_diffrn_reflns_theta_max          35.054
_diffrn_reflns_theta_full         25.242
_diffrn_reflns_limit_h_min        -13
_diffrn_reflns_limit_h_max        12
_diffrn_reflns_limit_k_min        -13
_diffrn_reflns_limit_k_max        10
_diffrn_reflns_limit_l_min        -14
_diffrn_reflns_limit_l_max        14
_diffrn_standards_number          0
_diffrn_measured_fraction_theta_max 0.937
_diffrn_measured_fraction_theta_full 1.000
_diffrn_reflns_Laue_measured_fraction_max 0.937
_diffrn_reflns_Laue_measured_fraction_full 1.000
_diffrn_reflns_point_group_measured_fraction_max 0.937
_diffrn_reflns_point_group_measured_fraction_full 1.000
_reflns_number_total              4458
_reflns_number_gt                 4115
_reflns_threshold_expression      'I > 2\s(I)'
_reflns_Friedel_coverage          0.000
_reflns_Friedel_fraction_max      .
_reflns_Friedel_fraction_full     .
_reflns_special_details
;
 Reflections were merged by SHELXL according to the crystal
 class for the calculation of statistics and refinement.
 
 _reflns_Friedel_fraction is defined as the number of unique
 Friedel pairs measured divided by the number that would be
 possible theoretically, ignoring centric projections and
 systematic absences.
;
_computing_data_collection        'Bruker BIS V6.2.15/2021-03-16 and APEX4 2022.1-1'
_computing_cell_refinement        'SAINT V8.40B (?, 2016)'
_computing_data_reduction         'SAINT V8.40B (?, 2016)'
_computing_structure_solution     'XT  (Sheldrick, 2015)'
_computing_structure_refinement   'XL  (Sheldrick, 2008)'
_computing_molecular_graphics     'Olex2 1.5 (Dolomanov et al., 2009)'
_computing_publication_material   'Olex2 1.5 (Dolomanov et al., 2009)'
_refine_special_details           ?
_refine_ls_structure_factor_coef  Fsqd
_refine_ls_matrix_type            full
_refine_ls_weighting_scheme       calc
_refine_ls_weighting_details      'w=1/[\s^2^(Fo^2^)+(0.0638P)^2^+0.1082P] where P=(Fo^2^+2Fc^2^)/3'
_atom_sites_solution_primary      dual
_atom_sites_solution_secondary    ?
_atom_sites_solution_hydrogens    geom
_refine_ls_hydrogen_treatment     constr
_refine_ls_number_reflns          4458
_refine_ls_number_parameters      167
_refine_ls_number_restraints      0
_refine_ls_R_factor_all           0.0377
_refine_ls_R_factor_gt            0.0350
_refine_ls_wR_factor_ref          0.1042
_refine_ls_wR_factor_gt           0.1011
_refine_ls_goodness_of_fit_ref    1.044
_refine_ls_restrained_S_all       1.044
_refine_ls_shift/su_max           0.001
_refine_ls_shift/su_mean          0.000
_refine_diff_density_max          0.618
_refine_diff_density_min          -0.295
_refine_diff_density_rms          0.059
_refine_ls_extinction_method      none
_refine_ls_extinction_coef        .

loop_
_atom_type_symbol
_atom_type_description
_atom_type_scat_dispersion_real
_atom_type_scat_dispersion_imag
_atom_type_scat_source
'C' 'C' 0.0033 0.0016 'International Tables Vol C Tables 4.2.6.8 and 6.1.1.4'
'H' 'H' 0.0000 0.0000 'International Tables Vol C Tables 4.2.6.8 and 6.1.1.4'
'F' 'F' 0.0171 0.0103 'International Tables Vol C Tables 4.2.6.8 and 6.1.1.4'
'N' 'N' 0.0061 0.0033 'International Tables Vol C Tables 4.2.6.8 and 6.1.1.4'
'O' 'O' 0.0106 0.0060 'International Tables Vol C Tables 4.2.6.8 and 6.1.1.4'

_geom_special_details
;
 All esds (except the esd in the dihedral angle between two l.s. planes)
 are estimated using the full covariance matrix.  The cell esds are taken
 into account individually in the estimation of esds in distances, angles
 and torsion angles; correlations between esds in cell parameters are only
 used when they are defined by crystal symmetry.  An approximate (isotropic)
 treatment of cell esds is used for estimating esds involving l.s. planes.
;

loop_
_atom_site_label
_atom_site_type_symbol
_atom_site_fract_x
_atom_site_fract_y
_atom_site_fract_z
_atom_site_U_iso_or_equiv
_atom_site_adp_type
_atom_site_occupancy
_atom_site_site_symmetry_order
_atom_site_calc_flag
_atom_site_refinement_flags_posn
_atom_site_refinement_flags_adp
_atom_site_refinement_flags_occupancy
_atom_site_disorder_assembly
_atom_site_disorder_group
F1 F 0.82878(6) 0.56727(6) 0.95094(5) 0.01890(10) Uani 1 1 d . . . . .
F2 F 0.76966(6) 0.74902(6) 0.83489(6) 0.01932(10) Uani 1 1 d . . . . .
O1 O 0.16321(6) 0.21006(7) 0.53036(7) 0.01909(11) Uani 1 1 d . . . . .
O2 O 0.37111(7) -0.17412(7) 0.10484(7) 0.01913(11) Uani 1 1 d . . . . .
N1 N 0.52503(7) 0.41889(7) 0.67158(7) 0.01267(10) Uani 1 1 d . . . . .
N2 N 0.72790(7) 0.32246(7) 0.53241(7) 0.01351(10) Uani 1 1 d . . . . .
N3 N 0.55561(7) 0.06074(7) 0.30503(7) 0.01339(10) Uani 1 1 d . . . . .
N4 N 0.27287(7) 0.01174(7) 0.32661(7) 0.01280(10) Uani 1 1 d . . . . .
C1 C 0.99106(9) 0.59625(10) 0.76011(9) 0.01942(13) Uani 1 1 d . . . . .
H1A H 0.986117 0.623127 0.659701 0.029 Uiso 1 1 calc R U . . .
H1B H 1.026926 0.482457 0.737014 0.029 Uiso 1 1 calc R U . . .
H1C H 1.071115 0.688009 0.856786 0.029 Uiso 1 1 calc R U . . .
C2 C 0.82128(8) 0.58884(8) 0.80116(8) 0.01419(11) Uani 1 1 d . . . . .
C3 C 0.68888(8) 0.44545(8) 0.66597(8) 0.01277(11) Uani 1 1 d . . . . .
C4 C 0.45308(7) 0.26490(8) 0.53151(7) 0.01222(11) Uani 1 1 d . . . . .
C5 C 0.28539(8) 0.16833(8) 0.47020(8) 0.01289(11) Uani 1 1 d . . . . .
C6 C 0.58054(8) 0.21095(8) 0.45070(8) 0.01197(10) Uani 1 1 d . . . . .
C7 C 0.39873(8) -0.04147(8) 0.23715(8) 0.01316(11) Uani 1 1 d . . . . .
C8 C 0.43681(9) 0.52490(9) 0.79643(8) 0.01683(12) Uani 1 1 d . . . . .
H8A H 0.353245 0.572947 0.741136 0.025 Uiso 1 1 calc R U . . .
H8B H 0.517124 0.621531 0.888207 0.025 Uiso 1 1 calc R U . . .
H8C H 0.381008 0.451188 0.843520 0.025 Uiso 1 1 calc R U . . .
C9 C 0.10591(8) -0.09711(9) 0.25020(9) 0.01672(12) Uani 1 1 d . . . . .
H9A H 0.042207 -0.051626 0.175532 0.025 Uiso 1 1 calc R U . . .
H9B H 0.047236 -0.093755 0.340220 0.025 Uiso 1 1 calc R U . . .
H9C H 0.116855 -0.218590 0.183848 0.025 Uiso 1 1 calc R U . . .
C10 C 0.69213(9) 0.00891(9) 0.21831(9) 0.01818(12) Uani 1 1 d . . . . .
H10A H 0.693305 -0.116396 0.188542 0.027 Uiso 1 1 calc R U . . .
H10B H 0.798932 0.077714 0.293682 0.027 Uiso 1 1 calc R U . . .
H10C H 0.675544 0.030707 0.114651 0.027 Uiso 1 1 calc R U . . .

loop_
_atom_site_aniso_label
_atom_site_aniso_U_11
_atom_site_aniso_U_22
_atom_site_aniso_U_33
_atom_site_aniso_U_23
_atom_site_aniso_U_13
_atom_site_aniso_U_12
F1 0.0209(2) 0.0212(2) 0.01258(17) 0.00765(15) -0.00066(14) -0.00173(15)
F2 0.0238(2) 0.01206(17) 0.0192(2) 0.00422(15) 0.00260(16) 0.00237(15)
O1 0.0137(2) 0.0211(2) 0.0197(2) 0.00398(19) 0.00721(17) 0.00240(17)
O2 0.0200(2) 0.0150(2) 0.0153(2) -0.00079(17) 0.00381(17) -0.00006(17)
N1 0.0130(2) 0.0123(2) 0.0103(2) 0.00224(17) 0.00244(16) 0.00154(16)
N2 0.0122(2) 0.0131(2) 0.0130(2) 0.00338(17) 0.00212(17) 0.00084(17)
N3 0.0122(2) 0.0127(2) 0.0122(2) 0.00161(17) 0.00361(17) 0.00128(17)
N4 0.0114(2) 0.0127(2) 0.0121(2) 0.00320(17) 0.00210(16) 0.00042(16)
C1 0.0147(3) 0.0202(3) 0.0187(3) 0.0045(2) 0.0027(2) -0.0021(2)
C2 0.0158(2) 0.0126(2) 0.0119(2) 0.00393(19) 0.00086(19) 0.00021(19)
C3 0.0126(2) 0.0125(2) 0.0115(2) 0.00395(19) 0.00126(18) 0.00083(18)
C4 0.0116(2) 0.0125(2) 0.0106(2) 0.00294(19) 0.00225(18) 0.00128(18)
C5 0.0126(2) 0.0135(2) 0.0116(2) 0.00422(19) 0.00283(18) 0.00153(18)
C6 0.0121(2) 0.0114(2) 0.0108(2) 0.00300(18) 0.00229(18) 0.00135(18)
C7 0.0134(2) 0.0126(2) 0.0122(2) 0.0039(2) 0.00264(19) 0.00154(19)
C8 0.0186(3) 0.0169(3) 0.0130(2) 0.0024(2) 0.0064(2) 0.0043(2)
C9 0.0125(2) 0.0168(3) 0.0171(3) 0.0047(2) 0.0011(2) -0.0015(2)
C10 0.0161(3) 0.0178(3) 0.0184(3) 0.0030(2) 0.0082(2) 0.0035(2)

loop_
_geom_bond_atom_site_label_1
_geom_bond_atom_site_label_2
_geom_bond_distance
_geom_bond_site_symmetry_2
_geom_bond_publ_flag
F1 C2 1.3785(8) . ?
F2 C2 1.3824(8) . ?
O1 C5 1.2282(8) . ?
O2 C7 1.2253(8) . ?
N1 C3 1.3572(8) . ?
N1 C4 1.3841(8) . ?
N1 C8 1.4641(8) . ?
N2 C3 1.3373(8) . ?
N2 C6 1.3563(8) . ?
N3 C6 1.3710(8) . ?
N3 C7 1.3778(8) . ?
N3 C10 1.4641(8) . ?
N4 C5 1.4044(8) . ?
N4 C7 1.4026(8) . ?
N4 C9 1.4685(8) . ?
C1 H1A 0.9800 . ?
C1 H1B 0.9800 . ?
C1 H1C 0.9800 . ?
C1 C2 1.4993(10) . ?
C2 C3 1.5044(9) . ?
C4 C5 1.4340(9) . ?
C4 C6 1.3750(8) . ?
C8 H8A 0.9800 . ?
C8 H8B 0.9800 . ?
C8 H8C 0.9800 . ?
C9 H9A 0.9800 . ?
C9 H9B 0.9800 . ?
C9 H9C 0.9800 . ?
C10 H10A 0.9800 . ?
C10 H10B 0.9800 . ?
C10 H10C 0.9800 . ?

loop_
_geom_angle_atom_site_label_1
_geom_angle_atom_site_label_2
_geom_angle_atom_site_label_3
_geom_angle
_geom_angle_site_symmetry_1
_geom_angle_site_symmetry_3
_geom_angle_publ_flag
C3 N1 C4 105.45(5) . . ?
C3 N1 C8 129.23(5) . . ?
C4 N1 C8 125.32(5) . . ?
C3 N2 C6 103.39(5) . . ?
C6 N3 C7 119.51(5) . . ?
C6 N3 C10 121.10(5) . . ?
C7 N3 C10 119.37(5) . . ?
C5 N4 C9 116.62(5) . . ?
C7 N4 C5 126.62(5) . . ?
C7 N4 C9 116.32(5) . . ?
H1A C1 H1B 109.5 . . ?
H1A C1 H1C 109.5 . . ?
H1B C1 H1C 109.5 . . ?
C2 C1 H1A 109.5 . . ?
C2 C1 H1B 109.5 . . ?
C2 C1 H1C 109.5 . . ?
F1 C2 F2 103.97(5) . . ?
F1 C2 C1 110.36(5) . . ?
F1 C2 C3 108.03(5) . . ?
F2 C2 C1 110.02(5) . . ?
F2 C2 C3 109.36(5) . . ?
C1 C2 C3 114.55(5) . . ?
N1 C3 C2 124.96(5) . . ?
N2 C3 N1 113.62(5) . . ?
N2 C3 C2 121.24(6) . . ?
N1 C4 C5 131.90(5) . . ?
C6 C4 N1 105.52(5) . . ?
C6 C4 C5 122.57(6) . . ?
O1 C5 N4 121.51(6) . . ?
O1 C5 C4 126.88(6) . . ?
N4 C5 C4 111.61(5) . . ?
N2 C6 N3 125.88(6) . . ?
N2 C6 C4 112.01(5) . . ?
N3 C6 C4 122.11(6) . . ?
O2 C7 N3 121.20(6) . . ?
O2 C7 N4 121.55(6) . . ?
N3 C7 N4 117.25(5) . . ?
N1 C8 H8A 109.5 . . ?
N1 C8 H8B 109.5 . . ?
N1 C8 H8C 109.5 . . ?
H8A C8 H8B 109.5 . . ?
H8A C8 H8C 109.5 . . ?
H8B C8 H8C 109.5 . . ?
N4 C9 H9A 109.5 . . ?
N4 C9 H9B 109.5 . . ?
N4 C9 H9C 109.5 . . ?
H9A C9 H9B 109.5 . . ?
H9A C9 H9C 109.5 . . ?
H9B C9 H9C 109.5 . . ?
N3 C10 H10A 109.5 . . ?
N3 C10 H10B 109.5 . . ?
N3 C10 H10C 109.5 . . ?
H10A C10 H10B 109.5 . . ?
H10A C10 H10C 109.5 . . ?
H10B C10 H10C 109.5 . . ?

loop_
_geom_torsion_atom_site_label_1
_geom_torsion_atom_site_label_2
_geom_torsion_atom_site_label_3
_geom_torsion_atom_site_label_4
_geom_torsion
_geom_torsion_site_symmetry_1
_geom_torsion_site_symmetry_2
_geom_torsion_site_symmetry_3
_geom_torsion_site_symmetry_4
_geom_torsion_publ_flag
F1 C2 C3 N1 59.87(8) . . . . ?
F1 C2 C3 N2 -114.98(6) . . . . ?
F2 C2 C3 N1 -52.69(8) . . . . ?
F2 C2 C3 N2 132.46(6) . . . . ?
N1 C4 C5 O1 3.41(12) . . . . ?
N1 C4 C5 N4 -176.38(6) . . . . ?
N1 C4 C6 N2 0.02(7) . . . . ?
N1 C4 C6 N3 179.88(6) . . . . ?
C1 C2 C3 N1 -176.70(6) . . . . ?
C1 C2 C3 N2 8.45(9) . . . . ?
C3 N1 C4 C5 179.09(7) . . . . ?
C3 N1 C4 C6 -0.52(7) . . . . ?
C3 N2 C6 N3 -179.36(6) . . . . ?
C3 N2 C6 C4 0.49(7) . . . . ?
C4 N1 C3 N2 0.89(7) . . . . ?
C4 N1 C3 C2 -174.31(6) . . . . ?
C5 N4 C7 O2 -173.90(6) . . . . ?
C5 N4 C7 N3 6.72(9) . . . . ?
C5 C4 C6 N2 -179.63(6) . . . . ?
C5 C4 C6 N3 0.22(10) . . . . ?
C6 N2 C3 N1 -0.85(7) . . . . ?
C6 N2 C3 C2 174.54(6) . . . . ?
C6 N3 C7 O2 178.15(6) . . . . ?
C6 N3 C7 N4 -2.46(9) . . . . ?
C6 C4 C5 O1 -177.04(6) . . . . ?
C6 C4 C5 N4 3.17(9) . . . . ?
C7 N3 C6 N2 179.16(6) . . . . ?
C7 N3 C6 C4 -0.67(9) . . . . ?
C7 N4 C5 O1 173.39(6) . . . . ?
C7 N4 C5 C4 -6.81(9) . . . . ?
C8 N1 C3 N2 -179.59(6) . . . . ?
C8 N1 C3 C2 5.22(10) . . . . ?
C8 N1 C4 C5 -0.46(11) . . . . ?
C8 N1 C4 C6 179.93(6) . . . . ?
C9 N4 C5 O1 1.32(9) . . . . ?
C9 N4 C5 C4 -178.88(5) . . . . ?
C9 N4 C7 O2 -1.80(9) . . . . ?
C9 N4 C7 N3 178.82(5) . . . . ?
C10 N3 C6 N2 -2.11(10) . . . . ?
C10 N3 C6 C4 178.05(6) . . . . ?
C10 N3 C7 O2 -0.60(10) . . . . ?
C10 N3 C7 N4 178.79(5) . . . . ?

_shelx_res_file
;
TITL mo_2143_cg_0m_a.res in P-1
    mo_2143_cg_0m.res
    created by SHELXL-2018/3 at 12:32:23 on 08-Nov-2023
REM Old TITL mo_2143_CG_0m in P-1
REM SHELXT solution in P-1: R1 0.112, Rweak 0.006, Alpha 0.058
REM <I/s> 0.000 for 0 systematic absences, Orientation as input
REM Formula found by SHELXT: C12 N2 O2 F2
CELL 0.71073 8.2296 8.3634 8.7249 112.48 99.395 95.538
ZERR 2 0.001 0.0008 0.0011 0.005 0.005 0.005
LATT 1
SFAC C H F N O
UNIT 20 24 4 8 4

L.S. 4
PLAN  5
SIZE 0.076 0.442 1.001
TEMP -173.15
CONF
BOND
list 4
MORE -1
BOND $H
fmap 2
ACTA
REM <olex2.extras>
REM <HklSrc "%.\\mo_2143_CG_0m.hkl">
REM </olex2.extras>

WGHT    0.063800    0.108200
FVAR       0.78044
F1    3    0.828782    0.567266    0.950943    11.00000    0.02092    0.02117 =
         0.01258    0.00765   -0.00066   -0.00173
F2    3    0.769660    0.749023    0.834891    11.00000    0.02379    0.01206 =
         0.01921    0.00422    0.00260    0.00237
O1    5    0.163209    0.210062    0.530360    11.00000    0.01367    0.02113 =
         0.01968    0.00398    0.00721    0.00240
O2    5    0.371112   -0.174116    0.104842    11.00000    0.02000    0.01497 =
         0.01528   -0.00079    0.00381   -0.00006
N1    4    0.525029    0.418888    0.671577    11.00000    0.01297    0.01233 =
         0.01034    0.00224    0.00244    0.00154
N2    4    0.727899    0.322460    0.532408    11.00000    0.01216    0.01312 =
         0.01296    0.00338    0.00212    0.00084
N3    4    0.555606    0.060741    0.305032    11.00000    0.01220    0.01270 =
         0.01222    0.00161    0.00361    0.00128
N4    4    0.272871    0.011744    0.326611    11.00000    0.01140    0.01271 =
         0.01206    0.00320    0.00210    0.00042
C1    1    0.991062    0.596249    0.760111    11.00000    0.01474    0.02017 =
         0.01869    0.00449    0.00268   -0.00213
AFIX 137
H1A   2    0.986117    0.623127    0.659701    11.00000   -1.50000
H1B   2    1.026926    0.482457    0.737014    11.00000   -1.50000
H1C   2    1.071115    0.688009    0.856786    11.00000   -1.50000
AFIX   0
C2    1    0.821282    0.588836    0.801163    11.00000    0.01581    0.01257 =
         0.01192    0.00393    0.00086    0.00021
C3    1    0.688883    0.445448    0.665973    11.00000    0.01262    0.01252 =
         0.01150    0.00395    0.00126    0.00083
C4    1    0.453076    0.264900    0.531510    11.00000    0.01161    0.01253 =
         0.01064    0.00294    0.00225    0.00128
C5    1    0.285393    0.168327    0.470199    11.00000    0.01265    0.01350 =
         0.01161    0.00422    0.00283    0.00153
C6    1    0.580542    0.210945    0.450699    11.00000    0.01209    0.01138 =
         0.01080    0.00300    0.00229    0.00135
C7    1    0.398729   -0.041466    0.237152    11.00000    0.01340    0.01257 =
         0.01221    0.00388    0.00264    0.00154
C8    1    0.436808    0.524903    0.796432    11.00000    0.01865    0.01687 =
         0.01296    0.00243    0.00640    0.00432
AFIX 137
H8A   2    0.353245    0.572947    0.741136    11.00000   -1.50000
H8B   2    0.517124    0.621531    0.888207    11.00000   -1.50000
H8C   2    0.381008    0.451188    0.843520    11.00000   -1.50000
AFIX   0
C9    1    0.105906   -0.097110    0.250198    11.00000    0.01246    0.01684 =
         0.01712    0.00468    0.00113   -0.00154
AFIX 137
H9A   2    0.042207   -0.051626    0.175532    11.00000   -1.50000
H9B   2    0.047236   -0.093755    0.340220    11.00000   -1.50000
H9C   2    0.116855   -0.218590    0.183848    11.00000   -1.50000
AFIX   0
C10   1    0.692132    0.008907    0.218308    11.00000    0.01607    0.01784 =
         0.01839    0.00304    0.00817    0.00350
AFIX 137
H10A  2    0.693305   -0.116396    0.188542    11.00000   -1.50000
H10B  2    0.798932    0.077714    0.293682    11.00000   -1.50000
H10C  2    0.675544    0.030707    0.114651    11.00000   -1.50000
AFIX   0
HKLF 4


REM  mo_2143_cg_0m_a.res in P-1
REM wR2 = 0.104226, GooF = S = 1.04380, Restrained GooF = 1.04380 for all data
REM R1 = 0.035027 for 4115 Fo > 4sig(Fo) and 0.037657 for all 4458 data
REM 167 parameters refined using 0 restraints

END

WGHT      0.0638      0.1082

REM Highest difference peak  0.618,  deepest hole -0.295,  1-sigma level  0.059
Q1    1   0.5114  0.2365  0.4884  11.00000  0.05    0.62
Q2    1   0.9052  0.5909  0.7844  11.00000  0.05    0.56
Q3    1   0.7498  0.5198  0.7376  11.00000  0.05    0.54
Q4    1   0.3679  0.2224  0.5011  11.00000  0.05    0.53
Q5    1   0.7023  0.3815  0.5962  11.00000  0.05    0.47
;
_shelx_res_checksum               10349
_shelx_hkl_file
;
  -1   0   0 1039.98 40.8519   2
  -1   0   0 1039.62 41.0866   5
  -1   0   0 1001.92 40.9115   5
  -1   0   0 1066.80 40.9112   3
  -1   0   0 1044.80 40.8387   2
   1   0   0 1042.01 40.8189   2
   1   0   0 1010.56 40.8951   2
   1   0   0 1028.03 41.1054   5
   1   0   0 1028.00 40.9114   3
   1   0   0 1060.70 40.8727   5
  -2   0   0 300.716 11.9557   6
  -2   0   0 300.129 11.9481   9
  -2   0   0 314.513 12.5352   2
  -2   0   0 302.629 12.6742   5
  -2   0   0 302.356 12.6349   3
  -2   0   0 296.766 11.9627  12
  -2   0   0 305.108 12.6342   2
  -2   0   0 318.593 12.9429   5
  -2   0   0 290.580 11.9386  10
  -2   0   0 288.604 11.9329   7
  -2   0   0 311.029 11.9515  11
   2   0   0 310.762 11.9397  10
   2   0   0 303.165 11.9617  12
   2   0   0 320.090 12.7126   5
   2   0   0 302.832 12.6409   2
   2   0   0 317.212 12.9672   5
   2   0   0 297.135 11.9502   9
   2   0   0 301.115 11.9380   7
   2   0   0 308.337 12.6913   3
   2   0   0 302.892 12.4995   2
  -3   0   0 88.5776 3.47042  10
  -3   0   0 88.0776 3.49227  12
  -3   0   0 90.4447 4.56149   5
  -3   0   0 83.1523 3.49637  12
  -3   0   0 86.2703 3.49023   6
  -3   0   0 87.0992 3.47882  11
  -3   0   0 81.0170 3.45073   7
  -3   0   0 90.1023 4.40202   2
  -3   0   0 89.5897 4.49971   3
  -3   0   0 86.3971 4.29895   2
  -3   0   0 96.2231 3.52574  10
  -3   0   0 82.6159 4.75988   5
   3   0   0 86.1584 3.49383  12
   3   0   0 82.9769 4.43546   3
   3   0   0 87.0911 3.48518   9
   3   0   0 85.7125 3.49279  10
   3   0   0 86.9206 4.51947   1
   3   0   0 87.3917 4.80123   5
   3   0   0 86.6235 4.25811   2
   3   0   0 87.4090 3.48982   6
   3   0   0 89.0410 3.50149  12
   3   0   0 90.0846 4.47025   2
   3   0   0 88.6191 4.48768   5
   3   0   0 87.5861 3.48355   6
  -4   0   0 74.4358 2.97025  10
  -4   0   0 69.7650 2.91239   7
  -4   0   0 70.9588 2.97477  12
  -4   0   0 76.0282 2.94086  10
  -4   0   0 73.4611 2.95622   6
  -4   0   0 66.5366 4.13832   3
  -4   0   0 77.3225 4.41376   5
  -4   0   0 70.8757 2.94906   9
  -4   0   0 70.2937 2.96584  12
  -4   0   0 71.7122 4.14568   1
  -4   0   0 67.2206 4.14932   2
  -4   0   0 68.6880 4.02399   2
  -4   0   0 76.9589 2.97500   6
  -4   0   0 70.4473 4.68177   5
   4   0   0 76.6654 2.98157  12
   4   0   0 70.7146 4.32236   3
   4   0   0 76.5572 2.97393   6
   4   0   0 81.4104 4.34684   2
   4   0   0 75.4089 4.11041   2
   4   0   0 65.8412 4.17504   5
   4   0   0 75.7982 4.83683   5
   4   0   0 75.1512 4.27413   1
   4   0   0 78.9161 2.96895   6
   4   0   0 70.8210 2.97020  10
   4   0   0 72.5611 2.97648  12
   4   0   0 69.8289 2.95878   9
   4   0   0 76.0851 2.94112  10
  -5   0   0 22.0940 0.95933  11
  -5   0   0 21.1314 0.99004  12
  -5   0   0 21.9990 0.98350  10
  -5   0   0 20.7891 0.99632  12
  -5   0   0 21.2196 0.91742   7
  -5   0   0 21.0772 2.06875   1
  -5   0   0 23.6106 0.98479   6
  -5   0   0 21.8475 0.98715   6
  -5   0   0 21.1257 0.95151  10
   5   0   0 22.2678 0.99693  12
   5   0   0 22.0521 0.98233   6
   5   0   0 22.3817 0.95594  10
   5   0   0 22.8275 1.00805  12
   5   0   0 19.4943 0.99259   9
   5   0   0 23.7317 2.18542   1
   5   0   0 22.5910 0.98966   6
   5   0   0 20.4402 1.03541  10
  -6   0   0 1.38867 0.19846  12
  -6   0   0 1.89860 0.23498  12
  -6   0   0 1.85594 0.18948   9
  -6   0   0 1.90990 0.20788   6
  -6   0   0 2.43762 0.21083  10
  -6   0   0 1.82015 0.18583  11
  -6   0   0 1.50412 0.15042   7
   6   0   0 1.81653 0.22004  12
   6   0   0 2.08440 0.22033   6
   6   0   0 2.18260 0.27138  12
   6   0   0 2.31856 0.22748  10
   6   0   0 2.33963 0.21986   6
   6   0   0 1.84323 0.18730  10
   6   0   0 1.99254 0.22121   9
  -7   0   0 217.381 9.26589  10
  -7   0   0 245.999 9.21279   7
  -7   0   0 228.269 9.26054  11
  -7   0   0 232.635 9.33841   6
  -7   0   0 228.685 9.34063  12
  -7   0   0 244.537 9.36538  12
   7   0   0 227.332 9.32315   6
   7   0   0 228.045 9.31763   6
   7   0   0 239.688 9.35947  12
   7   0   0 232.100 9.35129  12
   7   0   0 239.211 9.34303  10
   7   0   0 230.070 9.31885   9
  -8   0   0 26.8696 1.23560  11
  -8   0   0 26.3068 1.31564   6
  -8   0   0 29.2796 1.37515  12
  -8   0   0 29.3834 1.19209   7
  -8   0   0 25.4877 1.25899  10
   8   0   0 28.5648 1.32910   9
   8   0   0 24.5561 1.31016  12
   8   0   0 28.1169 1.33702  10
   8   0   0 28.5570 1.36346  12
   8   0   0 24.6868 1.29954   6
  -9   0   0 9.65256 0.68659  12
  -9   0   0 9.48356 0.65263   6
  -9   0   0 10.0671 0.53827   7
   9   0   0 8.43710 0.63426  12
   9   0   0 8.95365 0.65290   6
   9   0   0 8.84609 0.64743   9
   9   0   0 9.79833 0.69198  12
   9   0   0 9.26711 0.65544  10
 -10   0   0 1.64274 0.33341   6
 -10   0   0 1.64517 0.36335  12
 -10   0   0 2.02770 0.31947  10
 -10   0   0 2.19002 0.25106   7
  10   0   0 2.64393 0.41636   6
  10   0   0 1.97702 0.36497   9
  10   0   0 1.99378 0.35099  10
 -11   0   0 56.1894 2.40074   7
 -11   0   0 57.1067 2.60553  10
 -11   0   0 56.1595 2.69348   6
 -11   0   0 58.7930 2.76085  12
  11   0   0 59.8092 2.76083   6
  11   0   0 59.0288 2.78906  12
  11   0   0 53.9515 2.82663   9
 -12   0   0 -0.3625 0.39956   6
 -12   0   0 0.13148 0.22640  10
  12   0   0 -0.1413 0.27545  12
 -13   1   0 1.56837 0.42718   6
  12  -1   0 17.0047 1.17036  12
 -12   1   0 15.8943 1.00659  10
 -12   1   0 16.7213 1.09558   6
  11  -1   0 8.78989 0.70945  10
  11  -1   0 9.60660 0.76396  12
  11  -1   0 8.02409 0.68608   9
  11  -1   0 8.69905 0.72269   6
 -11   1   0 9.89745 0.78177  12
 -11   1   0 9.48161 0.67265  10
 -11   1   0 8.64569 0.72894   6
  10  -1   0 -0.1545 0.14681   9
  10  -1   0 0.10455 0.17424  10
  10  -1   0 0.29140 0.21194  12
  10  -1   0 0.00929 0.15184   6
  10  -1   0 0.07528 0.16239  12
 -10   1   0 0.30069 0.22627  12
 -10   1   0 -0.1840 0.08791   7
 -10   1   0 0.19963 0.17595   6
 -10   1   0 0.07787 0.15653  10
   9  -1   0 0.56644 0.20033  12
   9  -1   0 0.82485 0.22457  12
   9  -1   0 0.38428 0.19171   9
   9  -1   0 0.52378 0.20456   6
   9  -1   0 0.33859 0.18884  10
  -9   1   0 0.28817 0.16110  10
  -9   1   0 0.67726 0.12488   7
  -9   1   0 0.75694 0.22105   6
  -9   1   0 0.88252 0.23967  12
  -9   1   0 0.34394 0.13040  11
   8  -1   0 18.5198 0.94880  10
   8  -1   0 17.7954 0.94626   6
   8  -1   0 18.7873 0.98563  12
   8  -1   0 18.3338 0.92726   9
   8  -1   0 18.6156 0.93960   6
   8  -1   0 15.9522 0.92695  12
  -8   1   0 17.1710 0.86680  11
  -8   1   0 16.9947 0.92918   6
  -8   1   0 16.9871 0.89064  10
  -8   1   0 18.7779 0.98243  12
  -8   1   0 18.2172 0.79435   7
   7  -1   0 96.7620 3.93373   9
   7  -1   0 98.2530 3.98478  12
   7  -1   0 93.0662 3.94914   6
   7  -1   0 95.6140 3.95573  10
   7  -1   0 92.3546 3.97159  12
   7  -1   0 96.8710 3.94980   6
  -7   1   0 92.1028 3.90700  10
  -7   1   0 96.8472 3.97997  12
  -7   1   0 95.4179 3.90200  11
  -7   1   0 95.6214 3.96635   6
  -7   1   0 99.6949 3.94578  10
  -7   1   0 96.7058 3.82388   7
   6  -1   0 154.821 6.67442  12
   6  -1   0 162.851 6.65059   9
   6  -1   0 162.398 6.65933   6
   6  -1   0 161.624 6.66967  10
   6  -1   0 171.734 6.64763  10
   6  -1   0 172.239 6.69479  12
   6  -1   0 163.664 6.66359   6
  -6   1   0 163.579 6.62860  11
  -6   1   0 166.349 6.66579   6
  -6   1   0 163.924 6.63497  10
  -6   1   0 168.098 6.69076  12
  -6   1   0 174.553 6.67011   6
  -6   1   0 170.428 6.66118  10
  -6   1   0 169.079 6.69223   9
  -6   1   0 168.837 6.56752   7
   5  -1   0 82.5586 4.72032   1
   5  -1   0 72.1456 3.17722   9
   5  -1   0 82.1433 3.21580  12
   5  -1   0 81.7996 3.20702   6
   5  -1   0 78.5067 3.19789   6
   5  -1   0 74.3824 3.20820  12
   5  -1   0 84.0077 3.16741  10
   5  -1   0 73.8020 3.19268  10
  -5   1   0 81.2128 3.21852   9
  -5   1   0 78.6827 3.16929  11
  -5   1   0 81.7745 3.17656  10
  -5   1   0 78.0134 3.11851   7
  -5   1   0 78.4804 3.20678  12
  -5   1   0 80.9216 3.20138  10
  -5   1   0 77.4253 3.19014   6
  -5   1   0 76.7185 3.19331   6
  -5   1   0 76.8237 3.20946  12
  -5   1   0 72.8420 4.52971   1
   4  -1   0 560.649 20.5496  10
   4  -1   0 533.281 21.6891   2
   4  -1   0 512.506 20.5789  10
   4  -1   0 528.389 20.5799   6
   4  -1   0 531.911 21.9568   3
   4  -1   0 535.637 20.5924  12
   4  -1   0 526.807 21.8906   2
   4  -1   0 505.853 21.9456   5
   4  -1   0 523.649 20.5686   9
   4  -1   0 539.353 22.6557   5
  -4   1   0 522.989 21.9737   5
  -4   1   0 528.735 20.5955   9
  -4   1   0 527.443 20.5786  10
  -4   1   0 539.481 20.5590  10
  -4   1   0 487.311 20.5826  12
  -4   1   0 539.740 20.5798   6
  -4   1   0 532.891 20.5897  12
  -4   1   0 485.717 20.5123   7
  -4   1   0 512.652 20.5694   6
  -4   1   0 514.348 21.8738   1
  -4   1   0 545.276 22.3177   5
  -4   1   0 491.206 21.6703   2
  -4   1   0 518.015 22.3921   3
  -4   1   0 522.752 20.5579  11
  -4   1   0 525.465 21.6333   2
   3  -1   0 36.5226 2.22733   5
   3  -1   0 36.0104 1.41731   6
   3  -1   0 36.9556 2.23374   1
   3  -1   0 37.1483 1.42277  10
   3  -1   0 34.5373 1.40648   6
   3  -1   0 35.9241 1.41962  12
   3  -1   0 34.4462 2.10095   2
   3  -1   0 33.3953 2.25614   3
   3  -1   0 31.4448 2.51186   5
   3  -1   0 32.3085 1.40410   9
   3  -1   0 34.5267 2.23707   2
   3  -1   0 33.7290 1.41865  12
   3  -1   0 34.6696 1.39632  11
  -3   1   0 35.8414 2.08963   2
  -3   1   0 35.9544 2.19377   2
  -3   1   0 32.5106 1.41788  12
  -3   1   0 33.1163 1.40973   6
  -3   1   0 35.1435 2.55395   3
  -3   1   0 33.0769 2.10597   1
  -3   1   0 33.1156 2.24086   5
  -3   1   0 34.9317 1.41449  10
  -3   1   0 36.6190 2.50606   5
  -3   1   0 35.1914 1.39881  10
  -3   1   0 33.5595 1.37339   7
  -3   1   0 33.1715 1.40115  11
  -3   1   0 32.7699 1.42864   9
   2  -1   0 386.885 15.3806  11
   2  -1   0 398.092 15.9629   5
   2  -1   0 407.597 15.9949   2
   2  -1   0 396.311 16.1989   3
   2  -1   0 385.483 15.8222   2
   2  -1   0 389.634 16.2432   5
  -2   1   0 358.047 15.3888  11
  -2   1   0 388.921 15.8407   2
  -2   1   0 436.340 15.9808   2
  -2   1   0 381.444 16.0045   5
   1  -1   0 5.28198 0.43295   5
   1  -1   0 5.50011 0.25812  11
   1  -1   0 5.14083 0.45133   2
   1  -1   0 5.96253 0.24180  12
   1  -1   0 5.73601 0.23513  10
   1  -1   0 5.45181 0.23594   6
   1  -1   0 5.71465 0.51807   5
   1  -1   0 6.22053 0.39860   2
   1  -1   0 5.45354 0.77327   3
   1  -1   0 5.91279 0.23937   6
   1  -1   0 5.15370 0.26762   9
   1  -1   0 5.94698 0.42646   1
   1  -1   0 4.87156 0.91650   4
   1  -1   0 5.80729 0.24047  12
   1  -1   0 5.31416 0.23914  10
  -1   1   0 5.63918 0.23905  12
  -1   1   0 5.58612 0.24042   6
  -1   1   0 5.51068 0.27387   9
  -1   1   0 5.75822 0.25876  11
  -1   1   0 5.79470 0.24459  12
  -1   1   0 6.49316 0.43267   1
  -1   1   0 6.39011 0.55717   5
  -1   1   0 4.88890 0.79798   3
  -1   1   0 6.08460 0.40943   2
  -1   1   0 5.27156 0.44582   5
  -1   1   0 5.84832 1.06824   4
   0  -1   0 0.66718 0.03863  12
   0  -1   0 0.58323 0.17990   5
   0  -1   0 0.81685 0.13767   1
   0  -1   0 0.73761 0.12526   2
   0  -1   0 0.62083 0.04014   6
   0  -1   0 0.70983 0.14000   5
   0  -1   0 0.56278 0.16872   2
   0  -1   0 0.57118 0.03929  12
   0  -1   0 0.65345 0.53681   4
   0  -1   0 0.59376 0.03667   6
   0   1   0 0.52632 0.03497   6
   0   1   0 0.66241 0.15795   2
   0   1   0 0.77956 0.12777   1
   0   1   0 0.62317 0.03663  12
   0   1   0 0.53449 0.04257  12
   0   1   0 0.50058 0.16719   5
   0   1   0 0.73489 0.17145   5
  -1  -1   0 474.037 19.0433   2
  -1  -1   0 492.865 19.6823   5
  -1  -1   0 471.340 19.4409   3
  -1  -1   0 473.396 19.1364   5
   1   1   0 466.036 19.3942   5
   1   1   0 485.124 19.6620   3
   1   1   0 488.928 19.0149   2
   1   1   0 464.295 19.1372   5
   1   1   0 467.880 19.1004   2
  -2  -1   0 1592.66 63.8628   3
  -2  -1   0 1615.50 63.5433   2
  -2  -1   0 1622.42 63.7628   5
  -2  -1   0 1559.01 64.0005   5
  -2  -1   0 1597.21 63.7164   2
   2   1   0 1611.62 63.5424   2
   2   1   0 1624.62 64.1475   5
   2   1   0 1593.47 63.7135   2
   2   1   0 1581.94 64.1164   3
   2   1   0 1660.38 63.7793   5
  -3  -1   0 1487.90 61.3452   5
  -3  -1   0 1525.60 60.8401   2
  -3  -1   0 1514.69 60.8452   3
  -3  -1   0 1528.64 60.8527   5
  -3  -1   0 1514.28 60.6261   2
   3   1   0 1477.65 60.6081   2
   3   1   0 1589.06 60.9678   5
   3   1   0 1464.09 61.2206   3
   3   1   0 1586.75 60.8694   2
   3   1   0 1530.18 61.3790   5
  -4  -1   0 9.75970 0.48322  10
  -4  -1   0 8.51186 1.44678   3
  -4  -1   0 6.67387 1.62314   5
  -4  -1   0 9.97666 0.50155  12
  -4  -1   0 8.33172 1.41319   5
  -4  -1   0 9.48275 0.45017   7
  -4  -1   0 9.29912 1.59299   2
  -4  -1   0 9.33578 0.46956   6
  -4  -1   0 9.52898 0.48895   6
  -4  -1   0 8.71811 1.32779   2
  -4  -1   0 8.81611 0.45143  10
  -4  -1   0 10.3964 0.47111   9
  -4  -1   0 9.07667 0.48189  12
  -4  -1   0 9.70834 0.48736  11
  -4  -1   0 6.50967 1.23666   1
   4   1   0 10.6223 1.50119   2
   4   1   0 9.75652 0.48593   6
   4   1   0 9.63907 0.49524  10
   4   1   0 9.60935 1.50640   2
   4   1   0 10.1019 1.94213   5
   4   1   0 9.79442 0.50076  12
   4   1   0 9.60225 0.46632  10
   4   1   0 8.52183 1.51351   5
   4   1   0 9.77165 0.48582   6
   4   1   0 9.08166 1.53142   1
   4   1   0 9.29220 0.48981  12
   4   1   0 9.39401 0.49778   9
  -5  -1   0 24.5504 2.37894   1
  -5  -1   0 27.7479 1.20012   6
  -5  -1   0 26.9532 1.21438   6
  -5  -1   0 26.0276 1.17074  10
  -5  -1   0 28.4231 1.15738   7
  -5  -1   0 27.5830 1.20067  11
  -5  -1   0 27.0340 1.18042   9
  -5  -1   0 25.2145 1.20128  12
  -5  -1   0 29.3058 1.24082  12
   5   1   0 24.7751 1.21441   9
   5   1   0 27.5497 1.21384   6
   5   1   0 30.0949 2.59198   1
   5   1   0 25.5967 1.21498  12
   5   1   0 26.3903 1.21845  10
   5   1   0 27.7742 1.21127   6
   5   1   0 29.8506 1.24476  12
   5   1   0 27.4439 1.18803  10
  -6  -1   0 285.329 10.6176   7
  -6  -1   0 266.063 10.7037  12
  -6  -1   0 258.720 10.6475   9
  -6  -1   0 247.571 10.6357  10
  -6  -1   0 286.740 10.7321  12
  -6  -1   0 271.810 10.6591  11
  -6  -1   0 271.008 10.6847  10
  -6  -1   0 269.945 10.7037   6
   6   1   0 255.807 10.7075   9
   6   1   0 267.135 10.6976   6
   6   1   0 276.791 10.6671  10
   6   1   0 252.363 10.6956  10
   6   1   0 267.898 10.7072  12
   6   1   0 282.525 10.7389  12
  -7  -1   0 45.9763 1.95103  10
  -7  -1   0 46.3640 2.04944  12
  -7  -1   0 46.7450 1.90923   7
  -7  -1   0 48.1596 1.95832  11
  -7  -1   0 41.7810 1.99172  12
  -7  -1   0 44.6155 2.01132   6
   7   1   0 40.8583 2.01505  12
   7   1   0 44.9371 2.02402   9
   7   1   0 44.3694 2.00908   6
   7   1   0 46.3361 2.02623  10
   7   1   0 48.0553 2.05260  12
  -8  -1   0 3.71007 0.37772   6
  -8  -1   0 3.34745 0.31854  10
  -8  -1   0 4.05766 0.29486   7
  -8  -1   0 3.81806 0.40514  12
   8   1   0 3.79773 0.39720   9
   8   1   0 3.36593 0.37918  12
   8   1   0 3.59659 0.38010  10
   8   1   0 3.24048 0.35639   6
   8   1   0 3.60814 0.35072  12
  -9  -1   0 4.54114 0.45771   6
  -9  -1   0 4.32052 0.40380  10
  -9  -1   0 4.61988 0.34182   7
  -9  -1   0 4.89691 0.48870  12
   9   1   0 3.87664 0.43045  10
   9   1   0 4.76567 0.48372  12
   9   1   0 4.29258 0.44898   6
   9   1   0 4.29564 0.46898   9
 -10  -1   0 6.30027 0.43478   7
 -10  -1   0 6.42461 0.61036   6
 -10  -1   0 7.19950 0.55598  10
 -10  -1   0 6.94298 0.66501  12
  10   1   0 5.67888 0.58761   6
  10   1   0 6.59967 0.63773  12
  10   1   0 7.80401 0.63265  10
 -11  -1   0 0.90735 0.31624   6
 -11  -1   0 1.03224 0.33418  10
 -11  -1   0 1.15497 0.22700   7
  11   1   0 0.52779 0.29303  10
  11   1   0 1.35179 0.37442  12
  11   1   0 0.69908 0.29788   9
  11   1   0 1.08596 0.42075   6
 -12  -1   0 4.21818 0.66478  12
 -12  -1   0 5.69003 0.62728   6
  12   1   0 3.62800 0.73679  12
 -13   2   0 1.74028 0.40416  10
  12  -2   0 9.63897 0.84598  12
  12  -2   0 9.81982 0.93362  10
  12  -2   0 9.67627 0.78827   9
 -12   2   0 10.3389 0.72133  10
 -12   2   0 10.1024 0.84107   6
  11  -2   0 1.05876 0.31515  12
  11  -2   0 0.85867 0.25765   6
  11  -2   0 1.29312 0.29071   9
  11  -2   0 1.09942 0.29282  10
 -11   2   0 1.33258 0.26526  10
 -11   2   0 1.49705 0.39034   6
 -11   2   0 1.19010 0.34719  12
  10  -2   0 4.69385 0.49703  12
  10  -2   0 5.03830 0.47595   6
  10  -2   0 5.15834 0.50899  12
  10  -2   0 4.73432 0.45082   9
  10  -2   0 4.52505 0.46582  10
 -10   2   0 4.12599 0.41075  11
 -10   2   0 5.07699 0.42145  10
 -10   2   0 5.14004 0.51378  12
 -10   2   0 5.49619 0.50883   6
   9  -2   0 2.69843 0.52979   9
   9  -2   0 1.98707 0.31676  12
   9  -2   0 2.33068 0.34208   6
  -9   2   0 2.01590 0.33010  12
  -9   2   0 2.33572 0.33317   6
  -9   2   0 2.28922 0.29721  10
   8  -2   0 21.4560 1.10281  12
   8  -2   0 22.7493 1.09604   6
   8  -2   0 20.1374 1.04480   9
   8  -2   0 22.3297 1.08221  10
   8  -2   0 20.0586 1.08172  12
  -8   2   0 21.4166 1.09655  12
  -8   2   0 22.0942 1.04558  10
  -8   2   0 22.6024 1.09834   6
  -8   2   0 21.6658 1.05421  10
  -8   2   0 21.4640 1.03327  11
   7  -2   0 53.5316 2.26078   9
   7  -2   0 53.3078 2.28528  10
   7  -2   0 52.5773 2.29926  12
   7  -2   0 50.4226 2.30037  12
   7  -2   0 52.7356 2.28583   6
   7  -2   0 54.5933 2.27913   6
  -7   2   0 53.7183 2.27245  10
  -7   2   0 52.3769 2.25583  11
  -7   2   0 53.6459 2.25985  10
  -7   2   0 53.4104 2.30842  12
  -7   2   0 56.8482 2.29703   6
   6  -2   0 31.1217 1.26933  10
   6  -2   0 28.6789 1.28767   9
   6  -2   0 29.7183 1.31086   6
   6  -2   0 27.6939 1.30522  12
   6  -2   0 29.3794 1.32223  12
   6  -2   0 28.2816 1.30352  10
   6  -2   0 30.4783 1.30502   6
  -6   2   0 28.8821 1.29862   6
  -6   2   0 29.4711 1.32314  12
  -6   2   0 29.7653 1.29349  11
  -6   2   0 29.7971 1.30505   6
  -6   2   0 30.0982 1.30603  10
  -6   2   0 30.1808 1.28897  10
  -6   2   0 29.7987 1.33265  12
   5  -2   0 -0.1512 0.18858   1
   5  -2   0 0.17398 0.07650   9
   5  -2   0 0.40567 0.12042   6
   5  -2   0 0.14773 0.06844  11
   5  -2   0 0.22358 0.07871   6
   5  -2   0 0.25226 0.09373  12
   5  -2   0 0.45336 0.10727  10
   5  -2   0 0.24819 0.07163  10
  -5   2   0 0.27225 0.08085  10
  -5   2   0 0.11572 0.07246  10
  -5   2   0 0.24013 0.09148  12
  -5   2   0 0.13591 0.07989   9
  -5   2   0 0.11078 0.06548  11
  -5   2   0 0.36129 0.09345   6
  -5   2   0 0.10579 0.07661   6
  -5   2   0 0.26844 0.28091   1
   4  -2   0 209.332 8.20030  12
   4  -2   0 195.526 8.18428  10
   4  -2   0 211.265 9.42204   5
   4  -2   0 202.328 8.19113   9
   4  -2   0 185.711 9.48942   3
   4  -2   0 202.425 9.73805   5
   4  -2   0 179.472 9.23597   2
   4  -2   0 217.176 9.41872   1
   4  -2   0 215.313 8.18023   6
   4  -2   0 206.027 8.18748  12
   4  -2   0 184.208 9.01537   2
   4  -2   0 224.668 8.19693   6
   4  -2   0 208.918 8.15876  11
  -4   2   0 223.774 9.34681   2
  -4   2   0 208.901 8.18468  10
  -4   2   0 212.355 8.17787  10
  -4   2   0 200.288 8.18022   6
  -4   2   0 206.841 9.25017   2
  -4   2   0 212.947 9.30192   1
  -4   2   0 214.995 8.19144   6
  -4   2   0 205.783 8.19193  11
  -4   2   0 212.550 8.20419  12
  -4   2   0 212.096 8.25238   9
   3  -2   0 268.315 10.2334  10
   3  -2   0 274.858 10.2594  12
   3  -2   0 267.630 10.2564  10
   3  -2   0 248.911 10.2833   9
   3  -2   0 259.880 11.0528   5
   3  -2   0 261.152 11.1048   1
   3  -2   0 270.492 10.2598   6
   3  -2   0 271.784 11.4061   5
   3  -2   0 254.614 10.2504  11
   3  -2   0 260.746 10.9445   2
   3  -2   0 257.482 11.1395   2
   3  -2   0 265.386 10.2607  12
   3  -2   0 253.525 10.2450   6
   3  -2   0 266.111 11.7066   3
  -3   2   0 252.792 10.2425  10
  -3   2   0 251.795 10.2501  10
  -3   2   0 273.079 10.2858   6
  -3   2   0 257.557 10.2691  12
  -3   2   0 262.403 12.2431   3
  -3   2   0 254.882 10.2590  12
  -3   2   0 269.376 10.9173   2
  -3   2   0 262.015 11.0160   1
  -3   2   0 255.519 13.1509   4
  -3   2   0 259.781 11.2481   5
  -3   2   0 252.191 10.2720  11
  -3   2   0 240.616 10.2494   6
  -3   2   0 268.187 10.9673   2
  -3   2   0 261.425 11.3529   5
   2  -2   0 5.03055 0.25550  12
   2  -2   0 5.52298 0.23028  10
   2  -2   0 5.44408 0.24023  12
   2  -2   0 4.39641 0.66002   2
   2  -2   0 4.74305 0.28678   9
   2  -2   0 5.06622 1.05987   3
   2  -2   0 4.16155 1.35733   4
   2  -2   0 6.37281 0.66437   5
   2  -2   0 5.83163 0.55032   1
   2  -2   0 5.08546 0.23279   6
   2  -2   0 5.30334 0.27209  11
   2  -2   0 5.03214 0.24114  10
   2  -2   0 5.39548 0.22744   7
   2  -2   0 5.32153 0.24140   6
   2  -2   0 5.01078 0.55781   2
   2  -2   0 5.79267 0.79425   5
  -2   2   0 5.36540 0.50104   1
  -2   2   0 5.23227 0.73055   5
  -2   2   0 5.15713 0.25310  12
  -2   2   0 6.17961 0.66769   2
  -2   2   0 4.98933 0.24029  12
  -2   2   0 4.66999 1.19590   3
  -2   2   0 5.18534 0.27320  11
  -2   2   0 5.53114 0.74934   5
  -2   2   0 5.19784 0.24580   6
  -2   2   0 5.07246 0.30545   9
  -2   2   0 4.40458 1.58029   4
   1  -2   0 174.748 7.19867   9
   1  -2   0 206.463 8.88770   3
   1  -2   0 182.656 7.18273  11
   1  -2   0 180.686 7.11843  12
   1  -2   0 188.458 7.11843   6
   1  -2   0 179.442 7.13778   7
   1  -2   0 178.723 9.43961   4
   1  -2   0 175.213 7.11485  12
  -1   2   0 180.398 7.29174   2
  -1   2   0 183.668 7.26424   2
  -1   2   0 178.407 7.31106   5
  -1   2   0 176.398 9.61454   4
   0  -2   0 205.636 10.9303   4
   0  -2   0 208.127 8.46396  10
   0  -2   0 233.231 8.94436   2
   0  -2   0 221.478 8.95833   5
   0  -2   0 219.847 8.73994   5
   0  -2   0 218.390 8.70908   2
   0  -2   0 213.002 8.45809  10
   0   2   0 204.875 8.85375   5
   0   2   0 221.703 8.87147   5
   0   2   0 210.532 8.47559  12
   0   2   0 216.845 8.75406   2
  -1  -2   0 1.04529 0.07842   6
  -1  -2   0 0.96577 0.12760   9
  -1  -2   0 0.86842 0.30219   1
  -1  -2   0 0.83867 0.07817  12
  -1  -2   0 1.14094 0.48641   2
  -1  -2   0 0.80308 0.08602  10
  -1  -2   0 1.49070 0.75613   3
  -1  -2   0 0.78630 0.07161  10
  -1  -2   0 0.96842 0.08471   6
  -1  -2   0 0.85039 0.37854   2
  -1  -2   0 1.67002 0.58030   5
  -1  -2   0 1.05741 0.10173   7
  -1  -2   0 0.85254 0.08627  12
  -1  -2   0 2.02240 0.49496   5
   1   2   0 0.73738 0.09562  10
   1   2   0 0.69964 0.08060  10
   1   2   0 1.39032 0.38289   1
   1   2   0 0.70010 0.41303   2
   1   2   0 1.35215 0.39248   2
   1   2   0 1.45184 0.63272   5
   1   2   0 0.98395 0.08469  12
   1   2   0 0.75419 0.07912   6
  -2  -2   0 269.484 10.3233   9
  -2  -2   0 259.829 11.2721   2
  -2  -2   0 264.864 10.2676  10
  -2  -2   0 249.744 10.2602  12
  -2  -2   0 263.067 10.2776  12
  -2  -2   0 253.825 10.2701   7
  -2  -2   0 264.776 11.6301   5
  -2  -2   0 265.088 10.2555   6
  -2  -2   0 254.423 10.2662   6
  -2  -2   0 273.521 11.7785   3
  -2  -2   0 263.571 11.2882   5
  -2  -2   0 263.446 11.0543   2
  -2  -2   0 254.264 10.2406  10
   2   2   0 256.352 10.2834  10
   2   2   0 247.280 10.2642   6
   2   2   0 257.267 10.3213   9
   2   2   0 275.849 11.3370   1
   2   2   0 255.950 10.2604   6
   2   2   0 250.927 11.5526   5
   2   2   0 262.943 11.2192   2
   2   2   0 258.704 10.2630  10
   2   2   0 263.743 11.0793   2
   2   2   0 262.285 10.2727  12
   2   2   0 272.908 11.3001   5
  -3  -2   0 792.802 33.6050   5
  -3  -2   0 802.393 31.6905   7
  -3  -2   0 806.935 33.1186   2
  -3  -2   0 792.520 33.1482   5
  -3  -2   0 814.584 32.8465   2
  -3  -2   0 818.882 33.2327   3
   3   2   0 819.330 33.2467   5
   3   2   0 842.744 33.0101   2
   3   2   0 839.301 33.6141   5
   3   2   0 813.399 31.6888  10
   3   2   0 762.147 32.7931   2
   3   2   0 789.991 34.0050   3
  -4  -2   0 185.619 7.38119  12
  -4  -2   0 181.265 9.03811   1
  -4  -2   0 189.722 7.40679  12
  -4  -2   0 191.722 7.38552  10
  -4  -2   0 182.656 7.36540   6
  -4  -2   0 193.500 7.36958   9
  -4  -2   0 190.235 7.35774   7
  -4  -2   0 188.389 7.38942   6
  -4  -2   0 170.238 7.33407  10
   4   2   0 183.205 9.05591   1
   4   2   0 189.565 7.37978   6
   4   2   0 176.679 7.42327   9
   4   2   0 183.531 7.36870  10
   4   2   0 175.741 7.40209  12
   4   2   0 183.842 7.40727  10
   4   2   0 190.911 7.39933  12
   4   2   0 192.397 7.38619   6
  -5  -2   0 177.087 6.81735  10
  -5  -2   0 155.803 6.75685   6
  -5  -2   0 175.067 6.78289  11
  -5  -2   0 173.633 6.79618  12
  -5  -2   0 167.845 6.76680  12
  -5  -2   0 172.164 6.77440   9
  -5  -2   0 159.994 6.71276  10
  -5  -2   0 166.248 6.74615   6
  -5  -2   0 171.679 6.71539   7
   5   2   0 173.930 6.75151  10
   5   2   0 169.897 6.79724  12
   5   2   0 173.554 6.77420   6
   5   2   0 157.135 6.81004   9
   5   2   0 170.581 6.77769  12
   5   2   0 165.213 6.78958  10
  -6  -2   0 232.710 9.36802  10
  -6  -2   0 234.401 9.35719   7
  -6  -2   0 231.515 9.43937   6
  -6  -2   0 239.405 9.42316  11
  -6  -2   0 222.338 9.40777   6
  -6  -2   0 244.309 9.48149  12
  -6  -2   0 229.677 9.43560  12
   6   2   0 233.471 9.61571  12
   6   2   0 224.389 9.45170  10
   6   2   0 225.030 9.48734   9
   6   2   0 250.864 9.47123  10
   6   2   0 233.614 9.44642   6
   6   2   0 245.367 9.67163   6
   6   2   0 255.549 9.49070  12
  -7  -2   0 17.1680 1.01963  12
  -7  -2   0 17.9216 0.89845  10
  -7  -2   0 18.4801 0.99389  12
  -7  -2   0 17.7629 0.96309   6
  -7  -2   0 18.7756 0.87511   7
   7   2   0 18.8011 0.98994  10
   7   2   0 19.8334 1.01395  12
   7   2   0 18.0639 0.97089   6
   7   2   0 18.6507 1.01082   9
   7   2   0 19.7093 1.13030  12
  -8  -2   0 45.7314 2.02415  12
  -8  -2   0 39.2611 1.94475   6
  -8  -2   0 43.1812 1.81537   7
   8   2   0 43.7147 2.00612  12
   8   2   0 38.1120 2.02358  10
   8   2   0 41.5966 1.95695   6
  -9  -2   0 2.75024 0.42508  12
  -9  -2   0 2.52225 0.32720  10
  -9  -2   0 2.75785 0.29635   7
  -9  -2   0 2.89145 0.41081   6
   9   2   0 2.25791 0.39334  10
   9   2   0 2.45481 0.38699   6
   9   2   0 2.51447 0.42745  12
   9   2   0 2.47637 0.39225   9
 -10  -2   0 50.9737 2.28073  10
 -10  -2   0 49.0711 2.15373   7
 -10  -2   0 48.7995 2.38801   6
  10   2   0 50.0735 2.40386   6
  10   2   0 47.8728 2.41038   9
 -11  -2   0 0.06037 0.21461  10
 -11  -2   0 0.42818 0.46378   6
 -11  -2   0 0.50366 0.30571  12
 -11  -2   0 0.14656 0.18603   7
  11   2   0 0.26472 0.23952  10
  11   2   0 0.36555 0.26429   9
  11   2   0 0.42858 0.27657   6
  11   2   0 -0.1778 0.22213  12
 -12  -2   0 13.8271 1.17201  12
  12   2   0 14.6711 1.60458  12
  12  -3   0 12.3495 0.87077  10
  12  -3   0 12.2829 0.99971  12
  12  -3   0 11.0473 0.81135   9
 -12   3   0 10.5493 0.71809  10
 -12   3   0 10.2382 0.84430   6
  11  -3   0 1.52565 0.29751   9
  11  -3   0 1.20646 0.29048  10
  11  -3   0 1.37024 0.31532  12
 -11   3   0 0.91483 0.24403  10
 -11   3   0 1.67619 0.34223   6
  10  -3   0 3.50559 0.41777  12
  10  -3   0 5.48999 0.50136  12
  10  -3   0 4.78401 0.44533  10
  10  -3   0 4.32816 0.44081   9
  10  -3   0 4.06182 0.43730   6
 -10   3   0 5.10912 0.47211   6
 -10   3   0 4.50790 0.40045  10
 -10   3   0 3.78810 0.47969  12
   9  -3   0 9.90807 0.63783   6
   9  -3   0 8.14621 0.60481   6
   9  -3   0 8.80054 0.60588  10
   9  -3   0 9.57843 0.64874  12
  -9   3   0 9.91527 0.65362  12
  -9   3   0 8.55493 0.54888  11
  -9   3   0 9.88990 0.64232   6
  -9   3   0 9.92622 0.58324  10
  -9   3   0 9.40394 0.57704  10
   8  -3   0 131.293 5.69734   6
   8  -3   0 143.383 5.69128  10
   8  -3   0 144.645 5.70325   6
   8  -3   0 143.110 5.73383  12
   8  -3   0 136.598 5.65556   9
   8  -3   0 128.390 5.71917  12
  -8   3   0 135.618 5.65390  10
  -8   3   0 146.414 5.65609  10
  -8   3   0 146.647 5.70251   6
  -8   3   0 136.122 5.65110  11
  -8   3   0 142.721 5.73564  12
   7  -3   0 3.42648 0.31440  10
   7  -3   0 4.12421 0.33639  12
   7  -3   0 4.11965 0.32507   9
   7  -3   0 4.00769 0.33342  12
   7  -3   0 4.23576 0.28809  10
   7  -3   0 4.14662 0.32213   6
   7  -3   0 4.21862 0.33024   6
  -7   3   0 3.98975 0.29509  11
  -7   3   0 4.21552 0.33795   6
  -7   3   0 4.27681 0.30535  10
  -7   3   0 4.59604 0.34304  12
  -7   3   0 3.98703 0.30391  10
   6  -3   0 19.5695 0.88551   9
   6  -3   0 18.7214 0.84253  11
   6  -3   0 19.4654 0.88711   6
   6  -3   0 17.9254 0.93419  10
   6  -3   0 19.7402 0.90017  12
   6  -3   0 18.9623 0.84532  10
   6  -3   0 18.0729 0.90523  12
  -6   3   0 18.1106 0.87307  11
  -6   3   0 19.3959 0.90291   6
  -6   3   0 18.5640 0.99829   9
  -6   3   0 19.6253 0.89239   6
  -6   3   0 19.6247 0.86552  10
  -6   3   0 18.4739 0.91833  12
  -6   3   0 20.0687 0.87881  10
   5  -3   0 453.869 18.0366  12
   5  -3   0 469.608 18.0512   9
   5  -3   0 442.172 18.0357   6
   5  -3   0 457.227 17.9907  10
   5  -3   0 475.801 18.0376  10
   5  -3   0 428.286 17.9914  11
   5  -3   0 455.393 18.0534  12
  -5   3   0 459.719 18.0048  10
  -5   3   0 474.620 18.0532  12
  -5   3   0 455.958 18.0120  10
  -5   3   0 472.606 18.0354   6
  -5   3   0 468.828 18.0492   6
  -5   3   0 448.704 18.0425  11
  -5   3   0 458.835 18.1426   9
  -5   3   0 450.641 18.0614  12
   4  -3   0 481.441 20.0519   2
   4  -3   0 491.552 19.0454  10
   4  -3   0 506.766 19.0458  10
   4  -3   0 472.866 19.0540  12
   4  -3   0 478.123 21.0542   3
   4  -3   0 494.659 19.0492   6
   4  -3   0 466.430 19.0384  11
   4  -3   0 464.012 20.3079   2
   4  -3   0 483.276 19.0895   9
   4  -3   0 484.717 20.2527   1
   4  -3   0 488.740 19.0406  12
   4  -3   0 487.039 19.0316   6
   4  -3   0 486.190 20.2775   5
   4  -3   0 496.547 20.6412   5
  -4   3   0 471.795 19.1475   9
  -4   3   0 492.437 19.0559   6
  -4   3   0 503.446 22.2036   3
  -4   3   0 488.962 19.0713  12
  -4   3   0 489.689 20.4288   5
  -4   3   0 489.517 20.1658   2
  -4   3   0 459.035 19.0946   6
  -4   3   0 483.747 19.0712  11
  -4   3   0 467.455 18.9935  10
  -4   3   0 486.420 20.5231   5
  -4   3   0 495.267 19.0540  12
  -4   3   0 498.312 19.9917   2
   3  -3   0 0.97792 0.09036  12
   3  -3   0 0.38917 0.73203   2
   3  -3   0 1.19361 0.12722  11
   3  -3   0 0.93895 0.06781   7
   3  -3   0 0.72275 0.07841   6
   3  -3   0 1.01375 0.07569  10
   3  -3   0 1.47218 0.51019   5
   3  -3   0 0.01858 0.51223   2
   3  -3   0 0.84625 0.09152  10
   3  -3   0 1.97792 1.17041   3
   3  -3   0 0.98098 0.09958  12
   3  -3   0 0.72235 0.09048   6
   3  -3   0 0.78455 0.77368   5
   3  -3   0 0.61272 0.32240   1
   3  -3   0 0.89397 0.14595   9
  -3   3   0 1.39112 1.64158   4
  -3   3   0 2.60009 1.47368   3
  -3   3   0 0.86600 0.11166   6
  -3   3   0 1.75984 0.63045   2
  -3   3   0 1.02836 0.12031  11
  -3   3   0 1.74226 0.80304   5
  -3   3   0 0.91348 0.09586  12
  -3   3   0 1.06989 0.11429  12
  -3   3   0 0.80649 0.16823   9
  -3   3   0 0.14571 0.47250   2
  -3   3   0 1.37354 0.35560   1
  -3   3   0 1.47646 0.68835   5
   2  -3   0 47.3288 2.18055   9
   2  -3   0 49.4034 2.06995  12
   2  -3   0 54.2413 2.38596   5
   2  -3   0 53.8841 2.32418   2
   2  -3   0 53.8240 2.06657   6
   2  -3   0 57.2000 2.57530   1
   2  -3   0 55.8782 2.80241   5
   2  -3   0 52.7299 2.16473  11
   2  -3   0 53.8983 4.02379   3
   2  -3   0 51.8455 2.36372   2
   2  -3   0 53.3980 2.08588   6
   2  -3   0 49.8327 2.08159  12
   2  -3   0 49.3641 4.84229   4
   2  -3   0 51.4926 2.09004   7
  -2   3   0 44.0409 4.68013   4
  -2   3   0 54.7736 4.25958   3
  -2   3   0 53.4099 2.37793   2
  -2   3   0 55.1520 2.76370   5
  -2   3   0 52.2069 2.31720   1
  -2   3   0 52.6495 2.06774   6
  -2   3   0 50.6420 2.52898   2
  -2   3   0 53.9526 2.47319   5
   1  -3   0 136.529 5.64339  11
   1  -3   0 150.063 5.53944  12
   1  -3   0 138.504 5.54365  12
   1  -3   0 140.252 8.72900   4
   1  -3   0 146.545 7.92135   3
   1  -3   0 137.199 5.57937   7
  -1   3   0 137.162 8.97081   4
  -1   3   0 141.855 5.70618   2
  -1   3   0 142.294 5.79778   2
   0  -3   0 37.5456 1.89676   1
   0  -3   0 35.6029 1.41507  12
   0  -3   0 34.9633 1.42238   6
   0  -3   0 37.0955 2.23708   5
   0  -3   0 36.9648 4.23783   4
   0  -3   0 33.3069 1.79820   2
   0  -3   0 37.4908 1.40802   6
   0  -3   0 32.6823 1.41815  12
   0  -3   0 36.7930 1.42910  10
   0  -3   0 35.9979 1.84993   5
   0  -3   0 33.6733 1.45521   7
   0  -3   0 37.9514 2.14073   2
   0   3   0 34.7622 1.40723   6
   0   3   0 34.6552 1.41287  12
   0   3   0 34.1747 1.96802   5
   0   3   0 35.6379 1.81646   2
   0   3   0 34.5169 1.43230   6
   0   3   0 35.5929 2.16944   5
   0   3   0 36.9319 1.79732   1
   0   3   0 34.4209 1.43395  12
  -1  -3   0 184.316 7.98008   5
  -1  -3   0 178.501 8.37417   5
  -1  -3   0 189.129 7.21170  12
  -1  -3   0 185.783 8.19496   2
  -1  -3   0 178.811 7.20259   6
  -1  -3   0 181.340 7.91561   2
  -1  -3   0 186.924 7.23212   7
  -1  -3   0 185.260 7.19116   6
  -1  -3   0 195.100 7.21601  10
  -1  -3   0 187.692 7.19939  12
  -1  -3   0 191.216 7.18529  10
   1   3   0 185.531 7.93607   2
   1   3   0 160.587 7.22886   6
   1   3   0 197.916 7.98241   1
   1   3   0 180.984 7.22587  12
   1   3   0 176.620 7.19798  12
   1   3   0 174.147 7.19058  10
   1   3   0 186.411 7.82904   2
   1   3   0 189.712 8.21438   5
   1   3   0 166.965 7.19879  10
   1   3   0 179.534 7.19387   6
   1   3   0 179.210 8.23265   5
  -2  -3   0 225.219 10.6057   5
  -2  -3   0 223.912 8.91609  12
  -2  -3   0 219.158 9.89379   2
  -2  -3   0 242.064 11.0590   3
  -2  -3   0 211.078 8.91473   7
  -2  -3   0 236.796 8.95080   9
  -2  -3   0 214.095 10.0364   5
  -2  -3   0 233.045 8.90398  10
  -2  -3   0 229.511 10.3154   2
  -2  -3   0 230.623 8.91353   6
  -2  -3   0 205.571 8.86771  10
  -2  -3   0 223.618 9.97839   1
  -2  -3   0 241.245 8.89600   6
  -2  -3   0 217.420 8.89829  12
   2   3   0 235.319 10.0378   2
   2   3   0 235.425 10.4313   5
   2   3   0 224.282 8.90487  10
   2   3   0 219.230 8.90419  12
   2   3   0 224.781 8.89721   6
   2   3   0 229.828 8.93420  10
   2   3   0 220.012 8.91111   6
   2   3   0 225.396 9.88130   2
  -3  -3   0 194.005 7.35112  10
  -3  -3   0 186.348 7.36867  12
  -3  -3   0 180.527 8.75931   1
  -3  -3   0 181.573 7.35669   6
  -3  -3   0 192.734 7.36485   9
  -3  -3   0 180.212 7.34001  12
  -3  -3   0 183.510 7.35159   7
   3   3   0 184.699 8.83564   1
   3   3   0 188.119 7.34354   6
   3   3   0 172.887 7.34842   6
   3   3   0 180.715 7.34516  10
   3   3   0 176.267 7.36965  12
   3   3   0 196.437 7.38914  10
   3   3   0 189.134 7.35779  12
  -4  -3   0 106.887 4.26277  12
  -4  -3   0 101.800 4.20372   6
  -4  -3   0 106.334 4.22883  10
  -4  -3   0 100.323 4.20397   7
  -4  -3   0 107.822 4.21923   9
  -4  -3   0 96.0928 4.22575   6
  -4  -3   0 99.4618 4.21733  12
  -4  -3   0 109.499 4.18260  10
   4   3   0 98.1130 4.30923   9
   4   3   0 106.508 4.22994  10
   4   3   0 111.228 4.24511   6
   4   3   0 105.103 4.26036  10
   4   3   0 102.532 4.25539  12
   4   3   0 107.770 4.22745   6
   4   3   0 104.163 4.23276  12
  -5  -3   0 25.4922 1.13456   9
  -5  -3   0 25.1396 1.17557   6
  -5  -3   0 24.4120 1.15178  12
  -5  -3   0 24.9079 1.19033  12
  -5  -3   0 24.8158 1.10489  10
  -5  -3   0 25.7036 1.15821  10
  -5  -3   0 25.7523 1.14360   6
  -5  -3   0 24.6225 1.12229   7
   5   3   0 25.2029 1.19934  12
   5   3   0 26.0989 1.15508   6
   5   3   0 26.0793 1.18138   6
   5   3   0 23.3103 1.22921   9
   5   3   0 24.5460 1.19648  10
  -6  -3   0 147.869 5.84727   6
  -6  -3   0 133.795 5.79025   6
  -6  -3   0 144.282 5.86150  12
  -6  -3   0 139.655 5.82595  12
  -6  -3   0 142.986 5.75039  10
  -6  -3   0 145.004 5.75637   7
   6   3   0 139.632 5.91177   9
   6   3   0 155.255 5.89199  12
   6   3   0 137.044 5.86053  10
   6   3   0 144.463 5.84597   6
  -7  -3   0 2.09137 0.33426  12
  -7  -3   0 1.73557 0.22817   7
  -7  -3   0 1.75295 0.29660   6
  -7  -3   0 1.39788 0.24566  12
  -7  -3   0 1.93845 0.25075  10
   7   3   0 2.56090 0.39466   9
   7   3   0 1.46496 0.27946  10
   7   3   0 2.42243 0.33122  12
   7   3   0 1.93655 0.32234   6
  -8  -3   0 54.3252 2.51566  12
  -8  -3   0 57.5412 2.34777   7
  -8  -3   0 55.1447 2.38214  10
  -8  -3   0 52.9178 2.47286   6
   8   3   0 54.3577 2.52948  12
   8   3   0 54.8181 2.52023  10
   8   3   0 54.5606 2.47760   6
   8   3   0 52.8621 2.55119   9
  -9  -3   0 4.55790 0.41789  10
  -9  -3   0 3.73779 0.51965  12
  -9  -3   0 4.43664 0.48768   6
   9   3   0 4.56217 0.50851   9
   9   3   0 4.56357 0.48709   6
   9   3   0 3.99429 0.49325  12
   9   3   0 4.41268 0.49758  10
 -10  -3   0 10.0065 0.89837  10
 -10  -3   0 11.0470 0.91517  12
 -10  -3   0 12.2404 0.71086   7
 -10  -3   0 11.6612 0.86025   6
  10   3   0 10.8202 0.87200  12
  10   3   0 11.1262 0.84698  10
  10   3   0 11.1167 0.83597   6
 -11  -3   0 8.96018 0.78756   6
 -11  -3   0 7.80002 0.82086  12
 -11  -3   0 8.39512 0.60519   7
  11   3   0 8.93350 0.86248  12
  11   3   0 8.62460 0.79403  10
  11   3   0 8.44739 0.80366   6
  12  -4   0 18.0975 1.09988   9
  12  -4   0 18.4880 1.17109  10
  11  -4   0 5.35551 0.65986   6
  11  -4   0 4.60086 0.47518   9
  11  -4   0 3.38867 0.45103  10
 -11   4   0 4.23681 0.48619   6
 -11   4   0 4.65885 0.37339  10
  10  -4   0 -0.1519 0.21444   6
  10  -4   0 1.15533 0.24129   6
  10  -4   0 0.51396 0.19912  12
  10  -4   0 1.00293 0.24668  10
  10  -4   0 0.61601 0.21876   9
  10  -4   0 0.33841 0.19496  12
 -10   4   0 0.00396 0.18829  12
 -10   4   0 0.85189 0.22421   6
   9  -4   0 17.0902 0.91152   9
   9  -4   0 15.3704 0.88395   6
   9  -4   0 14.7186 0.85304  10
   9  -4   0 16.0855 0.88394   6
   9  -4   0 16.6746 0.92130  12
   9  -4   0 14.5883 0.90327  12
  -9   4   0 15.9242 0.81059  11
  -9   4   0 14.5669 0.77093  10
  -9   4   0 17.4493 0.90022   6
  -9   4   0 15.8193 0.77585  10
   8  -4   0 191.974 7.73711   9
   8  -4   0 189.307 7.81642  12
   8  -4   0 186.904 7.76562   6
   8  -4   0 185.601 7.74772  10
   8  -4   0 199.579 7.79773  12
   8  -4   0 188.904 7.79246   6
  -8   4   0 205.852 7.78936   6
  -8   4   0 188.112 7.71377  11
  -8   4   0 193.077 7.80039  12
  -8   4   0 196.992 7.67212  10
   7  -4   0 3.82414 0.26122  11
   7  -4   0 3.79344 0.31831  12
   7  -4   0 2.81537 0.33769   6
   7  -4   0 3.05663 0.30840  12
   7  -4   0 3.50527 0.25787  10
   7  -4   0 3.57386 0.29969   6
   7  -4   0 3.38201 0.29371   9
   7  -4   0 4.14438 0.31330  10
  -7   4   0 3.66523 0.22736  10
  -7   4   0 3.48890 0.31012  12
  -7   4   0 3.26662 0.22242  10
  -7   4   0 3.65952 0.27471  11
  -7   4   0 3.18924 0.29372   6
   6  -4   0 47.6330 2.00096   6
   6  -4   0 50.6657 1.99575  12
   6  -4   0 45.8240 1.98020  10
   6  -4   0 47.3277 1.99820   9
   6  -4   0 43.1283 2.00269  12
   6  -4   0 47.4220 1.92946  11
   6  -4   0 46.3777 1.97591   6
   6  -4   0 48.0739 1.93628  10
  -6   4   0 46.2095 2.00090  12
  -6   4   0 46.8204 1.98748  11
  -6   4   0 48.4692 1.99113   6
  -6   4   0 45.3129 1.99282   6
  -6   4   0 47.1871 2.13784   9
   5  -4   0 39.5183 1.61735  12
   5  -4   0 36.2483 1.73188   9
   5  -4   0 37.5213 1.63927  12
   5  -4   0 38.3890 1.61230  10
   5  -4   0 38.0611 1.60496   6
   5  -4   0 40.4457 1.61381  11
   5  -4   0 37.1023 1.62708   6
  -5   4   0 37.7970 1.75900   9
  -5   4   0 38.8966 1.71176  12
  -5   4   0 40.6097 1.64239   6
  -5   4   0 39.1922 1.62667  12
  -5   4   0 38.3115 1.67028  11
  -5   4   0 37.8423 1.63286   6
   4  -4   0 125.672 5.10410   7
   4  -4   0 130.414 5.25017   9
   4  -4   0 136.005 6.39045   1
   4  -4   0 138.208 5.15163   6
   4  -4   0 120.344 5.17518  12
   4  -4   0 132.035 5.17864   6
   4  -4   0 133.364 5.12772  10
   4  -4   0 123.293 5.20124  11
   4  -4   0 124.460 5.15497  10
  -4   4   0 132.472 5.16570  12
  -4   4   0 132.406 5.18822  12
  -4   4   0 130.361 5.17720   6
  -4   4   0 131.877 5.21228  11
  -4   4   0 132.682 5.33078   9
  -4   4   0 126.633 5.90396   1
   3  -4   0 18.4470 0.75540   7
   3  -4   0 17.6120 0.75673  10
   3  -4   0 19.7007 1.38987   1
   3  -4   0 16.8886 0.77102  12
   3  -4   0 17.3525 0.87434   9
   3  -4   0 18.0612 0.77191   6
   3  -4   0 18.3336 0.74429   6
   3  -4   0 18.6406 0.74877  12
   3  -4   0 17.4945 0.84257  11
   3  -4   0 18.8512 0.73546  10
  -3   4   0 17.7141 1.10637   1
  -3   4   0 18.1895 0.74468   6
  -3   4   0 17.7039 0.75417   6
   2  -4   0 1149.51 48.1461   3
   2  -4   0 1149.70 44.9050  12
   2  -4   0 1171.56 49.8531   4
  -2   4   0 1079.19 50.4085   4
  -2   4   0 1180.04 45.2671   2
   1  -4   0 912.281 39.7288   3
   1  -4   0 945.113 41.5968   4
  -1   4   0 897.256 41.5602   4
  -1   4   0 944.614 36.4287   2
  -1   4   0 927.769 36.6856   2
   0  -4   0 254.579 11.0391   2
   0  -4   0 259.264 10.7804   5
   0  -4   0 248.556 10.2273   7
   0  -4   0 250.292 10.1648  10
   0  -4   0 260.425 10.1656   6
   0  -4   0 280.421 10.2021  10
   0  -4   0 253.303 10.1941   6
   0  -4   0 246.465 11.3413   5
   0  -4   0 278.215 15.5346   4
   0  -4   0 263.295 10.9156   1
   0  -4   0 250.551 10.7311   2
   0  -4   0 244.408 10.1905  12
   0   4   0 251.936 10.8425   5
   0   4   0 269.163 11.2507   5
   0   4   0 265.183 10.1967  12
   0   4   0 260.724 10.1693   6
   0   4   0 261.158 10.1973   6
   0   4   0 268.039 10.1747  12
   0   4   0 261.396 10.6956   2
  -1  -4   0 16.1399 1.89419   2
  -1  -4   0 15.4905 0.68619   6
  -1  -4   0 15.5818 1.95551   5
  -1  -4   0 15.6913 0.71471   7
  -1  -4   0 14.4141 1.55776   2
  -1  -4   0 15.3382 0.65159  10
  -1  -4   0 15.2904 0.66109   6
  -1  -4   0 16.2355 1.33212   1
  -1  -4   0 16.0976 0.68872  10
  -1  -4   0 14.4897 0.68420  12
  -1  -4   0 14.1609 1.49537   5
   1   4   0 15.2725 1.27555   1
   1   4   0 15.7351 1.57441   2
   1   4   0 13.6965 1.77706   5
   1   4   0 14.7930 0.67115  12
   1   4   0 16.0341 0.66765   6
   1   4   0 16.2102 1.87645   5
   1   4   0 14.6879 0.69007   6
   1   4   0 17.7172 1.61719   2
   1   4   0 15.5862 0.71344  12
  -2  -4   0 104.023 4.11187  10
  -2  -4   0 93.5769 4.13195   7
  -2  -4   0 108.892 5.43117   1
  -2  -4   0 102.096 4.14869  12
  -2  -4   0 104.836 4.07615  10
  -2  -4   0 102.348 4.12335   6
  -2  -4   0 101.538 4.10703  12
  -2  -4   0 101.896 4.09454   6
  -2  -4   0 109.342 4.18224   9
   2   4   0 99.1341 4.12337  10
   2   4   0 100.022 4.15501  12
   2   4   0 103.291 4.10280   6
   2   4   0 103.177 4.11570  12
   2   4   0 107.220 5.34202   1
   2   4   0 98.1331 4.10105  10
   2   4   0 105.391 4.13653   6
  -3  -4   0 50.1325 2.06670   6
  -3  -4   0 48.6251 2.04032  10
  -3  -4   0 48.4410 2.07146  12
  -3  -4   0 45.3105 2.02894  12
  -3  -4   0 49.5692 2.07105   9
  -3  -4   0 47.5299 2.05329   7
   3   4   0 46.9270 2.07544  12
   3   4   0 49.3637 2.04874  10
   3   4   0 51.8377 2.08837  10
   3   4   0 49.0581 2.03368   6
   3   4   0 49.9475 2.06626   6
   3   4   0 50.0057 2.09804  12
  -4  -4   0 2.34876 0.19827  10
  -4  -4   0 2.48360 0.23083  12
  -4  -4   0 2.38479 0.22726   9
  -4  -4   0 2.36030 0.21220   6
  -4  -4   0 2.46170 0.26137  12
  -4  -4   0 2.83994 0.25584   6
  -4  -4   0 2.18552 0.22568   7
  -4  -4   0 1.89604 0.20801  10
   4   4   0 2.29159 0.25581  12
   4   4   0 2.73290 0.22243   6
   4   4   0 2.39188 0.23029  10
   4   4   0 2.58695 0.26707  10
   4   4   0 2.69671 0.24119  12
   4   4   0 2.58573 0.24850   6
  -5  -4   0 1.13940 0.18902   7
  -5  -4   0 1.16900 0.16896  10
  -5  -4   0 1.07019 0.20768  12
  -5  -4   0 1.24156 0.18360   6
  -5  -4   0 1.49223 0.22861   6
   5   4   0 1.12876 0.22145  12
   5   4   0 1.44522 0.25092  10
   5   4   0 0.86845 0.21351  10
   5   4   0 1.29684 0.22714   6
  -6  -4   0 44.1346 2.07586   6
  -6  -4   0 45.2979 2.10147  12
  -6  -4   0 47.7023 2.04576   7
  -6  -4   0 45.2419 2.14112  12
  -6  -4   0 48.8009 2.03147  10
  -6  -4   0 48.2595 2.13808   6
   6   4   0 48.7061 2.12919   6
   6   4   0 51.3513 2.17506  12
   6   4   0 47.7376 2.15668  10
  -7  -4   0 23.0480 1.26865  12
  -7  -4   0 24.8506 1.15373   7
  -7  -4   0 24.3651 1.25995   6
  -7  -4   0 22.9249 1.18699  10
   7   4   0 23.6527 1.27492  10
   7   4   0 24.1387 1.25587   6
   7   4   0 26.3010 1.32526  12
  -8  -4   0 9.78648 0.62261   7
  -8  -4   0 11.7513 0.77423   6
  -8  -4   0 9.92512 0.77194  12
  -8  -4   0 10.3347 0.65184  10
   8   4   0 9.87622 0.74625  10
   8   4   0 11.0892 0.75991   6
   8   4   0 11.8703 0.80651  12
  -9  -4   0 0.27356 0.21207   6
  -9  -4   0 0.32721 0.18308   7
  -9  -4   0 0.56327 0.20269  10
   9   4   0 0.31045 0.23583  10
   9   4   0 0.01414 0.18915   6
   9   4   0 0.72583 0.23749  12
 -10  -4   0 52.1036 2.62272  12
 -10  -4   0 52.5983 2.32645   7
 -10  -4   0 52.9434 2.44485  10
 -10  -4   0 53.0847 2.58124   6
  10   4   0 51.5648 2.56947   6
  10   4   0 49.0908 2.61742  12
 -11  -4   0 16.5248 1.25410  12
 -11  -4   0 18.0222 0.97540   7
  11   4   0 15.3549 1.21664   6
  12  -5   0 24.8597 1.49176  10
  11  -5   0 6.57559 0.55227  10
  11  -5   0 6.27908 0.60269  12
  11  -5   0 6.56250 0.53957   9
  11  -5   0 6.32053 0.70304   6
  10  -5   0 0.76097 0.21944   9
  10  -5   0 0.79629 0.22347  12
  10  -5   0 0.48037 0.21217   6
  10  -5   0 0.64478 0.21533  10
 -10   5   0 0.81212 0.24923   6
   9  -5   0 4.73376 0.42718  12
   9  -5   0 4.00741 0.37225   9
   9  -5   0 3.83562 0.37834  10
   9  -5   0 4.02474 0.43582  12
   9  -5   0 3.82479 0.40281   6
   9  -5   0 4.10616 0.39651   6
  -9   5   0 3.67854 0.30275  11
  -9   5   0 4.28810 0.39141  12
  -9   5   0 4.68462 0.39028   6
   8  -5   0 3.71003 0.34220  10
   8  -5   0 4.39615 0.37460  12
   8  -5   0 3.62041 0.33634   9
   8  -5   0 3.68493 0.34270   6
   8  -5   0 3.52992 0.37378   6
   8  -5   0 4.17099 0.39140  12
  -8   5   0 4.01844 0.29461  11
  -8   5   0 4.32055 0.35625   6
  -8   5   0 3.84187 0.35256  12
   7  -5   0 1.99736 0.18466  11
   7  -5   0 2.27647 0.24468  12
   7  -5   0 1.64580 0.22943   6
   7  -5   0 1.67496 0.18490  10
   7  -5   0 1.84777 0.25087   9
   7  -5   0 1.46784 0.24065  12
  -7   5   0 1.56224 0.22007  12
  -7   5   0 1.96156 0.23252   6
  -7   5   0 1.67056 0.19870  11
   6  -5   0 402.405 15.0573  11
   6  -5   0 395.199 15.0904  12
   6  -5   0 383.601 15.0757  10
   6  -5   0 383.366 15.0320  10
   6  -5   0 345.769 15.1153  12
   6  -5   0 376.756 15.1284   9
   6  -5   0 377.787 15.0790   6
   6  -5   0 382.575 15.1136   6
  -6   5   0 385.138 15.2950   9
  -6   5   0 389.078 15.1111   6
  -6   5   0 381.409 15.1781  12
  -6   5   0 380.875 15.0946  11
   5  -5   0 4.31744 0.33819   9
   5  -5   0 3.67110 0.25079  10
   5  -5   0 4.07406 0.25249   6
   5  -5   0 3.73069 0.27233   6
   5  -5   0 4.24309 0.29178  11
   5  -5   0 3.70647 0.28014  12
   5  -5   0 3.85383 0.25237  12
  -5   5   0 4.01434 0.24768   6
  -5   5   0 3.77986 0.24570  12
  -5   5   0 4.03618 0.26610   6
  -5   5   0 3.75558 0.36922   9
  -5   5   0 4.41551 0.26962  12
   4  -5   0 38.3851 1.60441   7
   4  -5   0 40.6154 1.62585  12
   4  -5   0 41.3386 1.66790  12
   4  -5   0 38.3789 1.62603  10
   4  -5   0 40.9499 1.73904  11
   4  -5   0 37.7625 1.75947   9
   4  -5   0 39.9183 1.62091   6
  -4   5   0 40.7720 1.60121   6
   3  -5   0 138.893 5.72497   6
   3  -5   0 142.419 5.75172  12
   3  -5   0 149.649 5.71817  12
   3  -5   0 149.264 5.71195   6
   3  -5   0 149.446 5.75823   7
   3  -5   0 144.488 5.91762   9
   3  -5   0 142.976 5.89059  11
   2  -5   0 53.6614 2.25222   7
   2  -5   0 54.8586 2.37686  11
   2  -5   0 57.4813 2.41626   9
   1  -5   0 56.9546 2.27780  12
   1  -5   0 60.6280 2.32141  12
   1  -5   0 57.7061 2.48512  11
   1  -5   0 54.9883 2.27396   6
   1  -5   0 57.8200 2.36234   7
   0  -5   0 512.910 19.4608  12
   0  -5   0 483.826 19.4471  10
   0  -5   0 479.430 19.4102   6
   0  -5   0 462.804 19.4013  10
   0  -5   0 505.085 19.4573   6
   0   5   0 504.184 19.4114  12
   0   5   0 500.523 19.4230  12
   0   5   0 500.775 19.4132   6
   0   5   0 506.200 19.4407   6
  -1  -5   0 101.649 3.90159  10
  -1  -5   0 93.6266 3.90655   6
  -1  -5   0 97.9289 3.85187  10
  -1  -5   0 90.8166 3.86401   6
  -1  -5   0 103.524 3.92589  12
  -1  -5   0 99.4495 3.93959   7
  -1  -5   0 93.8730 3.87711  12
   1   5   0 98.0530 3.88876  12
   1   5   0 96.0511 3.92837  12
   1   5   0 95.1375 3.87202   6
  -2  -5   0 318.995 12.4263   6
  -2  -5   0 305.053 12.4303  12
  -2  -5   0 307.912 12.4762  12
  -2  -5   0 326.470 12.4404  10
  -2  -5   0 317.237 12.4783   7
  -2  -5   0 320.004 12.4765   6
  -2  -5   0 299.688 12.5175   9
   2   5   0 318.370 12.4506  12
   2   5   0 306.331 12.3826  10
   2   5   0 323.231 12.5030  12
   2   5   0 314.677 12.3791  10
   2   5   0 323.750 12.4794   6
   2   5   0 313.254 12.4268   6
  -3  -5   0 90.6970 3.85303   6
  -3  -5   0 94.7259 3.86114   7
  -3  -5   0 89.5874 3.82391  12
  -3  -5   0 89.2498 3.81888  10
  -3  -5   0 95.5206 3.78508  10
  -3  -5   0 91.5945 3.86667   9
  -3  -5   0 90.3538 3.86696  12
   3   5   0 96.0026 3.91403  12
   3   5   0 97.0667 3.86789   6
   3   5   0 93.3872 3.81835   6
   3   5   0 101.911 3.89432  10
   3   5   0 98.9128 3.85641  10
  -4  -5   0 17.5118 0.87019  10
  -4  -5   0 18.0864 0.82966  10
  -4  -5   0 18.4220 0.91407   6
  -4  -5   0 16.9259 0.85910   6
  -4  -5   0 17.0084 0.87346  12
  -4  -5   0 18.7881 0.93619  12
  -4  -5   0 18.6369 0.88902   7
   4   5   0 18.0122 0.87652  10
   4   5   0 18.6513 0.92260   6
   4   5   0 17.9317 0.90986  10
  -5  -5   0 70.0299 2.88563   7
  -5  -5   0 69.5230 2.94248   6
  -5  -5   0 67.2638 2.83314  10
  -5  -5   0 63.9151 2.88468   6
  -5  -5   0 69.9809 2.97261  12
  -5  -5   0 61.3439 2.88900  12
   5   5   0 75.7953 2.97347   6
   5   5   0 70.5688 2.99512  12
   5   5   0 68.3955 2.95293  10
  -6  -5   0 10.0784 0.60132   7
  -6  -5   0 8.99486 0.61922  12
  -6  -5   0 10.4799 0.59048  10
  -6  -5   0 9.83430 0.68420  12
  -6  -5   0 9.41023 0.61962   6
   6   5   0 11.4113 0.73207  12
   6   5   0 11.0292 0.70241  10
   6   5   0 10.9500 0.68847   6
  -7  -5   0 23.5034 1.15331  10
  -7  -5   0 23.6060 1.15958   7
  -7  -5   0 23.6540 1.28426   6
  -7  -5   0 21.7553 1.23318  12
  -7  -5   0 23.7078 1.30776  12
   7   5   0 25.4966 1.29132   6
   7   5   0 23.0981 1.30405  12
   7   5   0 24.6099 1.30125  10
  -8  -5   0 0.05927 0.20572  12
  -8  -5   0 -0.1769 0.10811  10
  -8  -5   0 0.10338 0.17856   7
   8   5   0 0.60490 0.26482  10
   8   5   0 -0.1851 0.17426   6
  -9  -5   0 152.516 6.22837   6
  -9  -5   0 142.378 6.15758  12
  -9  -5   0 143.147 5.97284  10
  -9  -5   0 150.793 5.89296   7
   9   5   0 135.490 6.15082  12
   9   5   0 140.116 6.09607  10
   9   5   0 133.999 6.07908   6
 -10  -5   0 43.4933 1.94581   7
 -10  -5   0 40.9025 2.21758  12
  10   5   0 38.6175 2.14705   6
  10   5   0 39.6655 2.13674  10
  11  -6   0 0.04420 0.18405  10
  11  -6   0 0.18260 0.19918  12
  11  -6   0 0.39579 0.17996   6
  10  -6   0 0.39844 0.17986  10
  10  -6   0 -0.0240 0.15522  12
  10  -6   0 0.16908 0.17171   9
  10  -6   0 -0.1714 0.13917   6
   9  -6   0 40.7757 1.80107   9
   9  -6   0 39.6390 1.80105  10
   9  -6   0 40.2299 1.83774   6
   9  -6   0 39.4829 1.85912  12
   9  -6   0 40.1684 1.91171  12
  -9   6   0 40.2662 1.81610   6
  -9   6   0 37.5510 1.82134  12
   8  -6   0 9.26548 0.45398  11
   8  -6   0 8.27113 0.53397   6
   8  -6   0 8.21842 0.51931  10
   8  -6   0 9.28162 0.57347   6
   8  -6   0 7.64047 0.57939  12
   8  -6   0 9.31271 0.56903  12
   8  -6   0 7.66491 0.52054   9
  -8   6   0 7.14900 0.50508  12
   7  -6   0 34.9631 1.52857  10
   7  -6   0 36.3861 1.59864  12
   7  -6   0 33.9797 1.62742  12
   7  -6   0 36.6122 1.62009   9
   7  -6   0 35.5521 1.51553  11
   7  -6   0 34.4200 1.57890   6
   7  -6   0 36.7141 1.56863  10
   7  -6   0 36.9344 1.62608   6
  -7   6   0 36.6357 1.56383   6
  -7   6   0 36.2802 1.56249  12
   6  -6   0 77.0450 3.12724  10
   6  -6   0 76.2163 3.14405  12
   6  -6   0 80.7751 3.23228   9
   6  -6   0 74.5452 3.13105   6
   6  -6   0 73.0429 3.16830   6
   6  -6   0 77.5910 3.14849  11
   6  -6   0 75.4763 3.08954  10
   6  -6   0 76.4132 3.19386  12
  -6   6   0 77.3949 3.10854   6
  -6   6   0 78.1036 3.14043   6
   5  -6   0 100.520 4.01929  11
   5  -6   0 104.370 3.93188   6
   5  -6   0 98.0250 3.92238  12
   5  -6   0 101.898 4.06860   9
   5  -6   0 91.6684 3.86784   7
   5  -6   0 88.2414 3.93629   6
   5  -6   0 97.5478 3.96944  12
   5  -6   0 95.5827 3.87833  10
   5  -6   0 101.712 3.91749  10
   4  -6   0 24.0577 1.11104  11
   4  -6   0 23.4466 0.98557  12
   4  -6   0 20.6407 1.11713   9
   4  -6   0 21.5846 0.95157  10
   4  -6   0 23.5191 0.96251   7
   4  -6   0 22.2456 0.94182  12
   3  -6   0 121.709 4.75241   7
   3  -6   0 118.088 4.90972  11
   3  -6   0 116.963 5.06826   9
   2  -6   0 0.42363 0.16813   9
   2  -6   0 0.92812 0.13970   7
   2  -6   0 0.69406 0.17328  11
   1  -6   0 17.0694 0.93729  11
   1  -6   0 16.6450 0.70288  10
   1  -6   0 18.5535 0.71632  12
   1  -6   0 17.0052 0.80639   7
   1  -6   0 17.9017 0.75788  12
   1  -6   0 16.0151 0.74239  10
   0  -6   0 99.1208 3.89373   6
   0  -6   0 91.5797 3.78973  12
   0  -6   0 93.8200 3.83845   6
   0  -6   0 92.4109 3.76721  10
   0  -6   0 96.6633 3.85293  12
   0  -6   0 96.6477 3.88154   7
   0  -6   0 99.7177 3.82291  10
   0   6   0 94.6270 3.78747   6
   0   6   0 92.1713 3.77104   6
  -1  -6   0 42.5642 1.88918  12
  -1  -6   0 46.3362 1.94519   6
  -1  -6   0 45.1980 1.96007   7
  -1  -6   0 47.8042 1.91105  10
  -1  -6   0 45.2415 2.12274   9
  -1  -6   0 46.2211 1.89248   6
  -1  -6   0 46.6724 1.95718  12
   1   6   0 47.0028 1.90540  12
   1   6   0 46.9837 1.94600  12
   1   6   0 44.6302 1.88610   6
  -2  -6   0 190.477 8.38994  12
  -2  -6   0 223.516 8.51326   9
  -2  -6   0 193.471 8.38181   6
  -2  -6   0 211.301 8.40082  10
  -2  -6   0 221.144 8.47056  12
  -2  -6   0 214.214 8.44962   6
  -2  -6   0 215.453 8.35597  10
  -2  -6   0 218.085 8.45453   7
   2   6   0 209.162 8.39003   6
   2   6   0 215.828 8.45370   6
   2   6   0 211.958 8.47021  12
  -3  -6   0 505.904 19.3394   6
  -3  -6   0 493.558 19.3562  12
  -3  -6   0 462.853 19.2684  10
  -3  -6   0 503.614 19.3214   7
  -3  -6   0 440.077 19.3204   6
  -3  -6   0 476.319 19.2885  12
  -3  -6   0 507.729 19.2313  10
   3   6   0 491.027 19.1932  10
   3   6   0 498.894 19.1996  10
   3   6   0 503.992 19.3381   6
   3   6   0 490.948 19.3663  12
  -4  -6   0 60.7899 2.58942  12
  -4  -6   0 59.4730 2.56259   6
  -4  -6   0 58.5278 2.50705  10
  -4  -6   0 58.0566 2.62053   6
  -4  -6   0 60.8277 2.65373  12
  -4  -6   0 60.1760 2.58351   7
   4   6   0 59.8633 2.53952  10
   4   6   0 61.8368 2.57064  10
   4   6   0 65.0974 2.65318   6
  -5  -6   0 17.7109 0.95972  12
  -5  -6   0 18.6495 0.89900  10
  -5  -6   0 17.6541 0.94491   6
   5   6   0 19.5257 0.98478  10
   5   6   0 18.5225 0.94349  10
   5   6   0 19.5360 1.02432   6
  -6  -6   0 5.57136 0.52335  12
  -6  -6   0 5.21174 0.42655   7
  -6  -6   0 5.29876 0.40076  10
  -6  -6   0 4.62194 0.68792   6
  -6  -6   0 4.52286 0.45969   6
  -6  -6   0 4.82577 0.43440  12
   6   6   0 5.84797 0.51063   6
   6   6   0 5.08133 0.46429  10
   6   6   0 4.81247 0.48349  12
  -7  -6   0 1.52894 0.25434  10
  -7  -6   0 1.84490 0.28397   7
  -7  -6   0 1.83849 0.34361   6
  -7  -6   0 1.78962 0.35086  12
   7   6   0 1.63024 0.32258  12
   7   6   0 1.65957 0.34114  10
   7   6   0 1.89511 0.36566   6
  -8  -6   0 5.23108 0.45509   7
  -8  -6   0 5.03693 0.44475  10
  -8  -6   0 4.29221 0.52921  12
   8   6   0 3.19748 0.62431  12
   8   6   0 4.04631 0.51214  10
  -9  -6   0 62.7777 3.03321  12
  -9  -6   0 64.8430 2.75808   7
   9   6   0 58.5490 2.92337   6
   9   6   0 59.5052 2.90066  10
  10   6   0 2.08707 0.48785   6
  10   6   0 2.13739 0.47120  10
  11  -7   0 11.2489 0.76011  10
  11  -7   0 12.3676 0.75668   9
  11  -7   0 11.1779 0.77589   6
  10  -7   0 -0.1179 0.13664   6
  10  -7   0 0.12895 0.15839  12
  10  -7   0 -0.1317 0.14728  10
  10  -7   0 0.09449 0.16882   9
   9  -7   0 8.46748 0.65673  12
   9  -7   0 8.29408 0.56659   9
   9  -7   0 7.93907 0.56266   6
   9  -7   0 8.84354 0.60302  12
   9  -7   0 8.49757 0.55635  10
   8  -7   0 -0.0257 0.09875   6
   8  -7   0 0.13508 0.10334  11
   8  -7   0 0.10335 0.12577  10
   8  -7   0 0.12567 0.18092   9
   8  -7   0 0.14217 0.13362  12
   8  -7   0 -0.0629 0.15154   6
   8  -7   0 -0.0215 0.14979  12
   7  -7   0 2.67609 0.31682   9
   7  -7   0 2.55510 0.23989  10
   7  -7   0 3.10262 0.33345  12
   7  -7   0 2.31556 0.24830  10
   7  -7   0 2.04897 0.29123   6
   7  -7   0 2.95120 0.26788   6
   7  -7   0 2.54398 0.24255  11
   7  -7   0 2.99450 0.28190  12
   6  -7   0 13.1173 0.62764  10
   6  -7   0 13.0473 0.60641  10
   6  -7   0 13.1256 0.62047   6
   6  -7   0 12.3759 0.68052  11
   6  -7   0 12.5657 0.74244   9
   6  -7   0 13.7958 0.65158  12
   6  -7   0 11.7876 0.71955  12
   6  -7   0 13.2993 0.64939   6
   5  -7   0 108.167 4.36008  11
   5  -7   0 100.741 4.10715  10
   5  -7   0 100.216 4.09595   7
   5  -7   0 101.221 4.09951  12
   5  -7   0 106.662 4.31222   9
   5  -7   0 103.308 4.12971  12
   5  -7   0 100.228 4.08288  10
   4  -7   0 149.356 5.93617   7
   4  -7   0 148.693 5.90059  10
   4  -7   0 143.404 5.86966  10
   4  -7   0 148.497 6.14602   9
   4  -7   0 156.559 6.14042  11
   3  -7   0 0.75012 0.21610   9
   3  -7   0 0.93275 0.21677  11
   2  -7   0 5.73847 0.35169   7
   2  -7   0 5.81497 0.50002   9
   2  -7   0 5.13190 0.46066  11
   1  -7   0 102.690 4.13618   7
   1  -7   0 102.615 4.05169  12
   1  -7   0 98.2830 4.06181  10
   1  -7   0 103.458 4.33437  11
   1  -7   0 100.811 4.03338  12
   0  -7   0 45.7812 1.99217   6
   0  -7   0 51.5882 2.07495   6
   0  -7   0 48.4268 2.07002  12
   0  -7   0 50.3756 2.00611  12
   0  -7   0 49.3049 2.09091   7
   0  -7   0 48.9016 2.27617  11
   0  -7   0 47.3826 2.01329  10
  -1  -7   0 96.9694 3.96589   6
  -1  -7   0 92.5174 3.96896  12
  -1  -7   0 98.9063 3.92705  10
  -1  -7   0 98.5989 4.05205  12
  -1  -7   0 98.8388 3.97789  10
  -1  -7   0 96.9996 4.04342   7
  -1  -7   0 101.585 4.21457   9
  -1  -7   0 100.952 4.03410   6
   1   7   0 99.3127 3.99518   6
   1   7   0 99.1373 3.97516  12
  -2  -7   0 246.827 9.37508  10
  -2  -7   0 222.772 9.41892  12
  -2  -7   0 229.386 9.41208   6
  -2  -7   0 246.404 9.51651  12
  -2  -7   0 250.931 9.49032   7
  -2  -7   0 238.317 9.48882   6
   2   7   0 231.544 9.47918  12
   2   7   0 228.551 9.46646   6
  -3  -7   0 17.3586 0.93293  12
  -3  -7   0 16.2611 0.89147   6
  -3  -7   0 15.4753 0.82996   6
  -3  -7   0 19.0563 0.90078   7
  -3  -7   0 16.9458 0.79423  10
   3   7   0 16.4551 0.90238  12
   3   7   0 16.2340 0.88797   6
  -4  -7   0 0.31567 0.15038   7
  -4  -7   0 0.34785 0.11033   6
  -4  -7   0 0.22362 0.15295  12
  -4  -7   0 0.27135 0.11327  10
  -4  -7   0 0.10366 0.13421  12
   4   7   0 0.24865 0.14330  12
   4   7   0 0.27169 0.15152   6
  -5  -7   0 1.82740 0.28479  12
  -5  -7   0 2.05838 0.34715   6
  -5  -7   0 1.82528 0.27276   6
  -5  -7   0 2.69327 0.36869  12
  -5  -7   0 2.64675 0.30944   7
   5   7   0 1.99187 0.39498  12
   5   7   0 1.71640 0.23121  10
   5   7   0 1.94276 0.25256  10
   5   7   0 2.08510 0.32604   6
  -6  -7   0 108.434 4.56150  12
  -6  -7   0 111.551 4.38345   7
  -6  -7   0 98.8109 4.31444  10
  -6  -7   0 99.7876 4.49350   6
   6   7   0 101.293 4.34690  10
   6   7   0 104.315 4.49090   6
  -7  -7   0 0.35336 0.25177   6
  -7  -7   0 0.34904 0.17530  10
  -7  -7   0 0.47182 0.19772   7
  -7  -7   0 0.43736 0.23869  12
   7   7   0 0.65312 0.27315   6
   7   7   0 0.86608 0.22895  10
  -8  -7   0 0.46423 0.25812   6
  -8  -7   0 0.15095 0.19300   7
  -8  -7   0 -0.1396 0.15722  10
  -8  -7   0 0.12025 0.21702  12
   8   7   0 0.24220 0.30901   6
   8   7   0 0.02418 0.25069  10
  11  -8   0 8.04681 0.63548   6
  11  -8   0 10.2229 0.92681   9
  10  -8   0 1.38455 0.27789  10
  10  -8   0 1.66019 0.27013   9
  10  -8   0 2.56550 0.32016   6
  10  -8   0 2.03967 0.32207  12
   9  -8   0 2.31482 0.28806  10
   9  -8   0 1.68871 0.26701  12
   9  -8   0 1.61886 0.25974   6
   9  -8   0 1.08407 0.23565   9
   9  -8   0 1.76643 0.30588  12
   8  -8   0 15.5440 0.79207   6
   8  -8   0 16.5556 0.81989   6
   8  -8   0 16.6445 0.73955  11
   8  -8   0 15.7437 0.80461  10
   8  -8   0 14.9297 0.82331  12
   8  -8   0 15.7357 0.86993   9
   8  -8   0 14.9038 0.87468  12
   7  -8   0 6.24426 0.40724  10
   7  -8   0 6.90125 0.51674   9
   7  -8   0 6.38963 0.33703   6
   7  -8   0 6.94220 0.44968  12
   7  -8   0 6.65033 0.41498  12
   7  -8   0 6.54168 0.40926  10
   6  -8   0 74.6284 3.29095   9
   6  -8   0 77.1869 3.07509   7
   6  -8   0 80.2999 3.06715   7
   6  -8   0 73.0785 3.23306  11
   6  -8   0 76.0384 3.11932  10
   6  -8   0 78.8728 3.11875  10
   5  -8   0 20.9629 1.08784  11
   5  -8   0 20.9016 0.91075   7
   5  -8   0 20.6463 0.88332  10
   5  -8   0 20.5543 0.88161  10
   5  -8   0 19.0427 1.08569   9
   4  -8   0 32.8757 1.40589   7
   4  -8   0 32.8489 1.60262  11
   4  -8   0 31.6206 1.60721   9
   3  -8   0 -0.0489 0.08457   7
   3  -8   0 0.03584 0.12936  11
   3  -8   0 0.13306 0.15348   9
   2  -8   0 0.18756 0.04600  10
   2  -8   0 0.21890 0.14346   9
   2  -8   0 0.14652 0.10351   7
   2  -8   0 -0.0534 0.11678  11
   1  -8   0 64.2248 2.62128  10
   1  -8   0 65.5391 2.75434   7
   1  -8   0 68.1559 3.00729  11
   1  -8   0 65.2683 2.69669  10
   0  -8   0 44.1113 1.88047  10
   0  -8   0 45.8871 1.97361   7
   0  -8   0 44.9548 1.89917   6
   0  -8   0 46.2077 1.95368  12
   0  -8   0 45.4021 1.89520  12
   0  -8   0 44.0093 2.17946  11
   0  -8   0 46.1316 1.86797   6
   0  -8   0 44.5753 1.84376  10
  -1  -8   0 2.43415 0.25707   6
  -1  -8   0 2.02581 0.27008  12
  -1  -8   0 2.15684 0.38405  11
  -1  -8   0 2.09687 0.22690  12
  -1  -8   0 2.87418 0.28000   7
  -1  -8   0 2.09877 0.20946  10
  -1  -8   0 2.31873 0.22317   6
   1   8   0 2.08923 0.20516   6
  -2  -8   0 6.48970 0.43957  12
  -2  -8   0 6.76544 0.48282   6
  -2  -8   0 7.37140 0.39936  10
  -2  -8   0 6.86940 0.43239   6
  -2  -8   0 7.14051 0.49217   7
  -2  -8   0 6.47300 0.49468  12
   2   8   0 6.17099 0.43596  12
   2   8   0 6.71559 0.43744   6
  -3  -8   0 4.95164 0.44602  12
  -3  -8   0 4.73418 0.38702  12
  -3  -8   0 4.24429 0.31419  10
  -3  -8   0 5.01407 0.40450   7
  -3  -8   0 4.46856 0.35440   6
   3   8   0 4.48345 0.39427   6
   3   8   0 4.09183 0.39799  12
  -4  -8   0 18.4046 1.04622   6
  -4  -8   0 17.8354 0.91224  10
  -4  -8   0 18.9890 1.08683  12
  -4  -8   0 19.6012 0.99882   7
  -4  -8   0 18.7550 1.01530  12
  -4  -8   0 16.9688 0.94419   6
   4   8   0 17.1793 1.23665  12
   4   8   0 19.2247 1.03171   6
  -5  -8   0 34.4996 1.84193   6
  -5  -8   0 38.4033 1.91318  12
  -5  -8   0 39.6427 1.78391   7
  -5  -8   0 37.4422 1.71275  10
   5   8   0 37.4812 1.84708   6
  -6  -8   0 2.81424 0.32174  10
  -6  -8   0 2.18235 0.47702   6
  -6  -8   0 3.07857 0.44034   7
  -6  -8   0 2.47087 0.43559  12
   6   8   0 2.13401 0.38859   6
  -7  -8   0 6.11161 0.71913   6
  -7  -8   0 6.90585 0.68129   7
  -7  -8   0 6.40054 0.53219  10
  10  -9   0 1.67287 0.28157   9
   9  -9   0 1.65497 0.27458   9
   9  -9   0 1.72361 0.27491  12
   9  -9   0 2.20381 0.29995  12
   8  -9   0 47.8549 2.03472  10
   8  -9   0 46.4608 2.11934   9
   7  -9   0 3.70861 0.33779  11
   7  -9   0 3.50387 0.39303   9
   7  -9   0 3.63532 0.28452  10
   6  -9   0 1.15453 0.14970   7
   6  -9   0 0.99076 0.22983  11
   6  -9   0 1.18137 0.15452  10
   5  -9   0 3.96821 0.24001  10
   5  -9   0 3.96670 0.43662   9
   5  -9   0 4.30711 0.29371   7
   5  -9   0 3.57700 0.27761  10
   5  -9   0 3.76732 0.40753  11
   4  -9   0 1.66166 0.20868   7
   4  -9   0 1.75887 0.31796  11
   4  -9   0 1.85140 0.33935   9
   3  -9   0 6.38061 0.56371   9
   3  -9   0 5.54803 0.38598   7
   3  -9   0 5.65816 0.53291  11
   2  -9   0 95.3726 4.00396   7
   2  -9   0 94.6788 4.27838  11
   2  -9   0 106.827 3.88126  10
   2  -9   0 97.1668 3.88825  10
   2  -9   0 90.8634 4.25148   9
   1  -9   0 25.2679 1.49757  11
   1  -9   0 26.8244 1.27489   7
   1  -9   0 25.2964 1.50146   9
   1  -9   0 30.5378 1.15447  10
   1  -9   0 26.5679 1.16280  10
   0  -9   0 4.40118 0.29888  10
   0  -9   0 4.97804 0.39349   7
   0  -9   0 4.87012 0.28745  10
   0  -9   0 4.46126 0.52936  11
   0  -9   0 4.69275 0.30575  12
   0  -9   0 4.14837 0.34342  12
  -1  -9   0 4.12498 0.38066  12
  -1  -9   0 4.06343 0.35134   6
  -1  -9   0 4.12741 0.53746  11
  -1  -9   0 4.61801 0.40061   7
  -1  -9   0 4.98857 0.30563  10
  -1  -9   0 4.65077 0.32979   6
  -1  -9   0 3.89911 0.30643  10
  -2  -9   0 17.3225 0.99683  12
  -2  -9   0 17.5195 0.85147  10
  -2  -9   0 18.6194 0.96587   7
  -2  -9   0 16.6255 1.02992   6
  -2  -9   0 18.3338 0.93670  12
  -2  -9   0 17.4898 1.18099  11
  -2  -9   0 18.1467 0.89686   6
   2   9   0 17.6619 0.91117   6
  -3  -9   0 0.21251 0.13844   7
  -3  -9   0 0.07571 0.14919  12
  -3  -9   0 0.13376 0.15659   6
  -3  -9   0 0.14555 0.14813  12
  -3  -9   0 0.19135 0.12125  10
  -4  -9   0 2.53823 0.28883  10
  -4  -9   0 1.78689 0.33103   6
  -4  -9   0 2.27684 0.32026   7
  -4  -9   0 2.53845 0.41821  12
  -5  -9   0 132.992 5.37964   7
  -5  -9   0 127.043 5.29130  10
  -5  -9   0 123.862 5.52991  12
  -6  -9   0 18.1427 1.60399   6
  -6  -9   0 16.8715 0.97165  10
   9 -10   0 3.19931 0.37595   9
   8 -10   0 1.26154 0.26067   9
   7 -10   0 8.84669 0.61930   9
   7 -10   0 8.02028 0.68258  11
   6 -10   0 44.5454 2.05702  11
   6 -10   0 43.5976 2.05562   9
   5 -10   0 35.9934 1.60460   7
   5 -10   0 38.6818 1.85282  11
   5 -10   0 36.4864 1.81562   9
   4 -10   0 22.0780 1.26430  11
   4 -10   0 21.7032 1.03893   7
   4 -10   0 21.8734 1.36342   9
   3 -10   0 3.28792 0.49369  11
   3 -10   0 2.61041 0.28430   7
   2 -10   0 23.6151 1.19112   7
   2 -10   0 24.2359 1.45330  11
   2 -10   0 26.1704 1.08158  10
   1 -10   0 22.8348 1.39316  11
   1 -10   0 23.4715 1.02261  10
   1 -10   0 21.7185 1.13130   7
   1 -10   0 23.7196 1.40234   9
   0 -10   0 0.43073 0.12180  10
   0 -10   0 0.25613 0.20909  11
   0 -10   0 0.47890 0.16720   7
  -1 -10   0 12.4636 0.78366   7
  -1 -10   0 13.7175 0.69614   6
  -1 -10   0 13.3743 1.03103  11
  -1 -10   0 13.9796 0.70386  10
  -1 -10   0 13.2979 0.74011  12
  -1 -10   0 14.2830 0.78812  12
  -1 -10   0 14.2135 0.67828   6
  -2 -10   0 6.90781 0.51805   6
  -2 -10   0 6.42686 0.70658  11
  -2 -10   0 6.76048 0.44610  10
  -2 -10   0 6.67325 0.50787  12
  -2 -10   0 6.26552 0.53873  12
  -2 -10   0 6.51258 0.51915   7
  -3 -10   0 3.26734 0.37884   6
  -3 -10   0 3.55580 0.34279  10
  -3 -10   0 3.70907 0.44884  12
  -3 -10   0 3.33243 0.39480   7
  -3 -10   0 3.31314 0.56756  11
  -4 -10   0 5.79360 0.46829  10
  -5 -10   0 10.1738 0.67791  10
   8 -11   0 -0.2000 0.20711   9
   7 -11   0 1.01977 0.28421   9
   6 -11   0 1.51235 0.29729   9
   5 -11   0 46.1759 2.25942  11
   5 -11   0 46.4233 2.21960   9
   5 -11   0 46.5962 2.06001   7
   4 -11   0 2.16605 0.28204   7
   4 -11   0 1.59009 0.37642  11
   4 -11   0 1.94698 0.38239   9
   3 -11   0 10.6846 0.86643   9
   3 -11   0 11.8657 0.67910   7
   3 -11   0 12.1043 0.91504  11
   2 -11   0 9.61284 0.84065   9
   2 -11   0 10.7954 0.66527   7
   2 -11   0 11.1985 0.89071  11
   1 -11   0 7.51466 0.73518   9
   1 -11   0 7.81198 0.77897  11
   1 -11   0 8.60771 0.57726   7
   0 -11   0 0.21605 0.14128   7
   0 -11   0 0.03499 0.23144   9
   0 -11   0 0.09007 0.24786  11
  -1 -11   0 3.01344 0.40657   7
  -1 -11   0 2.98623 0.31142  10
  -1 -11   0 3.00601 0.26584  12
  -1 -11   0 1.85193 0.44667  11
  -1 -11   0 3.04543 0.28221  12
  -2 -11   0 5.55362 0.49253  12
  -2 -11   0 5.30062 0.40827   6
  -2 -11   0 4.91768 0.42181  10
  -3 -11   0 10.4300 0.68157  10
  -4 -11   0 13.1324 0.82624  10
   5 -12   0 4.08465 0.58870   9
   4 -12   0 0.49302 0.27677  11
   4 -12   0 0.92921 0.29271   9
   3 -12   0 0.38938 0.27714   9
   3 -12   0 0.56254 0.21025   7
   2 -12   0 28.1422 1.64088   9
   2 -12   0 27.9164 1.70477  11
   2 -12   0 29.0525 1.42167   7
   1 -12   0 3.92673 0.62979  11
   1 -12   0 3.45133 0.38499   7
   0 -12   0 33.4582 1.93212   9
  -1 -12   0 0.36841 0.32719   9
  -1 -12   1 35.3166 1.97502   9
   0 -12   1 5.50273 0.66739  11
   0 -12   1 5.20204 0.62356   9
   0 -12   1 6.17478 0.49952   7
   1 -12   1 3.71894 0.74908  11
   1 -12   1 3.97640 0.54908   9
   1 -12   1 4.05261 0.39568   7
   2 -12   1 14.9707 0.98716   9
   2 -12   1 13.4844 1.03749  11
   2 -12   1 13.9227 0.81956   7
   3 -12   1 -0.1577 0.13383   7
   3 -12   1 -0.2238 0.23419  11
   3 -12   1 0.25412 0.23380   9
   4 -12   1 0.08350 0.13986   7
   4 -12   1 0.34304 0.26102  11
   4 -12   1 -0.2185 0.21084   9
  -4 -11   1 1.44908 0.24742  10
  -4 -11   1 1.25224 0.27732   6
  -3 -11   1 0.15824 0.13555  10
  -3 -11   1 0.17660 0.17946   6
  -3 -11   1 0.28055 0.28953  12
  -2 -11   1 23.4148 1.19190  12
  -2 -11   1 22.4442 1.09193   6
  -2 -11   1 22.0278 1.45751  11
  -2 -11   1 24.1465 1.22490   7
  -2 -11   1 21.2140 1.16248  12
  -1 -11   1 0.29825 0.20280  11
  -1 -11   1 0.21856 0.25680   7
  -1 -11   1 -0.1432 0.13701  12
  -1 -11   1 -0.1109 0.09173  12
  -1 -11   1 0.03411 0.10193  10
   0 -11   1 4.39293 0.60015   9
   0 -11   1 3.11938 0.25251  10
   0 -11   1 2.97082 0.34303   7
   0 -11   1 3.36406 0.54293  11
   1 -11   1 35.9276 1.65802   7
   1 -11   1 36.8372 1.89336   9
   1 -11   1 35.8427 1.53351  10
   1 -11   1 33.0664 1.90219  11
   2 -11   1 4.49370 0.56346  11
   2 -11   1 4.39536 0.38257   7
   3 -11   1 37.1431 1.70245   7
   3 -11   1 38.8251 1.98431  11
   4 -11   1 2.54270 0.27894   7
   4 -11   1 2.17450 0.41496   9
   5 -11   1 0.39130 0.13881   7
   5 -11   1 0.31872 0.18433   9
   5 -11   1 0.21389 0.21464  11
   6 -11   1 5.42863 0.47472   9
   7 -11   1 1.78850 0.27750   9
  -5 -10   1 4.75514 0.48501   6
  -5 -10   1 4.18018 0.40236  10
  -4 -10   1 0.33831 0.19065   7
  -4 -10   1 0.59232 0.20710   6
  -4 -10   1 0.43342 0.15774  10
  -4 -10   1 0.36010 0.19696  12
  -3 -10   1 31.1012 1.54701  12
  -3 -10   1 32.2682 1.58549  10
  -3 -10   1 29.7850 1.52493  12
  -3 -10   1 28.6993 1.48176   6
  -3 -10   1 30.1450 1.56557   7
  -2 -10   1 18.8861 0.88584  10
  -2 -10   1 19.8889 1.24309   6
  -2 -10   1 19.4374 1.03325  12
  -2 -10   1 19.3134 1.03329   7
  -2 -10   1 18.2810 1.00956  12
  -2 -10   1 17.7812 0.96516   6
  -1 -10   1 20.1200 0.97944  12
  -1 -10   1 17.4393 1.21869  11
  -1 -10   1 18.9685 0.87818  10
  -1 -10   1 19.0755 0.96914  12
  -1 -10   1 20.2727 0.90149   6
  -1 -10   1 19.0928 1.01407   7
  -1 -10   1 19.3682 0.90119   6
   0 -10   1 7.45757 0.68629  11
   0 -10   1 7.99461 0.54345   7
   0 -10   1 7.22691 0.47396  10
   1 -10   1 105.621 3.96196  10
   1 -10   1 100.713 4.13662   7
   1 -10   1 98.1469 3.99191  10
   1 -10   1 97.6846 4.41137  11
   1 -10   1 94.2583 4.35178   9
   2 -10   1 74.1826 3.00423  10
   2 -10   1 73.0451 3.36903   9
   2 -10   1 72.9186 3.24313   7
   2 -10   1 79.8705 2.99154  10
   2 -10   1 75.9433 3.44088  11
   3 -10   1 4.78242 0.35922   7
   3 -10   1 4.38713 0.49024  11
   3 -10   1 4.57988 0.46592   9
   4 -10   1 1.22252 0.28022  11
   4 -10   1 1.39224 0.28560   9
   4 -10   1 0.93081 0.17109   7
   5 -10   1 1.80411 0.21583   7
   5 -10   1 2.19676 0.32480  11
   6 -10   1 9.00991 0.45760   7
   6 -10   1 10.4602 0.68717   9
   6 -10   1 8.28254 0.54723  11
   6 -10   1 8.11738 0.49535  10
   7 -10   1 1.04091 0.23168   9
   8 -10   1 2.98814 0.35269   9
   9 -10   1 4.42091 0.40327   9
  -6  -9   1 97.7504 4.32115   6
  -6  -9   1 103.930 4.23549   7
  -6  -9   1 98.5220 4.38171  12
  -6  -9   1 94.2327 4.12911  10
  -5  -9   1 0.26487 0.12391  10
  -5  -9   1 -0.0467 0.12249   6
   4   9  -1 3.66652 0.41692   6
  -4  -9   1 4.69326 0.34134  10
  -4  -9   1 3.08634 0.44443  12
  -4  -9   1 4.23969 0.41636   6
  -4  -9   1 4.61165 0.44225  12
  -4  -9   1 4.05473 0.40282   7
   3   9  -1 3.52404 0.41454  12
  -3  -9   1 4.61112 0.39380   6
  -3  -9   1 4.67088 0.32539  10
  -3  -9   1 4.77290 0.40708   6
  -3  -9   1 4.44084 0.44323  12
  -3  -9   1 4.16684 0.40936  12
  -3  -9   1 5.00607 0.41963   7
  -2  -9   1 0.88565 0.21265  12
  -2  -9   1 0.97684 0.14759  10
  -2  -9   1 0.93469 0.20534   6
  -2  -9   1 0.95827 0.19092   6
  -2  -9   1 1.22799 0.22417   7
  -2  -9   1 1.09689 0.22974  12
  -1  -9   1 0.90052 0.18155  10
  -1  -9   1 1.09618 0.22625   7
  -1  -9   1 1.12319 0.19480  12
  -1  -9   1 0.98123 0.17741   6
  -1  -9   1 0.68500 0.16380   6
   0  -9   1 2.04708 0.19953  12
   0  -9   1 2.37730 0.31163   7
   0  -9   1 1.91680 0.18594  10
   0  -9   1 2.22243 0.39998  11
   0  -9   1 2.00582 0.19910  12
   1  -9   1 14.8437 0.67277  10
   1  -9   1 15.8616 0.98381  11
   1  -9   1 15.6195 0.80582   7
   1  -9   1 15.3887 0.95719   9
   2  -9   1 0.02274 0.11657   9
   2  -9   1 0.08002 0.10914   7
   2  -9   1 0.14933 0.15356  11
   3  -9   1 26.7608 1.21714   7
   3  -9   1 26.9904 1.38233   9
   3  -9   1 26.9849 1.40550  11
   4  -9   1 51.5458 2.40992  11
   4  -9   1 55.0127 2.39973   9
   4  -9   1 53.2847 2.22478   7
   5  -9   1 156.941 6.21870   7
   5  -9   1 156.647 6.11591  10
   5  -9   1 151.906 6.32247   9
   5  -9   1 161.284 6.33933  11
   5  -9   1 146.099 6.12194  10
   6  -9   1 45.1252 2.09969   9
   6  -9   1 47.3362 1.99491   7
   6  -9   1 48.7869 1.98648  10
   6  -9   1 46.6299 2.14856  11
   6  -9   1 47.7350 1.95153  10
   6  -9   1 50.0400 1.94728   7
   7  -9   1 18.9059 0.85922  11
   7  -9   1 18.9957 0.92000  10
   7  -9   1 21.0459 1.00620   9
   8  -9   1 0.24730 0.12322  12
   8  -9   1 0.18071 0.16105   9
   8  -9   1 -0.0290 0.12995  10
   8  -9   1 -0.0636 0.15469  12
   9  -9   1 17.8730 0.92276   9
   9  -9   1 17.3267 0.84410   6
   9  -9   1 17.0638 0.94412  12
   9  -9   1 17.1584 0.95207  12
  10  -9   1 -0.3873 0.25822   9
  10  -9   1 -0.1105 0.19647  10
   7   8  -1 3.24505 0.46307   6
  -7  -8   1 3.49875 0.39417   7
  -7  -8   1 3.06537 0.47009   6
  -7  -8   1 2.52381 0.44637  12
   6   8  -1 0.19244 0.19453   6
  -6  -8   1 0.51265 0.20889  12
  -6  -8   1 0.38120 0.16038  10
  -6  -8   1 0.42431 0.20016   7
  -6  -8   1 0.53493 0.20903   6
   5   8  -1 8.51558 0.62514   6
   5   8  -1 8.40551 0.64914  12
  -5  -8   1 10.4912 0.63407   7
  -5  -8   1 8.87649 0.70104   6
  -5  -8   1 8.57860 0.65427  12
  -5  -8   1 9.51838 0.65008   6
  -5  -8   1 9.50930 0.55402  10
  -5  -8   1 9.29635 0.67490  12
   4   8  -1 35.6308 1.88476  12
   4   8  -1 42.1247 1.80982   6
  -4  -8   1 37.2330 1.79195   6
  -4  -8   1 37.0520 1.82621  12
  -4  -8   1 42.4567 1.80536   7
  -4  -8   1 36.6781 1.78748   6
  -4  -8   1 37.7181 1.66852  10
  -4  -8   1 40.9611 1.83872  12
   3   8  -1 0.91125 0.17734  12
  -3  -8   1 0.78066 0.19254  12
  -3  -8   1 0.72286 0.14207  10
  -3  -8   1 0.89070 0.19068   6
  -3  -8   1 0.83093 0.18072   6
  -3  -8   1 0.80980 0.20803   7
  -3  -8   1 0.66525 0.18339  12
   2   8  -1 124.805 5.08829  12
   2   8  -1 129.707 5.09840   6
  -2  -8   1 127.172 5.15320  12
  -2  -8   1 120.698 5.11616   6
  -2  -8   1 129.990 5.14325  12
  -2  -8   1 129.963 5.12996   6
  -2  -8   1 126.049 5.16618   7
  -2  -8   1 117.172 5.07298  10
   1   8  -1 89.5063 3.57566   6
   1   8  -1 89.4156 3.60195   6
  -1  -8   1 91.2462 3.71949   7
  -1  -8   1 92.0865 3.64905   6
  -1  -8   1 86.0821 3.61283  10
  -1  -8   1 86.2226 3.67967   6
  -1  -8   1 86.4745 3.66541  12
  -1  -8   1 89.8488 3.57222  10
  -1  -8   1 91.2216 3.66396  12
   0  -8   1 26.0763 1.35614   9
   0  -8   1 28.5671 1.32331   7
   0  -8   1 28.2673 1.21862   6
   0  -8   1 29.5964 1.24700  12
   0  -8   1 30.4606 1.25396   6
   0  -8   1 28.4434 1.20901  10
   0  -8   1 29.0581 1.18889  10
   0  -8   1 27.6158 1.25198  12
   1  -8   1 37.2377 1.56832  10
   1  -8   1 39.0123 1.69946   7
   1  -8   1 39.7022 1.87210   9
   1  -8   1 39.2583 1.56890  10
   1  -8   1 38.2228 1.85524  11
   2  -8   1 22.9101 1.03842   7
   2  -8   1 22.6889 1.17658   9
   2  -8   1 20.5707 1.17057  11
   3  -8   1 40.5197 1.69800   7
   3  -8   1 39.1446 1.84245   9
   3  -8   1 38.9380 1.85807  11
   4  -8   1 35.5468 1.39843  10
   4  -8   1 35.9239 1.63222   9
   4  -8   1 34.2265 1.62792  11
   4  -8   1 32.4138 1.61749   7
   5  -8   1 236.316 9.81335   9
   5  -8   1 240.148 9.65523  10
   5  -8   1 257.197 9.82316  11
   5  -8   1 246.067 9.67103   7
   6  -8   1 5.34232 0.25350   7
   6  -8   1 4.88937 0.26467   7
   6  -8   1 4.83057 0.31205  10
   6  -8   1 4.94374 0.40178   9
   6  -8   1 4.41584 0.30531  12
   6  -8   1 5.36959 0.35278  11
   6  -8   1 4.57016 0.26758  10
   7  -8   1 106.251 4.71872   6
   7  -8   1 114.214 4.78373  12
   7  -8   1 120.515 4.74247  10
   7  -8   1 125.248 4.74179   6
   7  -8   1 118.618 4.65025  11
   7  -8   1 118.784 4.80285  12
   7  -8   1 115.752 4.78805   9
   7  -8   1 116.773 4.69231  10
   8  -8   1 0.30046 0.13854  10
   8  -8   1 0.33921 0.14945  12
   8  -8   1 0.37045 0.15258   6
   8  -8   1 0.18008 0.18876   9
   8  -8   1 0.18078 0.16497   6
   8  -8   1 0.20859 0.17682  12
   9  -8   1 -0.0488 0.18329  12
   9  -8   1 0.18301 0.19311  10
   9  -8   1 0.35575 0.16800  12
   9  -8   1 0.23751 0.16614   9
   9  -8   1 -0.0539 0.15174   6
  10  -8   1 1.73599 0.33071  12
  10  -8   1 1.47136 0.27337   9
  10  -8   1 1.53350 0.27799   6
  11  -8   1 2.95802 0.47093   6
  11  -8   1 2.41023 0.40627  10
  11  -8   1 3.32780 0.42344   9
   9   7  -1 1.26906 0.37800   6
   9   7  -1 1.64146 0.39376  10
   8   7  -1 10.2074 0.80646   6
   8   7  -1 10.5393 0.80686  10
  -8  -7   1 10.9218 0.71777  10
  -8  -7   1 12.4883 0.83503   7
  -8  -7   1 10.7803 0.80917   6
  -8  -7   1 10.8205 0.85068  12
   7   7  -1 38.1106 1.88805   6
   7   7  -1 33.8294 1.95177  12
   7   7  -1 37.1554 1.82844  10
  -7  -7   1 41.9454 1.81444   7
  -7  -7   1 36.5611 1.74656  10
  -7  -7   1 41.9585 1.96820  12
  -7  -7   1 38.9874 1.90604   6
   6   7  -1 0.27122 0.17378   6
   6   7  -1 0.29493 0.16799  10
  -6  -7   1 0.38940 0.18633   6
  -6  -7   1 0.58536 0.20865  12
  -6  -7   1 0.10641 0.17254   6
  -6  -7   1 0.44837 0.19698   7
  -6  -7   1 0.32471 0.20547  12
  -6  -7   1 0.50170 0.16339  10
   5   7  -1 0.20046 0.15114   6
   5   7  -1 0.20334 0.13274  10
  -5  -7   1 -0.0889 0.10418   7
  -5  -7   1 0.08783 0.11675   6
  -5  -7   1 0.08218 0.13509  12
  -5  -7   1 0.13525 0.14767   6
  -5  -7   1 -0.0071 0.09453  10
   4   7  -1 126.139 4.96236   6
   4   7  -1 120.901 4.98457  12
  -4  -7   1 120.607 4.98642  12
  -4  -7   1 117.345 4.95752   6
  -4  -7   1 120.042 4.95019   6
  -4  -7   1 116.853 4.84621  10
   3   7  -1 86.2696 3.67439  12
   3   7  -1 87.8849 3.64947   6
  -3  -7   1 79.8473 3.64959   6
  -3  -7   1 92.0131 3.67782  12
  -3  -7   1 85.5184 3.64612   6
  -3  -7   1 87.3052 3.83041  12
  -3  -7   1 96.3095 3.70553   7
  -3  -7   1 90.9637 3.63603  10
   2   7  -1 -0.0283 0.08974   6
   2   7  -1 0.16303 0.09903  12
   2   7  -1 0.17839 0.08493   6
  -2  -7   1 0.20690 0.09398  10
  -2  -7   1 0.22681 0.11188   6
  -2  -7   1 0.48692 0.13160   6
  -2  -7   1 0.18255 0.11451  12
  -2  -7   1 0.32494 0.11924  12
  -2  -7   1 0.04800 0.10999   9
  -2  -7   1 0.24486 0.15585   7
   1   7  -1 114.020 4.42386   6
   1   7  -1 108.550 4.40773  12
   1   7  -1 108.103 4.40306  12
   1   7  -1 106.288 4.41712   6
  -1  -7   1 115.720 4.39261  10
  -1  -7   1 112.374 4.50449   7
  -1  -7   1 111.695 4.42905   6
  -1  -7   1 103.502 4.43935   6
  -1  -7   1 114.050 4.43993  12
  -1  -7   1 108.129 4.45520  12
  -1  -7   1 107.869 4.40982  10
   0  -7   1 1.37005 0.13976  12
   0  -7   1 1.12627 0.12852   6
   0  -7   1 1.38920 0.13047  10
   0  -7   1 1.26767 0.15283   6
   0  -7   1 1.29321 0.16099  12
   0  -7   1 1.49558 0.21521   7
   1  -7   1 67.3731 2.71561  10
   1  -7   1 66.6072 2.69870  10
   1  -7   1 69.7132 2.96436  11
   1  -7   1 68.0683 2.81558   7
   2  -7   1 28.0439 1.20212   7
   2  -7   1 25.2262 1.30701   9
   2  -7   1 27.5015 1.33308  11
   3  -7   1 97.9344 4.14631  11
   3  -7   1 100.510 4.01152   7
   4  -7   1 0.66214 0.08467  10
   4  -7   1 0.61545 0.17180   9
   4  -7   1 0.66189 0.16338  11
   4  -7   1 0.61081 0.07595  10
   4  -7   1 0.68657 0.11927   7
   5  -7   1 9.45515 0.50034   6
   5  -7   1 10.4223 0.53555  12
   5  -7   1 9.76410 0.54778  11
   5  -7   1 9.54144 0.45319   7
   5  -7   1 10.5070 0.58942   9
   5  -7   1 10.0843 0.51336  12
   5  -7   1 9.48979 0.44354  10
   5  -7   1 9.60313 0.47133  10
   5  -7   1 9.78203 0.46024   6
   6  -7   1 0.10685 0.10571  12
   6  -7   1 -0.0206 0.08353  10
   6  -7   1 0.19668 0.10169   6
   6  -7   1 0.09508 0.09593  12
   6  -7   1 0.11998 0.09759   6
   6  -7   1 0.00082 0.10908   9
   6  -7   1 0.03216 0.07571  11
  -7   7  -1 4.59680 0.30267   6
  -7   7  -1 4.83549 0.34964   6
   7  -7   1 5.56258 0.26522  11
   7  -7   1 4.96732 0.37355   6
   7  -7   1 5.17147 0.40747  12
   7  -7   1 4.64278 0.37619   9
   7  -7   1 5.07085 0.38343   6
   7  -7   1 5.10619 0.40158  12
   7  -7   1 5.35782 0.30956  10
   7  -7   1 4.81484 0.35205  10
  -8   7  -1 40.5945 1.76397   6
   8  -7   1 40.5836 1.83964  12
   8  -7   1 37.2896 1.76949  10
   8  -7   1 40.6743 1.88181  12
   8  -7   1 40.8862 1.78199   9
   8  -7   1 40.7586 1.81296   6
   8  -7   1 38.6929 1.90719   6
   9  -7   1 2.57335 0.31301  10
   9  -7   1 1.94614 0.29149   9
   9  -7   1 1.80598 0.31477   6
   9  -7   1 2.41484 0.34982  12
  10  -7   1 -0.1118 0.15134  12
  10  -7   1 0.12076 0.18106  10
  10  -7   1 -0.1178 0.14559   9
  10  -7   1 0.20008 0.16493   6
  11  -7   1 1.38491 0.38242  10
  11  -7   1 2.18996 0.37135   6
  11  -7   1 1.60184 0.32005   9
 -10  -6   1 45.9258 2.56838   7
   9   6  -1 105.120 4.82429   6
   9   6  -1 110.395 4.82524  10
  -9  -6   1 111.305 4.67684  10
  -9  -6   1 105.768 4.83490   6
  -9  -6   1 114.871 4.86635   7
  -9  -6   1 119.636 5.38677  12
   8   6  -1 12.1642 0.87958  12
   8   6  -1 12.2843 0.84849  10
   8   6  -1 12.4461 0.84517   6
  -8  -6   1 13.4115 0.77017   7
  -8  -6   1 12.2071 0.74125  10
  -8  -6   1 13.2315 0.87460   6
  -8  -6   1 12.2858 0.87553  12
   7   6  -1 11.2784 0.74939  10
   7   6  -1 13.0610 0.78879   6
   7   6  -1 9.31878 0.73303  12
  -7  -6   1 11.2226 0.73662   6
  -7  -6   1 11.3242 0.65346  10
  -7  -6   1 10.7528 0.75671  12
  -7  -6   1 11.0677 0.76673  12
  -7  -6   1 11.2358 0.68317   7
   6   6  -1 11.7828 0.70822   6
   6   6  -1 10.4929 0.68523  10
   6   6  -1 10.8111 0.69712  10
   6   6  -1 10.2720 0.69951  12
  -6  -6   1 10.4716 0.70360  12
  -6  -6   1 11.0346 0.71223  12
  -6  -6   1 10.9912 0.65021   7
  -6  -6   1 11.3613 0.70077   6
  -6  -6   1 11.0096 0.69138   6
   5   6  -1 99.5574 4.51098  12
   5   6  -1 108.895 4.41701   6
   5   6  -1 111.574 4.42592  10
   5   6  -1 103.251 4.40987  10
  -5  -6   1 111.707 4.42379   7
  -5  -6   1 111.361 4.45964  12
  -5  -6   1 98.8789 4.45002  12
  -5  -6   1 105.265 4.41267   6
  -5  -6   1 108.116 4.31968  10
   4   6  -1 11.4056 0.59280  10
   4   6  -1 10.5415 0.59621   6
   4   6  -1 10.2615 0.57919  10
  -4  -6   1 10.2616 0.61381  12
  -4  -6   1 10.2047 0.58977   6
  -4  -6   1 8.81881 0.57250   6
  -4  -6   1 10.2184 0.59866  12
  -4  -6   1 10.6438 0.61143   7
   3   6  -1 1.38319 0.20554  12
   3   6  -1 1.08366 0.14115  10
   3   6  -1 1.15626 0.18231   6
   3   6  -1 1.15359 0.22292   6
   3   6  -1 1.34189 0.14047  10
  -3  -6   1 1.15055 0.15048  10
  -3  -6   1 1.19350 0.19069  12
  -3  -6   1 1.17614 0.19128  12
  -3  -6   1 1.59670 0.24051   7
  -3  -6   1 0.97679 0.17403   6
  -3  -6   1 1.27000 0.18509   9
  -3  -6   1 1.76838 0.19762   6
   2   6  -1 142.173 5.77087  12
   2   6  -1 140.602 5.78900  12
   2   6  -1 138.636 5.76531   6
  -2  -6   1 146.892 5.74938   6
  -2  -6   1 151.185 5.76471  12
  -2  -6   1 150.675 5.81386   7
  -2  -6   1 140.471 5.80215   9
  -2  -6   1 134.202 5.77712  12
  -2  -6   1 152.324 5.71885  10
  -2  -6   1 136.467 5.76367   6
  -2  -6   1 147.001 5.74430  10
   1   6  -1 50.9457 2.20009   6
   1   6  -1 52.6144 2.18509   6
  -1  -6   1 52.7445 2.19182   6
  -1  -6   1 55.9442 2.26940   9
  -1  -6   1 53.3505 2.19939   6
  -1  -6   1 54.1032 2.16131  10
  -1  -6   1 50.5163 2.19175  12
  -1  -6   1 51.8590 2.16791  12
  -1  -6   1 52.8602 2.24773   7
  -1  -6   1 54.6834 2.15930  10
   0  -6   1 0.09588 0.06527  12
   0  -6   1 0.02369 0.06878   6
   0  -6   1 0.08623 0.06090  10
   0  -6   1 0.02935 0.04305  10
   0  -6   1 0.34461 0.11485   7
   0  -6   1 0.01194 0.05196  12
   0  -6   1 0.05277 0.04839   6
   1  -6   1 85.4673 3.49646   7
   2  -6   1 263.858 10.3679   9
   2  -6   1 260.427 10.3583  11
   2  -6   1 252.729 10.2512   7
   3  -6   1 102.284 4.10083   7
   3  -6   1 101.557 4.19959  11
   3  -6   1 102.828 4.21172   9
   4  -6   1 44.9787 1.92307  11
   4  -6   1 45.3638 1.94450   9
   4  -6   1 43.3506 1.81928   6
   4  -6   1 44.3823 1.86169  12
   4  -6   1 46.8407 1.83819   7
   4  -6   1 47.1445 1.84436   6
   4  -6   1 43.0197 1.82820  12
   4  -6   1 43.4659 1.81440  10
   4  -6   1 45.5836 1.81489  10
  -5   6  -1 5.63074 0.29540   6
  -5   6  -1 5.39290 0.28426   6
   5  -6   1 6.03813 0.32063  10
   5  -6   1 5.42834 0.26585   7
   5  -6   1 5.86385 0.38268   9
   5  -6   1 5.24313 0.34465   6
   5  -6   1 5.13150 0.35435   6
   5  -6   1 5.87273 0.36462  12
   5  -6   1 5.43603 0.32961  11
   5  -6   1 5.45783 0.28303  10
   5  -6   1 6.34361 0.34440  12
   5  -6   1 5.11950 0.28701   7
  -6   6  -1 5.20778 0.34583  12
  -6   6  -1 6.19695 0.47621   9
  -6   6  -1 6.10952 0.36427   6
  -6   6  -1 5.32860 0.33692   6
   6  -6   1 4.53967 0.37172  12
   6  -6   1 5.76431 0.37282  12
   6  -6   1 5.34106 0.35179   6
   6  -6   1 5.67171 0.37990   9
   6  -6   1 5.82401 0.38788   6
   6  -6   1 5.71839 0.29151  11
   6  -6   1 5.62664 0.34822  10
  -7   6  -1 1.70004 0.22832  12
   7  -6   1 1.27989 0.19824   9
   7  -6   1 1.93113 0.26319  12
   7  -6   1 1.74657 0.17666  10
   7  -6   1 2.09381 0.25791  12
   7  -6   1 1.86257 0.22985   6
   7  -6   1 1.79254 0.26099   6
   7  -6   1 2.21524 0.23729  10
  -8   6  -1 82.8000 3.48771   6
  -8   6  -1 80.1665 3.45929  12
   8  -6   1 78.6493 3.40237  10
   8  -6   1 80.8603 3.48645   6
   8  -6   1 84.3641 3.51748  12
   8  -6   1 82.0555 3.39597   9
   8  -6   1 81.5258 3.42906   6
   8  -6   1 82.0673 3.45452  12
  -9   6  -1 22.4226 1.20468  12
  -9   6  -1 23.1365 1.18399   6
   9  -6   1 21.5177 1.14249  10
   9  -6   1 23.9972 1.26003  12
   9  -6   1 22.3768 1.19683   6
   9  -6   1 22.2395 1.11095   9
   9  -6   1 22.1031 1.18582  12
   9  -6   1 23.2530 1.16220   6
  10  -6   1 32.5779 1.68698  12
  10  -6   1 32.3561 1.53835   9
  10  -6   1 31.2295 1.57803  10
  10  -6   1 31.3936 1.63462   6
  11  -6   1 4.29261 0.44478  10
  11  -6   1 2.44314 0.40406   6
  11  -6   1 3.74026 0.58631  12
  11  -6   1 3.24155 0.42225   9
  11   5  -1 13.4256 1.24470   6
 -11  -5   1 17.9191 1.09832   7
  10   5  -1 68.0953 3.18561   6
 -10  -5   1 72.8542 2.99715   7
 -10  -5   1 63.7211 3.24318   6
   9   5  -1 57.0097 2.85320  12
   9   5  -1 59.7886 2.82602  10
   9   5  -1 62.3357 2.85106   6
  -9  -5   1 65.2314 2.68020   7
  -9  -5   1 58.6504 2.68745  10
  -9  -5   1 62.5946 2.88341  12
  -9  -5   1 62.0904 2.85320   6
   8   5  -1 3.74543 0.41267   6
   8   5  -1 3.60320 0.43559  10
  -8  -5   1 3.67900 0.35946   7
  -8  -5   1 3.92870 0.43904  12
  -8  -5   1 3.42692 0.34631  10
  -8  -5   1 3.24599 0.41751  12
  -8  -5   1 3.89112 0.42160   6
   7   5  -1 0.52235 0.18058   6
   7   5  -1 0.97510 0.23572  12
   7   5  -1 0.62610 0.21208  10
  -7  -5   1 0.13226 0.12908  10
  -7  -5   1 0.34822 0.15497   6
  -7  -5   1 0.19004 0.20882  12
  -7  -5   1 0.77908 0.20497  12
   6   5  -1 13.7645 0.74140   6
   6   5  -1 13.4275 0.75556  10
   6   5  -1 12.0056 0.73419  12
  -6  -5   1 11.7710 0.71781  12
  -6  -5   1 11.4455 0.71723   6
  -6  -5   1 12.2038 0.67933   7
  -6  -5   1 11.8369 0.63133  10
  -6  -5   1 10.8010 0.72043  12
  -6  -5   1 13.0696 0.72392   6
   5   5  -1 149.429 5.87961  12
   5   5  -1 155.210 5.84803   6
   5   5  -1 141.847 5.87433  10
   5   5  -1 148.823 5.87437  10
  -5  -5   1 133.865 5.84966   6
  -5  -5   1 141.393 5.82316   7
  -5  -5   1 130.888 5.86336  12
  -5  -5   1 151.168 5.84930   6
  -5  -5   1 144.609 5.76866  10
  -5  -5   1 141.449 5.85314  12
   4   5  -1 4.24945 0.31105   6
   4   5  -1 3.86710 0.31136  10
   4   5  -1 4.40328 0.33051  10
  -4  -5   1 3.50670 0.29722   6
  -4  -5   1 3.63069 0.28366   9
  -4  -5   1 3.24387 0.29898  12
  -4  -5   1 3.87541 0.29245  10
  -4  -5   1 3.83372 0.26101  10
  -4  -5   1 4.42271 0.32970   7
  -4  -5   1 3.83056 0.29621   6
  -4  -5   1 3.79034 0.30817  12
   3   5  -1 0.38750 0.11097  10
   3   5  -1 0.33645 0.11034  12
   3   5  -1 0.43400 0.11050   6
   3   5  -1 0.25392 0.09075   6
  -3  -5   1 0.48191 0.12153   6
  -3  -5   1 0.26738 0.10179   6
  -3  -5   1 0.28112 0.11294   7
  -3  -5   1 0.15528 0.08547  10
  -3  -5   1 0.21580 0.09797   9
  -3  -5   1 0.19932 0.09718  12
  -3  -5   1 0.32441 0.09988  10
  -3  -5   1 0.22374 0.10252  12
   2   5  -1 158.861 6.23948  12
   2   5  -1 154.188 6.21028   6
   2   5  -1 155.670 6.18906   6
   2   5  -1 154.681 6.14990  10
   2   5  -1 157.735 6.20703  12
   2   5  -1 157.356 6.15461  10
  -2  -5   1 152.201 6.21693  12
  -2  -5   1 159.778 6.19389  10
  -2  -5   1 147.583 6.24087   7
  -2  -5   1 157.326 6.17899  10
  -2  -5   1 151.652 6.20207  12
  -2  -5   1 154.129 6.20861   6
  -2  -5   1 161.609 6.24059   9
   1   5  -1 12.4048 0.59664   6
   1   5  -1 12.7707 1.30097   1
   1   5  -1 13.4415 0.61699  12
   1   5  -1 13.1559 0.58931  12
  -1  -5   1 13.3906 0.57887   6
  -1  -5   1 13.3293 0.59696  10
  -1  -5   1 12.2158 0.79686   7
  -1  -5   1 12.7136 1.14290   1
  -1  -5   1 13.1682 0.60031   6
  -1  -5   1 12.3505 0.59955  12
  -1  -5   1 12.5729 0.58896  10
  -1  -5   1 11.5010 0.67544  12
  -1  -5   1 13.4495 0.65349   9
   0   5  -1 86.4409 3.31523   6
   0  -5   1 86.6919 3.81542   1
   0  -5   1 82.0969 3.34128  10
   0  -5   1 83.6495 3.31291   6
   0  -5   1 79.5060 3.34454  12
   0  -5   1 86.4607 3.41272   7
   0  -5   1 83.5558 3.31300  10
   0  -5   1 81.6264 3.34347   6
   0  -5   1 83.1951 3.31988  12
   1  -5   1 20.4438 0.81923  12
   2  -5   1 21.1280 1.00330   9
   2  -5   1 21.1148 0.98723  11
   3  -5   1 30.2564 1.23726  10
   3  -5   1 31.4622 1.28615  12
   3  -5   1 30.1110 1.27211   6
   3  -5   1 30.6446 1.24179   6
   3  -5   1 31.1921 1.36568   9
   3  -5   1 30.2735 1.25567  10
   3  -5   1 30.3330 1.24498  12
   3  -5   1 32.2051 1.35936  11
  -4   5  -1 86.6673 3.45821   6
  -4   5  -1 87.0359 3.46599  12
  -4   5  -1 86.2124 3.45253  12
  -4   5  -1 90.9095 3.48685   6
  -4   5  -1 87.0137 3.62827   9
   4  -5   1 86.7735 3.54382   9
   4  -5   1 88.0158 3.47014  12
   4  -5   1 86.8075 3.50589  11
   4  -5   1 82.8957 3.45843   6
   4  -5   1 89.4659 3.46555  10
   4  -5   1 89.3582 3.47645   7
   4  -5   1 86.9613 3.45865  10
   4  -5   1 84.9809 3.50865  12
   4  -5   1 85.7368 3.49932   6
   4  -5   1 82.1747 3.44839   7
  -5   5  -1 4.62089 0.27471  12
  -5   5  -1 4.39694 0.36650   9
  -5   5  -1 4.34063 0.26733   6
   5  -5   1 4.62948 0.24398  10
   5  -5   1 3.91285 0.32711   9
   5  -5   1 4.49939 0.26763   6
   5  -5   1 4.12660 0.30094  12
   5  -5   1 3.73850 0.19510   7
   5  -5   1 4.03800 0.29226   6
   5  -5   1 4.21951 0.20221   7
   5  -5   1 4.15925 0.27220  12
   5  -5   1 4.48787 0.27229  10
   5  -5   1 3.80836 0.23139  11
  -6   5  -1 -0.0878 0.10540   9
  -6   5  -1 0.00026 0.09338  12
  -6   5  -1 0.22503 0.10148   6
   6  -5   1 0.00156 0.09070  12
   6  -5   1 0.02092 0.09050  10
   6  -5   1 0.16008 0.10367   9
   6  -5   1 0.04900 0.08786  12
   6  -5   1 0.15699 0.06121  11
   6  -5   1 0.08794 0.09907   6
   6  -5   1 -0.0191 0.06552  10
  -7   5  -1 39.3635 1.71885   6
  -7   5  -1 36.7430 1.72617  12
   7  -5   1 40.6609 1.75446  12
   7  -5   1 38.3458 1.66032   9
   7  -5   1 37.7956 1.71984   6
   7  -5   1 39.8207 1.67919  10
   7  -5   1 34.8855 1.64943   6
   7  -5   1 37.1298 1.59898  10
  -8   5  -1 1.51858 0.25760   6
  -8   5  -1 1.10065 0.23806  12
   8  -5   1 1.48159 0.22956   9
   8  -5   1 1.62268 0.27362   6
   8  -5   1 1.32359 0.25585  12
   8  -5   1 1.02639 0.21211   6
   8  -5   1 0.95328 0.20050  10
   8  -5   1 1.74190 0.24395  12
  -9   5  -1 0.58191 0.21296  12
  -9   5  -1 0.41478 0.21002   6
   9  -5   1 0.25269 0.16238  10
   9  -5   1 0.68226 0.22501  12
   9  -5   1 0.57569 0.20227   9
   9  -5   1 0.73162 0.20738   6
   9  -5   1 0.66418 0.21355  12
   9  -5   1 0.36930 0.17846   6
 -10   5  -1 0.75196 0.24785   6
  10  -5   1 0.62746 0.23875   6
  10  -5   1 0.48507 0.21088  10
  10  -5   1 0.77799 0.23683   9
  10  -5   1 1.29197 0.28846  12
  11  -5   1 48.3621 2.23697   6
  11  -5   1 42.7841 2.06640   9
  11  -5   1 46.0820 2.27510  12
  11  -5   1 40.6660 2.11694  10
  11   4  -1 14.3846 1.30945  10
  11   4  -1 17.3409 1.21100  12
  11   4  -1 16.9108 1.14032   6
 -11  -4   1 17.8857 0.94797   7
  10   4  -1 1.09687 0.30801   6
  10   4  -1 1.30901 0.33542  10
  10   4  -1 1.20038 0.32217  12
 -10  -4   1 1.19210 0.26474  10
 -10  -4   1 1.15865 0.24943   7
 -10  -4   1 1.03903 0.31832  12
   9   4  -1 0.17639 0.19581  10
   9   4  -1 0.15958 0.19968  12
   9   4  -1 0.24376 0.23119   9
   9   4  -1 0.23652 0.19023   6
  -9  -4   1 0.01138 0.16181   6
  -9  -4   1 0.04351 0.18549  12
  -9  -4   1 0.15153 0.16175  10
  -9  -4   1 0.24501 0.15715   7
   8   4  -1 0.27269 0.17365   6
   8   4  -1 0.60453 0.24300   9
   8   4  -1 0.57724 0.20488  10
   8   4  -1 0.22399 0.17529  12
  -8  -4   1 0.19720 0.18781  12
  -8  -4   1 0.25091 0.16762   6
  -8  -4   1 0.07709 0.18471  12
  -8  -4   1 0.46347 0.16432   7
  -8  -4   1 0.22070 0.13306  10
   7   4  -1 39.0615 1.77446  12
   7   4  -1 35.1795 1.82075   9
   7   4  -1 39.0210 1.74667   6
   7   4  -1 37.2700 1.76754  10
  -7  -4   1 38.6064 1.76861  12
  -7  -4   1 34.2422 1.77488  12
  -7  -4   1 37.1587 1.65562  10
  -7  -4   1 38.4727 1.73998   6
  -7  -4   1 39.1911 1.67660   7
   6   4  -1 17.9416 0.92711  10
   6   4  -1 18.8657 0.90111   6
   6   4  -1 16.6080 0.97218   9
   6   4  -1 18.4010 0.93315  12
  -6  -4   1 14.8684 0.90133  12
  -6  -4   1 17.9051 0.87205   7
  -6  -4   1 17.4091 0.82670  10
  -6  -4   1 17.2370 0.89659   6
  -6  -4   1 17.2053 0.91139   6
  -6  -4   1 17.0645 0.91351  12
   5   4  -1 49.3118 1.98081   6
   5   4  -1 44.4239 1.98485  12
   5   4  -1 41.5970 2.28253  12
   5   4  -1 44.9521 2.06654  10
   5   4  -1 44.2828 2.05619   9
   5   4  -1 46.5416 1.99776  10
  -5  -4   1 47.2597 2.07241  10
  -5  -4   1 43.1698 1.97929   6
  -5  -4   1 46.5442 1.99044  12
  -5  -4   1 46.6461 1.95609   7
  -5  -4   1 47.0657 1.97584   6
   4   4  -1 5.59719 0.36321   6
   4   4  -1 5.48898 0.37702  10
   4   4  -1 5.84260 0.37759  10
   4   4  -1 5.84819 0.35201   6
   4   4  -1 5.83172 0.36846  12
   4   4  -1 6.48900 0.40389  12
  -4  -4   1 5.56489 0.36105   6
  -4  -4   1 5.04050 0.33243   9
  -4  -4   1 5.70871 0.36214   7
  -4  -4   1 5.44587 0.31818  10
  -4  -4   1 5.64485 0.37807  12
  -4  -4   1 5.50406 0.36151   6
  -4  -4   1 5.62874 0.37852  12
  -4  -4   1 5.08383 0.34560  10
   3   4  -1 9.24276 0.46712  10
   3   4  -1 8.24744 0.44927  12
   3   4  -1 9.43083 0.49132  12
   3   4  -1 8.16097 0.46993  10
   3   4  -1 8.86510 0.46518   6
   3   4  -1 8.08210 0.43405   6
  -3  -4   1 8.39465 0.46231  12
  -3  -4   1 8.27730 0.46587  12
  -3  -4   1 9.07173 0.45653  10
  -3  -4   1 8.34223 0.48203   6
  -3  -4   1 8.08845 0.45422   6
  -3  -4   1 8.67764 0.45113   9
  -3  -4   1 8.75273 0.48135   7
  -3  -4   1 7.63771 1.33381   1
  -3  -4   1 8.57045 0.42857  10
   2   4  -1 0.12641 0.07175  10
   2   4  -1 0.18988 0.06790  10
   2   4  -1 0.13924 0.05832   6
   2   4  -1 -0.2811 0.59554   2
   2   4  -1 0.13727 0.06866  12
   2   4  -1 -0.5229 0.82740   2
   2   4  -1 -0.0759 0.15751   1
   2   4  -1 0.77172 1.01748   5
   2   4  -1 0.09577 0.05744   6
   2   4  -1 -0.0150 0.05488  12
  -2  -4   1 0.66608 1.06524   5
  -2  -4   1 0.20074 0.07577  12
  -2  -4   1 0.11865 0.06668   9
  -2  -4   1 0.14247 1.03601   3
  -2  -4   1 0.07942 0.05604  10
  -2  -4   1 -0.0104 0.04409   6
  -2  -4   1 0.14761 0.94779   5
  -2  -4   1 0.09600 0.94830   2
  -2  -4   1 0.57074 0.71236   2
  -2  -4   1 0.03482 0.07257   7
  -2  -4   1 0.03280 0.05817  12
  -2  -4   1 0.00053 0.05121  10
  -2  -4   1 0.04610 0.18814   1
   1   4  -1 192.024 7.66570   6
   1   4  -1 191.032 7.64135  12
   1   4  -1 200.034 8.71477   1
   1   4  -1 194.386 7.68206  12
   1   4  -1 185.566 8.87872   5
   1   4  -1 190.585 8.45418   5
   1   4  -1 202.558 8.29173   2
   1   4  -1 189.761 7.63021   6
   1   4  -1 204.058 8.66971   2
  -1  -4   1 189.331 7.66030  10
  -1  -4   1 187.583 8.95287   2
  -1  -4   1 185.177 8.71136   5
  -1  -4   1 185.985 8.40716   1
  -1  -4   1 200.083 7.64067  10
  -1  -4   1 202.818 7.70696   9
  -1  -4   1 189.975 7.65674   6
  -1  -4   1 208.640 9.66231   3
  -1  -4   1 189.672 8.45088   2
  -1  -4   1 201.841 7.65279  12
  -1  -4   1 187.653 9.03504   5
  -1  -4   1 191.077 7.64065   6
   0   4  -1 19.9809 1.83468   5
   0   4  -1 19.0430 0.81789   6
   0   4  -1 18.8872 0.81543  12
   0   4  -1 18.9148 1.26599   5
   0   4  -1 18.0777 1.33034   1
   0   4  -1 19.8084 0.79041   6
   0   4  -1 19.4242 0.79380  12
   0   4  -1 19.4739 1.21862   2
   0   4  -1 19.6521 1.55100   2
   0  -4   1 17.3311 1.38103   5
   0  -4   1 20.7558 0.79362  10
   0  -4   1 19.5588 0.82459  12
   0  -4   1 22.6286 4.60091   4
   0  -4   1 21.5127 1.19380   1
   0  -4   1 19.5831 0.80357  12
   0  -4   1 19.7581 1.23497   2
   0  -4   1 17.3222 1.93145   5
   0  -4   1 19.0779 0.82105  10
   0  -4   1 19.7149 0.82304   6
   0  -4   1 18.9168 0.79626   6
   0  -4   1 18.7711 1.67078   2
  -1   4  -1 60.3375 2.64943   2
  -1   4  -1 63.2293 2.87679   2
  -1   4  -1 56.5301 6.09636   4
   1  -4   1 70.6349 6.47058   4
   1  -4   1 61.1481 4.57729   3
   1  -4   1 57.6360 2.36391  12
   1  -4   1 56.7709 2.34707   6
   1  -4   1 60.2459 2.36285   6
  -2   4  -1 104.319 4.22327   2
  -2   4  -1 100.161 4.65152   2
  -2   4  -1 99.4072 4.19215   5
  -2   4  -1 95.5203 8.16600   4
   2  -4   1 98.3960 3.93997   6
   2  -4   1 96.6106 4.52500   5
   2  -4   1 100.130 3.97851  12
   2  -4   1 103.707 3.97336   6
   2  -4   1 101.821 4.03831  11
   2  -4   1 103.194 3.94954  12
   2  -4   1 99.4846 4.23034   5
   2  -4   1 96.7760 7.89469   4
   2  -4   1 99.6660 5.93225   3
   2  -4   1 97.1687 4.04729   9
  -3   4  -1 272.150 15.9616   4
  -3   4  -1 267.845 10.4994  12
  -3   4  -1 269.360 10.9878   2
  -3   4  -1 267.565 13.2767   3
  -3   4  -1 268.921 10.5299   6
  -3   4  -1 269.241 11.4235   1
  -3   4  -1 255.810 10.5268  12
  -3   4  -1 268.327 11.8452   5
  -3   4  -1 263.841 10.6196   9
  -3   4  -1 269.895 10.4936   6
   3  -4   1 281.312 10.5504  11
   3  -4   1 267.605 12.3114   3
   3  -4   1 259.499 10.4960   6
   3  -4   1 279.945 10.5150  10
   3  -4   1 265.509 11.8730   5
   3  -4   1 263.354 11.1245   1
   3  -4   1 279.846 15.0676   4
   3  -4   1 264.044 11.5105   2
   3  -4   1 268.986 10.5380  12
   3  -4   1 264.742 10.5309   6
   3  -4   1 265.421 10.5031  12
   3  -4   1 246.208 11.3624   5
   3  -4   1 278.080 10.4989  10
   3  -4   1 260.147 11.1045   2
   3  -4   1 264.947 10.5654   9
  -4   4  -1 280.877 10.9286   9
  -4   4  -1 273.051 10.7930   6
  -4   4  -1 276.211 10.8055  12
  -4   4  -1 281.551 10.8567  12
  -4   4  -1 252.065 11.9457   1
   4  -4   1 284.210 10.8372   9
   4  -4   1 284.223 11.7843   1
   4  -4   1 288.117 10.8052   6
   4  -4   1 267.441 10.8033  12
   4  -4   1 270.329 10.7734   7
   4  -4   1 281.624 10.8372   6
   4  -4   1 258.756 10.7782  11
   4  -4   1 261.776 10.8416  10
   4  -4   1 275.180 10.8056  10
  -5   4  -1 210.633 8.23299   6
  -5   4  -1 204.666 8.19379  12
  -5   4  -1 210.845 8.18097   6
  -5   4  -1 205.602 8.24748  12
  -5   4  -1 206.495 8.14996  11
  -5   4  -1 204.604 8.29776   9
   5  -4   1 192.829 8.12103  11
   5  -4   1 201.779 8.17934   6
   5  -4   1 198.242 8.22004   6
   5  -4   1 206.816 8.19709  12
   5  -4   1 223.364 8.19909  10
   5  -4   1 195.952 8.18728   9
   5  -4   1 218.902 8.16198  10
   5  -4   1 210.339 8.23958  12
  -6   4  -1 36.5492 1.66122  12
  -6   4  -1 38.4683 1.54767  10
  -6   4  -1 37.0739 1.58510   6
  -6   4  -1 36.5820 1.53794  11
  -6   4  -1 38.1282 1.64315   6
  -6   4  -1 37.3897 1.53482  10
   6  -4   1 39.5699 1.66736  12
   6  -4   1 35.8554 1.60061  12
   6  -4   1 36.0210 1.63338   6
   6  -4   1 37.2521 1.59342   6
   6  -4   1 38.6512 1.59933   9
   6  -4   1 35.1048 1.62651  10
   6  -4   1 36.4782 1.54820  10
  -7   4  -1 9.18930 0.48607  11
  -7   4  -1 10.4118 0.53250  10
  -7   4  -1 9.33276 0.61777  12
  -7   4  -1 10.3215 0.60956   6
   7  -4   1 10.0359 0.60894   6
   7  -4   1 10.4337 0.58232  12
   7  -4   1 9.58036 0.55331   9
   7  -4   1 9.74475 0.55322   6
   7  -4   1 10.4684 0.62928  12
   7  -4   1 10.5728 0.53847  10
   7  -4   1 10.6426 0.58275  10
  -8   4  -1 6.92496 0.41694  10
  -8   4  -1 5.95150 0.36197  11
  -8   4  -1 7.45194 0.43930  10
   8  -4   1 6.66797 0.46162   9
   8  -4   1 6.15113 0.46325  10
   8  -4   1 6.44815 0.49683   6
   8  -4   1 6.55427 0.51426  12
   8  -4   1 5.90906 0.44758   6
   8  -4   1 7.04847 0.48608  12
  -9   4  -1 9.81494 0.70392  12
  -9   4  -1 11.3240 0.62753  10
  -9   4  -1 10.1348 0.59407  10
  -9   4  -1 10.5251 0.79896   6
   9  -4   1 11.2822 0.71896   6
   9  -4   1 11.2104 0.75782  12
   9  -4   1 10.7172 0.67449  12
 -10   4  -1 14.6151 1.14027  12
 -10   4  -1 16.0880 0.84160  10
 -10   4  -1 16.1214 0.96145   6
  10  -4   1 14.9500 0.88442   9
  10  -4   1 14.9200 0.92906  10
  10  -4   1 18.0299 1.06302  12
  10  -4   1 14.9531 0.96271   6
 -11   4  -1 2.16169 0.39165   6
 -11   4  -1 2.16170 0.30929  10
  11  -4   1 1.89338 0.34027   9
  11  -4   1 2.16324 0.45775   6
  11  -4   1 2.26373 0.36154  10
  11  -4   1 1.58370 0.63052  12
  12  -4   1 0.61203 0.31549   9
  12   3  -1 18.1926 1.65899  12
 -12  -3   1 20.6185 1.40763  12
  11   3  -1 0.67989 0.27205   6
  11   3  -1 0.49020 0.26062  10
  11   3  -1 0.53966 0.27082   9
  11   3  -1 0.65011 0.29810  12
 -11  -3   1 0.51941 0.19706   7
 -11  -3   1 0.45184 0.30345  12
 -11  -3   1 1.02423 0.27880   6
 -11  -3   1 0.89362 0.25538  10
  10   3  -1 7.47606 0.67400  10
  10   3  -1 7.85944 0.69606  12
  10   3  -1 8.79651 0.74392   9
  10   3  -1 8.41608 0.67907   6
 -10  -3   1 7.10446 0.68471  12
 -10  -3   1 8.47241 0.54103   7
 -10  -3   1 8.44757 0.67543   6
 -10  -3   1 8.74261 0.61071  10
   9   3  -1 0.45143 0.24275   9
   9   3  -1 0.46348 0.20953  10
   9   3  -1 0.86828 0.26413  12
   9   3  -1 0.92068 0.25055   6
  -9  -3   1 0.83736 0.19539   7
  -9  -3   1 0.91397 0.25294   6
  -9  -3   1 0.77534 0.21578  10
  -9  -3   1 1.36453 0.29825  12
   8   3  -1 16.5279 1.11086  10
   8   3  -1 19.7373 1.10759   9
   8   3  -1 18.5244 1.03017   6
   8   3  -1 21.2835 1.08834  12
  -8  -3   1 19.7521 0.93594   7
  -8  -3   1 20.5287 1.08286  12
  -8  -3   1 18.3076 0.94071  10
   7   3  -1 19.5884 0.99745   6
   7   3  -1 19.2295 1.05891   9
   7   3  -1 19.0901 1.02131  10
   7   3  -1 22.2069 1.06262  12
  -7  -3   1 17.6862 1.03001  12
  -7  -3   1 19.7567 1.02685  12
  -7  -3   1 20.8427 0.94550   7
  -7  -3   1 20.2631 0.94363  10
  -7  -3   1 19.4125 1.01271   6
   6   3  -1 207.607 7.83065  12
   6   3  -1 180.101 7.84357   9
   6   3  -1 193.765 7.81034  10
   6   3  -1 202.864 7.91678  10
   6   3  -1 187.304 7.77692   6
   6   3  -1 196.049 7.86747  12
  -6  -3   1 200.502 7.82063  12
  -6  -3   1 191.816 7.84661  12
  -6  -3   1 189.465 7.81793   6
  -6  -3   1 202.799 7.75233   7
  -6  -3   1 189.032 7.78964   6
  -6  -3   1 187.249 7.72183  10
   5   3  -1 418.817 16.5541   9
   5   3  -1 410.307 16.5045  10
   5   3  -1 412.174 16.6486  12
   5   3  -1 426.544 16.5015  12
   5   3  -1 425.859 16.5355  10
   5   3  -1 420.171 16.5138   6
   5   3  -1 430.039 16.4867   6
  -5  -3   1 393.701 16.4840   6
  -5  -3   1 417.207 16.5169  12
  -5  -3   1 425.856 16.4772   7
  -5  -3   1 395.334 16.5287  12
  -5  -3   1 411.750 16.5123   6
  -5  -3   1 424.709 16.5029  10
  -5  -3   1 430.736 16.5270  11
   4   3  -1 5.92600 0.35956  10
   4   3  -1 5.88165 0.33854   6
   4   3  -1 6.43438 0.39148  12
   4   3  -1 5.09103 0.37997   9
   4   3  -1 6.59105 1.42782   1
   4   3  -1 5.43169 0.36405  10
   4   3  -1 5.57099 0.34665  12
   4   3  -1 6.03750 0.35984   6
  -4  -3   1 6.32582 0.37354  12
  -4  -3   1 5.71230 0.35562   6
  -4  -3   1 5.32226 0.32947  10
  -4  -3   1 7.58740 1.41789   1
  -4  -3   1 5.95798 0.38042  11
  -4  -3   1 5.79649 0.35516  10
  -4  -3   1 5.47415 0.34502   6
  -4  -3   1 5.82445 0.33116   9
  -4  -3   1 5.37369 0.36149  12
  -4  -3   1 6.12079 0.35960   7
   3   3  -1 176.628 8.93257   5
   3   3  -1 185.093 6.89140  10
   3   3  -1 176.093 7.93149   2
   3   3  -1 160.889 6.86992  12
   3   3  -1 182.822 8.42935   1
   3   3  -1 176.553 6.92346  12
   3   3  -1 170.448 8.10976   5
   3   3  -1 177.586 8.38261   2
   3   3  -1 149.205 8.88590   3
   3   3  -1 175.449 6.91347  10
   3   3  -1 168.038 6.86179   6
   3   3  -1 179.417 6.90166   6
   3   3  -1 178.812 6.93614   9
  -3  -3   1 175.797 6.90809  12
  -3  -3   1 177.065 6.87453   9
  -3  -3   1 176.351 6.89437   6
  -3  -3   1 173.765 6.88174  10
  -3  -3   1 159.184 8.68137   5
  -3  -3   1 162.373 8.41638   2
  -3  -3   1 162.595 6.85386  10
  -3  -3   1 179.438 6.89407  12
  -3  -3   1 179.030 6.90067   7
  -3  -3   1 167.087 6.87707   6
  -3  -3   1 178.496 9.55477   5
  -3  -3   1 164.677 8.36298   2
  -3  -3   1 179.717 8.42814   3
  -3  -3   1 173.278 8.29506   1
   2   3  -1 0.71550 0.09263   6
   2   3  -1 0.34674 0.54352   5
   2   3  -1 0.40360 0.08336  10
   2   3  -1 0.89556 0.66539   2
   2   3  -1 0.52219 0.48699   2
   2   3  -1 0.56276 0.10327  12
   2   3  -1 0.48662 0.10545  10
   2   3  -1 0.91266 0.77368   5
   2   3  -1 0.44330 0.08769   6
  -2  -3   1 1.12238 0.92315   5
  -2  -3   1 0.64695 0.09854   9
  -2  -3   1 0.55704 0.11465  10
  -2  -3   1 0.58631 0.09780   6
  -2  -3   1 0.08606 0.76966   2
  -2  -3   1 0.39945 0.08338  10
  -2  -3   1 0.58263 0.10115  12
  -2  -3   1 0.50667 0.56919   2
  -2  -3   1 0.33803 0.72907   3
  -2  -3   1 0.11558 0.22940   1
  -2  -3   1 0.37073 0.08409  12
  -2  -3   1 0.26029 0.77945   5
  -2  -3   1 0.48460 0.08904   6
   1   3  -1 0.94503 0.55997   2
   1   3  -1 0.19654 0.47456   2
   1   3  -1 1.51682 0.12795  10
   1   3  -1 1.67236 0.11160  12
   1   3  -1 2.25955 0.57924   1
   1   3  -1 1.58978 0.13787  12
   1   3  -1 1.52630 0.12921   6
   1   3  -1 1.49082 0.11057  10
   1   3  -1 1.29969 0.52123   5
   1   3  -1 1.65460 0.10807   6
   1   3  -1 3.75443 0.87007   5
  -1  -3   1 1.67512 0.76086   3
  -1  -3   1 1.77900 0.13419  12
  -1  -3   1 1.82911 0.76235   2
  -1  -3   1 1.61068 0.12606  12
  -1  -3   1 1.86389 0.12252   6
  -1  -3   1 1.55612 0.13928  10
  -1  -3   1 1.77821 0.11800  10
  -1  -3   1 1.77026 0.52317   2
  -1  -3   1 1.89425 0.43248   1
  -1  -3   1 1.64225 0.77801   5
  -1  -3   1 1.51770 0.12561   6
  -1  -3   1 1.86543 0.66998   5
  -1  -3   1 2.03807 0.14759   9
   0   3  -1 51.4734 2.12750  12
   0   3  -1 50.8322 2.08971  12
   0   3  -1 53.2832 2.73646   2
   0   3  -1 53.0170 2.72004   1
   0   3  -1 49.9648 2.12170   6
   0   3  -1 55.8975 3.00481   5
   0   3  -1 52.3779 2.54575   5
   0  -3   1 49.8854 2.10364   6
   0  -3   1 55.3273 2.47916   1
   0  -3   1 51.2490 3.00820   5
   0  -3   1 56.1723 2.12637   6
   0  -3   1 51.2406 2.11653  12
   0  -3   1 56.3450 2.11908  10
   0  -3   1 52.7515 2.41243   2
   0  -3   1 52.7605 2.84929   2
   0  -3   1 54.8044 2.12711  12
   0  -3   1 54.1160 2.08944  10
   0  -3   1 55.6229 5.29425   4
   0  -3   1 50.8577 2.61270   5
  -1   3  -1 582.909 24.0183   2
  -1   3  -1 595.518 23.9168   5
  -1   3  -1 596.534 27.7812   4
  -1   3  -1 585.247 24.0657   5
  -1   3  -1 576.827 24.0648   2
   1  -3   1 579.767 23.5373  12
   1  -3   1 618.194 23.5265   6
   1  -3   1 619.192 27.6799   4
   1  -3   1 608.149 23.5386  12
   1  -3   1 615.077 23.5317   6
   1  -3   1 598.788 23.9475   5
   1  -3   1 611.147 24.0488   5
   1  -3   1 620.167 23.5836   9
  -2   3  -1 248.287 10.2392   5
  -2   3  -1 239.242 10.5455   1
  -2   3  -1 242.449 9.80283   6
  -2   3  -1 234.892 9.88590   6
  -2   3  -1 247.995 10.2844   2
  -2   3  -1 254.533 11.6168   3
  -2   3  -1 244.579 13.7830   4
  -2   3  -1 237.334 9.88511   9
  -2   3  -1 246.982 11.4576   5
  -2   3  -1 243.933 9.84824  12
   2  -3   1 259.820 13.4691   4
   2  -3   1 251.112 10.2007   2
   2  -3   1 264.857 9.81807   6
   2  -3   1 262.382 11.1984   3
   2  -3   1 268.871 9.83257  10
   2  -3   1 251.215 10.4372   5
   2  -3   1 242.541 9.84486  11
   2  -3   1 253.510 9.80943  10
   2  -3   1 250.914 10.8720   5
   2  -3   1 258.769 9.86414   9
   2  -3   1 251.482 9.83020  12
   2  -3   1 259.191 10.6928   2
   2  -3   1 251.140 9.84468   6
   2  -3   1 239.954 9.84307  12
  -3   3  -1 4.51385 0.25641   6
  -3   3  -1 4.52063 0.27329  12
  -3   3  -1 5.69113 1.48671   3
  -3   3  -1 4.40148 0.21795   6
  -3   3  -1 4.11252 0.21721  12
  -3   3  -1 1.87047 1.67403   4
  -3   3  -1 5.33097 0.98065   2
  -3   3  -1 2.98229 0.66899   5
  -3   3  -1 2.69356 1.02628   5
  -3   3  -1 3.59885 0.64581   2
  -3   3  -1 4.07832 0.27419   9
  -3   3  -1 5.35575 0.90891   1
   3  -3   1 4.64173 0.25935  12
   3  -3   1 4.86208 0.24966   9
   3  -3   1 4.41316 0.25191   6
   3  -3   1 4.26146 0.22703  10
   3  -3   1 4.06195 0.20741  11
   3  -3   1 5.09807 1.21222   5
   3  -3   1 3.64232 0.93025   3
   3  -3   1 3.25609 0.66302   2
   3  -3   1 4.28164 0.23782  12
   3  -3   1 3.59139 0.68409   1
   3  -3   1 4.49562 0.22024   7
   3  -3   1 3.62135 0.96970   5
   3  -3   1 3.67710 1.03263   2
   3  -3   1 4.24013 0.23135  10
   3  -3   1 4.20472 0.22702   6
  -4   3  -1 42.9437 1.81642   9
  -4   3  -1 41.9220 1.74450  12
  -4   3  -1 42.1590 1.74875  10
  -4   3  -1 37.1505 4.91171   4
  -4   3  -1 41.8294 1.72235  11
  -4   3  -1 34.2938 3.58088   3
  -4   3  -1 41.1196 3.61765   2
  -4   3  -1 43.4466 1.72779  10
  -4   3  -1 39.6051 2.68902   1
  -4   3  -1 41.6416 2.54335   2
  -4   3  -1 43.2997 1.73612   6
  -4   3  -1 42.0206 1.80199  12
  -4   3  -1 39.5346 2.70549   5
  -4   3  -1 39.8743 3.37274   5
  -4   3  -1 42.8440 1.78831   6
   4  -3   1 41.6775 3.13913   2
   4  -3   1 42.1214 1.77476   6
   4  -3   1 42.2200 1.76030  12
   4  -3   1 39.9004 2.67258   1
   4  -3   1 45.6416 1.69563   7
   4  -3   1 46.1256 1.74134  10
   4  -3   1 43.2809 1.75535  10
   4  -3   1 40.2764 3.11680   5
   4  -3   1 42.6625 1.70050  11
   4  -3   1 43.7386 1.75297   6
   4  -3   1 42.5448 1.78698  12
   4  -3   1 39.1857 2.77982   2
   4  -3   1 43.6187 2.96466   3
   4  -3   1 38.8418 3.23502   5
   4  -3   1 44.4684 1.75683   9
  -5   3  -1 63.9148 2.64233   6
  -5   3  -1 66.9006 2.66473  12
  -5   3  -1 65.5619 2.70157   6
  -5   3  -1 63.8881 2.62420  11
  -5   3  -1 64.0484 2.72285   9
  -5   3  -1 69.0006 2.69544  10
  -5   3  -1 63.6590 2.66329  10
   5  -3   1 63.0871 2.65027   9
   5  -3   1 66.7672 2.62881  10
   5  -3   1 68.3898 2.70043   6
   5  -3   1 61.6175 2.69805  12
   5  -3   1 66.0693 2.67320  10
   5  -3   1 66.0280 2.66165   6
   5  -3   1 61.2756 2.56581   7
   5  -3   1 65.9177 2.67500  12
  -6   3  -1 27.3302 1.16132  10
  -6   3  -1 24.5401 1.22994  12
  -6   3  -1 26.2641 1.12907  11
  -6   3  -1 25.5730 1.17284  12
  -6   3  -1 27.4452 1.18496  10
  -6   3  -1 24.3129 1.28547   9
  -6   3  -1 26.5975 1.21963   6
  -6   3  -1 25.5328 1.15488   6
   6  -3   1 26.0166 1.18653  10
   6  -3   1 27.0221 1.21448   6
   6  -3   1 26.8960 1.16929   9
   6  -3   1 25.6501 1.22235  12
   6  -3   1 27.7205 1.18027   6
   6  -3   1 26.3277 1.19124  12
  -7   3  -1 651.479 25.0497  10
  -7   3  -1 663.205 25.1352   6
  -7   3  -1 628.852 25.1596  12
   7  -3   1 654.202 25.1552  12
   7  -3   1 628.121 25.1181   6
   7  -3   1 635.741 25.0971  10
   7  -3   1 641.729 25.0593   9
   7  -3   1 600.320 25.0787  12
   7  -3   1 621.861 25.0643   6
  -8   3  -1 175.356 6.86210   6
  -8   3  -1 173.616 6.76906  10
  -8   3  -1 168.776 6.69405  11
  -8   3  -1 165.243 6.86097  12
   8  -3   1 166.589 6.74762   9
   8  -3   1 166.362 6.86412  12
   8  -3   1 176.657 6.84561   6
   8  -3   1 159.230 6.77806  10
   8  -3   1 158.875 6.75099   6
   8  -3   1 159.881 6.78102  12
  -9   3  -1 0.25382 0.19672   6
  -9   3  -1 -0.0267 0.16434  12
  -9   3  -1 0.03685 0.11968  10
  -9   3  -1 -0.0979 0.09754  11
   9  -3   1 0.37813 0.19662   6
   9  -3   1 0.07453 0.18208  10
   9  -3   1 0.23402 0.17498  12
   9  -3   1 0.04527 0.13210  12
   9  -3   1 0.05963 0.14224   6
 -10   3  -1 22.9923 1.31412   6
 -10   3  -1 26.7346 1.27207  10
 -10   3  -1 23.6415 1.17865  11
 -10   3  -1 24.6213 1.38327  12
  10  -3   1 24.2384 1.31736  10
  10  -3   1 26.6350 1.41866  12
  10  -3   1 24.3834 1.26030   9
  10  -3   1 24.1882 1.34304   6
  10  -3   1 22.7192 1.29377  12
 -11   3  -1 16.3123 1.01761   6
 -11   3  -1 14.5138 0.92994  10
  11  -3   1 15.7033 1.06550  12
  11  -3   1 14.4359 0.96946  10
  11  -3   1 13.5728 0.91505   9
 -12   3  -1 0.19634 0.33817   6
 -12   3  -1 0.74926 0.25826  10
  12  -3   1 0.79444 0.30743   9
  12   2  -1 0.21182 0.30924  12
 -12  -2   1 0.62645 0.36425  12
  11   2  -1 15.2995 1.06747  12
  11   2  -1 14.4117 1.09457   6
  11   2  -1 14.1271 1.02283   9
  11   2  -1 15.1724 0.99939  10
 -11  -2   1 16.1268 1.03957   6
 -11  -2   1 14.5551 1.04883  12
 -11  -2   1 17.4350 1.00240  10
 -11  -2   1 15.0365 0.81700   7
  10   2  -1 256.997 10.9256  10
  10   2  -1 273.728 10.9917   9
  10   2  -1 276.667 10.9458   6
  10   2  -1 251.827 11.0239  12
 -10  -2   1 274.537 10.9929  12
 -10  -2   1 280.475 10.9588   6
 -10  -2   1 265.714 10.8025  10
 -10  -2   1 270.418 10.7045   7
   9   2  -1 4.79675 0.47491  12
   9   2  -1 4.67203 0.46917  10
   9   2  -1 3.94220 0.46173   9
   9   2  -1 4.63739 0.44256   6
  -9  -2   1 4.58514 0.44696   6
  -9  -2   1 5.07836 0.48344  12
  -9  -2   1 5.21679 0.41506  10
  -9  -2   1 4.53752 0.34794   7
   8   2  -1 0.17570 0.15634  12
   8   2  -1 0.10864 0.13011   6
   8   2  -1 0.23558 0.17078   9
   8   2  -1 0.15047 0.15205  10
  -8  -2   1 -0.0002 0.10548   7
  -8  -2   1 0.13920 0.13070  10
  -8  -2   1 0.04542 0.15407  12
  -8  -2   1 0.24357 0.13892   6
   7   2  -1 158.287 6.13557  12
   7   2  -1 146.211 6.17828  12
   7   2  -1 144.271 6.13257   9
   7   2  -1 152.051 6.11736  10
   7   2  -1 149.764 6.09569   6
  -7  -2   1 146.149 6.10949   6
  -7  -2   1 147.075 6.03913  10
  -7  -2   1 151.582 6.01521   7
  -7  -2   1 157.516 6.14430  12
   6   2  -1 1.62874 0.24110   9
   6   2  -1 1.78326 0.22488  10
   6   2  -1 1.97686 0.24248  10
   6   2  -1 1.78133 0.21305   6
   6   2  -1 2.10158 0.24019  12
   6   2  -1 1.78952 0.24327  12
  -6  -2   1 1.69445 0.20649  10
  -6  -2   1 1.74084 0.18756   9
  -6  -2   1 2.23987 0.25421   6
  -6  -2   1 1.84937 0.22020  11
  -6  -2   1 2.12492 0.29091  12
  -6  -2   1 1.67864 0.18777  10
  -6  -2   1 1.52604 0.22354   6
  -6  -2   1 1.58089 0.24438  12
   5   2  -1 331.137 12.7688  10
   5   2  -1 306.552 12.7780  12
   5   2  -1 336.321 12.7689   6
   5   2  -1 310.834 12.7533   9
   5   2  -1 305.160 12.7340  10
   5   2  -1 332.069 12.7430  12
   5   2  -1 332.912 12.7237   6
  -5  -2   1 337.029 12.7147   9
  -5  -2   1 317.091 12.7741  12
  -5  -2   1 295.401 12.7467   6
  -5  -2   1 334.004 12.7480  11
  -5  -2   1 329.647 12.7533  10
  -5  -2   1 332.373 12.7613  12
  -5  -2   1 309.924 12.7329   6
  -5  -2   1 316.369 12.6979   7
   4   2  -1 88.4468 3.43625   6
   4   2  -1 79.3962 5.30088   3
   4   2  -1 80.1333 5.46029   5
   4   2  -1 84.5589 3.43209  10
   4   2  -1 84.7960 5.00470   1
   4   2  -1 81.9730 4.73087   5
   4   2  -1 80.3314 3.40467  12
   4   2  -1 84.8463 4.97518   2
   4   2  -1 83.1024 3.44506  12
   4   2  -1 89.1668 3.39736   6
   4   2  -1 85.9647 3.42852   9
   4   2  -1 78.0112 4.53737   2
  -4  -2   1 81.3114 4.86837   1
  -4  -2   1 76.7547 5.28824   5
  -4  -2   1 84.8368 3.42485   6
  -4  -2   1 82.4333 4.79319   3
  -4  -2   1 89.3864 3.43270  12
  -4  -2   1 83.1154 3.43774  12
  -4  -2   1 82.1754 3.40578   6
  -4  -2   1 74.4445 5.41544   5
  -4  -2   1 88.1142 3.39146   9
  -4  -2   1 86.8729 3.43056  11
  -4  -2   1 81.3559 3.36879  10
  -4  -2   1 85.7096 3.39617   7
  -4  -2   1 83.7999 5.13808   2
  -4  -2   1 83.1269 4.81701   2
   3   2  -1 540.175 22.1829   2
   3   2  -1 549.200 20.8572  12
   3   2  -1 511.453 21.7871   2
   3   2  -1 522.184 20.8269   9
   3   2  -1 525.672 20.8422  10
   3   2  -1 515.656 20.8279   6
   3   2  -1 525.648 22.5683   5
   3   2  -1 536.374 22.5315   3
   3   2  -1 556.899 22.1781   5
  -3  -2   1 534.582 20.8310   6
  -3  -2   1 538.452 20.8445  12
  -3  -2   1 540.939 22.0211   3
  -3  -2   1 542.018 20.8338  12
  -3  -2   1 527.595 22.7745   5
  -3  -2   1 526.911 20.7979  10
  -3  -2   1 516.293 22.6247   5
  -3  -2   1 483.269 21.9353   2
  -3  -2   1 533.391 22.2901   2
  -3  -2   1 525.797 20.8405  11
  -3  -2   1 541.383 20.8033   9
   2   2  -1 72.2380 3.66367   2
   2   2  -1 70.3094 3.79222   2
   2   2  -1 75.8627 3.90183   1
   2   2  -1 70.0379 2.95005  10
   2   2  -1 71.5061 2.91723   6
   2   2  -1 75.2421 4.12662   3
   2   2  -1 75.8915 2.96222  12
   2   2  -1 78.0447 3.76196   5
   2   2  -1 71.2099 2.96679   6
   2   2  -1 73.3819 2.92228  10
   2   2  -1 74.3617 4.18471   5
   2   2  -1 74.6240 2.93700   9
  -2  -2   1 73.8977 2.91594   9
  -2  -2   1 64.1347 3.70481   1
  -2  -2   1 76.9774 2.94417   6
  -2  -2   1 72.8056 2.94594  12
  -2  -2   1 76.7566 2.93367  10
  -2  -2   1 69.0217 2.92491   6
  -2  -2   1 71.7575 2.93485  12
  -2  -2   1 72.0145 3.71049   2
  -2  -2   1 78.5867 4.03442   2
  -2  -2   1 74.6436 3.78804   3
  -2  -2   1 71.1489 2.92990  10
  -2  -2   1 70.6210 4.05576   5
  -2  -2   1 72.7957 4.15856   5
   1   2  -1 15.0912 1.21516   2
   1   2  -1 16.4713 1.30815   2
   1   2  -1 14.5106 0.66272  10
   1   2  -1 16.4636 0.68592   6
   1   2  -1 14.8587 0.66606  12
   1   2  -1 14.8214 0.65368   6
   1   2  -1 14.7929 0.62659  10
   1   2  -1 14.7729 0.64853   9
   1   2  -1 12.8500 1.36551   5
  -1  -2   1 14.7552 1.19815   3
  -1  -2   1 15.3576 0.65598  12
  -1  -2   1 15.7970 1.15808   2
  -1  -2   1 15.6043 0.63459   9
  -1  -2   1 14.6113 1.40221   2
  -1  -2   1 15.1676 0.66071  10
  -1  -2   1 15.0565 0.65243   6
  -1  -2   1 13.9760 0.63830   6
  -1  -2   1 15.3302 1.12244   1
  -1  -2   1 14.1053 1.43769   5
  -1  -2   1 14.9193 0.65200  12
  -1  -2   1 12.6959 1.31500   5
  -1  -2   1 16.8332 0.64080  10
   0   2  -1 36.7842 1.44846  12
   0   2  -1 36.2811 1.46578   6
   0   2  -1 37.1541 2.18859   5
   0   2  -1 36.9333 1.47356  12
   0   2  -1 34.2233 2.02902   2
   0   2  -1 36.3159 2.02067   1
   0   2  -1 36.9373 2.11518   5
   0  -2   1 35.9587 1.46854  12
   0  -2   1 34.3047 2.07929   2
   0  -2   1 36.4505 1.46547   6
   0  -2   1 35.2917 1.83604   2
   0  -2   1 36.5301 1.45489  10
   0  -2   1 38.4171 2.30354   5
   0  -2   1 35.4130 1.45949   6
   0  -2   1 33.7231 1.46618  12
   0  -2   1 36.9368 2.09712   5
   0  -2   1 36.6843 1.43131  10
   0  -2   1 35.4924 1.90603   1
   0  -2   1 36.9577 3.46668   4
  -1   2  -1 2839.10 111.250   5
  -1   2  -1 2748.36 111.130   3
  -1   2  -1 2861.06 110.941   2
  -1   2  -1 2793.58 113.270   4
  -1   2  -1 2812.32 110.965   5
   1  -2   1 2805.06 111.173   5
   1  -2   1 2894.64 110.922   3
   1  -2   1 2883.49 111.022   5
   1  -2   1 2793.72 110.703   2
   1  -2   1 2761.96 113.134   4
  -2   2  -1 175.471 8.00333   5
  -2   2  -1 168.564 6.75603  10
  -2   2  -1 185.617 7.59736   2
  -2   2  -1 163.138 7.77858   3
  -2   2  -1 171.667 6.80388   6
  -2   2  -1 170.899 9.67597   4
  -2   2  -1 171.380 7.56995   1
  -2   2  -1 167.879 6.79119   9
  -2   2  -1 168.958 6.81375  12
  -2   2  -1 169.241 6.76553   6
  -2   2  -1 170.089 7.48081   5
  -2   2  -1 160.758 6.77495  10
  -2   2  -1 167.580 6.76630  12
  -2   2  -1 170.228 7.40137   2
   2  -2   1 169.087 6.76924   7
   2  -2   1 179.545 6.73858  11
   2  -2   1 165.808 6.76903   9
   2  -2   1 174.527 7.35750   1
   2  -2   1 166.708 7.59313   5
   2  -2   1 170.094 7.46544   3
   2  -2   1 175.605 7.77570   2
   2  -2   1 175.203 6.78647  10
   2  -2   1 170.329 6.79473   6
   2  -2   1 178.554 6.77219  10
   2  -2   1 171.735 7.32141   2
   2  -2   1 176.458 6.78094   6
   2  -2   1 181.581 7.90172   5
   2  -2   1 184.534 6.79489  12
   2  -2   1 169.944 6.79852  12
  -3   2  -1 110.528 5.19141   5
  -3   2  -1 106.908 4.28585  10
  -3   2  -1 102.656 4.32351   6
  -3   2  -1 107.101 4.28516   6
  -3   2  -1 115.828 5.72256   2
  -3   2  -1 98.7500 7.09435   4
  -3   2  -1 101.152 4.26998   7
  -3   2  -1 114.558 5.08259   2
  -3   2  -1 107.090 4.29229  12
  -3   2  -1 105.730 5.52968   3
  -3   2  -1 111.685 4.31898  10
  -3   2  -1 101.660 4.26494  11
  -3   2  -1 101.821 4.31290   9
   3  -2   1 98.2869 5.38433   5
   3  -2   1 113.370 4.31173  12
   3  -2   1 114.063 4.26589   7
   3  -2   1 115.143 4.30213   6
   3  -2   1 109.864 5.17335   1
   3  -2   1 110.872 4.32144   6
   3  -2   1 119.128 4.29875  10
   3  -2   1 111.175 5.52668   2
   3  -2   1 99.5090 4.28740   9
   3  -2   1 106.301 4.30242  10
   3  -2   1 105.190 5.59980   5
   3  -2   1 111.305 4.33142  12
   3  -2   1 111.263 5.17571   3
  -4   2  -1 7.35939 0.42961  12
  -4   2  -1 8.37655 1.37188   1
  -4   2  -1 7.29451 0.39782  10
  -4   2  -1 7.24259 0.41514   6
  -4   2  -1 6.03869 1.11312   2
  -4   2  -1 5.82011 1.17631   5
  -4   2  -1 12.6970 1.90281   3
  -4   2  -1 6.84719 1.70239   5
  -4   2  -1 7.12270 0.34756   7
  -4   2  -1 7.51263 0.35514  11
  -4   2  -1 7.62061 0.37234   6
  -4   2  -1 8.50365 0.41105   9
  -4   2  -1 7.83662 0.38168  12
   4  -2   1 7.66588 0.41898  12
   4  -2   1 7.09648 1.21736   1
   4  -2   1 7.71052 0.36944  10
   4  -2   1 7.83386 0.39241   6
   4  -2   1 6.64023 1.72103   5
   4  -2   1 7.76888 0.39879  10
   4  -2   1 7.44488 0.39815  12
   4  -2   1 7.91725 0.41734   6
   4  -2   1 7.65845 0.38258   9
   4  -2   1 6.59164 1.14116   3
   4  -2   1 5.09767 1.40739   5
   4  -2   1 8.05933 0.33434   7
   4  -2   1 10.2001 1.33702   2
   4  -2   1 7.30512 1.40228   2
  -5   2  -1 24.3916 1.09552   9
  -5   2  -1 25.7815 1.07892  12
  -5   2  -1 24.5099 1.06534  10
  -5   2  -1 23.1851 1.03154  11
  -5   2  -1 25.1647 1.06391   6
  -5   2  -1 23.9704 2.17485   1
  -5   2  -1 23.9032 1.13451  12
  -5   2  -1 24.3395 1.01832   7
  -5   2  -1 26.5199 1.10321  10
  -5   2  -1 23.9670 1.11551   6
   5  -2   1 26.1258 1.08643   6
   5  -2   1 24.1626 1.03841  10
   5  -2   1 23.5424 1.08710  12
   5  -2   1 25.1859 1.07338   9
   5  -2   1 22.3180 0.99959   7
   5  -2   1 25.7138 1.09776  10
   5  -2   1 23.8122 2.17459   1
   5  -2   1 23.1999 1.10444   6
  -6   2  -1 24.3864 1.14531   6
  -6   2  -1 23.6065 1.08122  10
  -6   2  -1 24.7239 1.02257   7
  -6   2  -1 24.8295 1.18062  10
  -6   2  -1 23.7216 1.16717  12
  -6   2  -1 24.7667 1.08206   6
  -6   2  -1 23.4043 1.09100  12
   6  -2   1 24.5860 1.09785   9
   6  -2   1 24.0539 1.12077  10
   6  -2   1 24.8838 1.11786  12
   6  -2   1 23.0425 1.09513   6
   6  -2   1 23.4230 1.13396   6
   6  -2   1 24.8121 1.16019  12
  -7   2  -1 54.4079 2.28425   6
  -7   2  -1 50.1484 2.27448  10
  -7   2  -1 53.6017 2.10875   7
  -7   2  -1 50.3318 2.14666  11
  -7   2  -1 49.6882 2.22198  10
  -7   2  -1 55.5143 2.31837  12
   7  -2   1 52.3505 2.26313   6
   7  -2   1 48.2356 2.27194  12
   7  -2   1 51.4188 2.23924  10
   7  -2   1 52.5136 2.21405   9
   7  -2   1 49.9368 2.20382   6
  -8   2  -1 417.826 15.9226   6
  -8   2  -1 397.176 15.7735  11
  -8   2  -1 404.653 15.8564  10
  -8   2  -1 407.734 15.7010   7
  -8   2  -1 409.853 15.9586  12
   8  -2   1 383.029 15.8361   9
   8  -2   1 411.000 15.9227   6
   8  -2   1 395.818 15.8705  12
   8  -2   1 384.114 15.8418   6
   8  -2   1 401.385 15.9583  12
   8  -2   1 377.270 15.8753  10
  -9   2  -1 16.6590 0.95380   6
  -9   2  -1 14.2159 0.77530  11
  -9   2  -1 16.9245 0.99303  12
  -9   2  -1 15.7567 0.70348   7
  -9   2  -1 15.8380 0.87518  10
   9  -2   1 15.0205 0.89113  12
   9  -2   1 15.6098 0.89314   9
   9  -2   1 15.5724 0.92619  10
   9  -2   1 16.6527 1.31934  12
   9  -2   1 16.2028 0.95633   6
 -10   2  -1 51.7899 2.47488  12
 -10   2  -1 55.1751 2.44428  10
 -10   2  -1 46.7610 2.20758  11
 -10   2  -1 50.2731 2.06248   7
 -10   2  -1 54.4955 2.44849   6
  10  -2   1 49.8873 2.40671   6
  10  -2   1 48.1682 2.34109   9
  10  -2   1 49.6532 2.38438  10
  10  -2   1 54.8505 2.49995  12
 -11   2  -1 15.6517 0.96406  10
 -11   2  -1 15.5253 1.09786  12
 -11   2  -1 15.9500 1.04664   6
  11  -2   1 14.5837 1.15199  10
  11  -2   1 16.3073 1.02353   9
  11  -2   1 18.2478 1.16068  12
 -12   2  -1 0.51743 0.33081   6
 -12   2  -1 -0.0638 0.23557  10
  12  -2   1 0.94127 0.28889  12
 -12  -1   1 7.26399 0.61400  10
 -12  -1   1 7.12528 0.79787  12
 -12  -1   1 7.57026 0.70037   6
  11   1  -1 6.20965 0.59866   6
  11   1  -1 6.55265 0.64093  12
 -11  -1   1 6.10051 0.43991   7
 -11  -1   1 6.80110 0.64382  12
 -11  -1   1 6.14813 0.58846   6
 -11  -1   1 7.35879 0.55882  10
  10   1  -1 13.3311 0.83923  10
  10   1  -1 11.3314 0.81750   9
  10   1  -1 14.1894 0.97275  12
  10   1  -1 12.7330 0.82165   6
 -10  -1   1 13.9148 0.84632   6
 -10  -1   1 11.6406 0.83227  12
 -10  -1   1 12.3870 0.75025  10
 -10  -1   1 12.4371 0.65011   7
   9   1  -1 77.2491 3.36823  10
   9   1  -1 81.7417 3.40598  12
   9   1  -1 75.6606 3.36902   9
   9   1  -1 76.5717 3.35170   6
  -9  -1   1 81.8727 3.41276  12
  -9  -1   1 73.3995 3.26646  10
  -9  -1   1 82.6886 3.20001   7
  -9  -1   1 75.3337 3.35261   6
   8   1  -1 14.0780 0.80798   9
   8   1  -1 13.7347 0.85559  12
   8   1  -1 16.2326 0.85439  12
   8   1  -1 15.4035 0.82350  10
   8   1  -1 13.5437 0.78557   6
  -8  -1   1 12.9198 0.73030  10
  -8  -1   1 14.0106 0.80094   6
  -8  -1   1 15.3673 0.83903  12
  -8  -1   1 15.4676 0.69812   7
   7   1  -1 226.055 8.98400  10
   7   1  -1 230.751 9.03518   6
   7   1  -1 218.640 8.96314   6
   7   1  -1 223.091 8.97817   9
   7   1  -1 226.614 9.05650  12
   7   1  -1 222.650 8.99058  12
  -7  -1   1 240.194 8.87913   7
  -7  -1   1 218.620 8.96668   6
  -7  -1   1 206.638 9.02453  12
  -7  -1   1 221.128 8.94302  11
  -7  -1   1 215.932 8.90954  10
  -7  -1   1 238.650 9.00492  12
   6   1  -1 0.09475 0.10090  10
   6   1  -1 0.05893 0.08547   6
   6   1  -1 0.07760 0.09163   9
   6   1  -1 0.03542 0.08187  10
   6   1  -1 0.11663 0.09931  12
   6   1  -1 0.38538 0.11402   6
   6   1  -1 0.00862 0.09825  12
  -6  -1   1 0.07899 0.08138  10
  -6  -1   1 0.12127 0.08321   7
  -6  -1   1 0.03998 0.09198  10
  -6  -1   1 0.00296 0.10823  12
  -6  -1   1 -0.0649 0.06588  11
  -6  -1   1 0.03436 0.07805   9
  -6  -1   1 0.05324 0.09797   6
  -6  -1   1 0.21131 0.11078   6
  -6  -1   1 0.09426 0.09829  12
   5   1  -1 18.8297 0.82401  12
   5   1  -1 16.1300 0.83483  12
   5   1  -1 17.6944 0.82032  10
   5   1  -1 15.8707 0.97204  10
   5   1  -1 19.1349 2.02640   1
   5   1  -1 17.0699 0.79164   6
   5   1  -1 16.9384 0.82760   6
  -5  -1   1 17.5732 0.79959  11
  -5  -1   1 17.4191 0.76202   7
  -5  -1   1 18.2595 0.83114  12
  -5  -1   1 17.0194 0.81197  10
  -5  -1   1 16.2553 1.79747   1
  -5  -1   1 17.9201 0.81226   6
  -5  -1   1 15.9702 0.83245  12
  -5  -1   1 16.7465 0.82141   6
   4   1  -1 445.447 19.0144   2
   4   1  -1 464.106 17.8610  12
   4   1  -1 435.811 19.4982   1
   4   1  -1 460.237 19.9210   5
   4   1  -1 459.133 19.4632   2
   4   1  -1 422.109 17.8149  10
   4   1  -1 451.962 17.8085   9
   4   1  -1 453.817 17.8038   6
   4   1  -1 449.847 19.3924   3
   4   1  -1 471.278 17.8369  10
   4   1  -1 455.244 19.3684   5
   4   1  -1 466.930 17.8428   6
  -4  -1   1 448.586 17.8200   6
  -4  -1   1 471.922 17.8307  10
  -4  -1   1 411.146 19.0561   2
  -4  -1   1 456.132 17.8550  12
  -4  -1   1 453.123 19.3549   3
  -4  -1   1 479.537 20.1105   5
  -4  -1   1 416.728 17.7762  10
  -4  -1   1 461.501 17.8391   6
  -4  -1   1 459.096 20.1171   5
  -4  -1   1 465.627 17.7886   7
  -4  -1   1 460.618 17.8262  12
  -4  -1   1 437.114 19.3830   1
  -4  -1   1 450.315 17.8021   9
  -4  -1   1 458.317 19.4957   2
  -4  -1   1 455.065 17.8120  11
   3   1  -1 1016.31 39.5167   2
   3   1  -1 972.977 39.1652   2
   3   1  -1 955.067 39.8083   5
   3   1  -1 981.922 39.3580   3
   3   1  -1 983.486 39.4074   5
  -3  -1   1 980.104 39.3399   3
  -3  -1   1 989.165 39.5442   2
  -3  -1   1 930.400 39.7451   5
  -3  -1   1 965.147 39.3699   2
   2   1  -1 22.7353 0.97207  10
   2   1  -1 22.0786 0.96643  11
   2   1  -1 23.5694 1.61822   3
   2   1  -1 23.3546 0.94231   9
   2   1  -1 22.6275 0.97957  12
   2   1  -1 23.8273 1.74242   2
   2   1  -1 22.9914 0.95606  10
   2   1  -1 24.4438 1.62256   2
   2   1  -1 23.2899 1.68869   1
   2   1  -1 22.2090 0.95942  12
   2   1  -1 24.8284 1.75111   5
   2   1  -1 23.1990 0.95559   6
   2   1  -1 24.2155 1.99634   5
   2   1  -1 22.6601 0.96969   6
  -2  -1   1 23.4888 0.95899  10
  -2  -1   1 24.9743 1.89825   5
  -2  -1   1 24.3232 1.61904   3
  -2  -1   1 19.8463 1.52165   1
  -2  -1   1 22.9138 0.97688  12
  -2  -1   1 22.6609 0.95746  11
  -2  -1   1 22.6924 2.01876   5
  -2  -1   1 20.4512 1.74091   2
  -2  -1   1 23.5804 0.96988   6
  -2  -1   1 23.5290 0.94132   9
  -2  -1   1 21.6271 0.95477   6
  -2  -1   1 22.0218 1.61417   2
  -2  -1   1 21.9496 0.95204  10
   1   1  -1 56.4488 2.29572  12
   1   1  -1 57.7925 2.29288   6
   1   1  -1 59.7267 3.01778   1
   1   1  -1 56.4019 2.26380   9
   1   1  -1 53.2615 3.43866   5
   1   1  -1 61.6711 3.12767   5
   1   1  -1 61.4580 2.64386   3
   1   1  -1 57.7569 2.27724  10
   1   1  -1 55.1268 2.29931   6
   1   1  -1 53.6442 2.30654  12
   1   1  -1 59.1665 2.28800  11
   1   1  -1 59.8446 2.94290   2
   1   1  -1 58.9252 2.30776  10
   1   1  -1 54.0183 2.97318   2
  -1  -1   1 57.6727 2.28305  11
  -1  -1   1 56.6679 2.89063   1
  -1  -1   1 57.6849 2.89753   2
  -1  -1   1 57.5406 2.26468   9
  -1  -1   1 55.1906 2.30110  12
  -1  -1   1 56.6568 2.30511  12
  -1  -1   1 61.2783 3.06727   5
  -1  -1   1 56.9919 3.06701   2
  -1  -1   1 54.8686 2.29202   6
  -1  -1   1 57.9512 3.19640   5
  -1  -1   1 57.2390 2.28199  10
  -1  -1   1 59.5024 2.66788   3
  -1  -1   1 55.9876 2.29943  10
  -1  -1   1 57.0009 2.30032   6
   0   1  -1 52.6703 2.87431   5
   0   1  -1 50.3398 2.10338  12
   0   1  -1 49.9051 2.74323   2
   0   1  -1 53.4665 2.73288   2
   0   1  -1 52.8493 2.09920   6
   0   1  -1 46.9458 2.07050  11
   0   1  -1 57.9766 3.43313   4
   0   1  -1 50.6711 2.08636  10
   0  -1   1 53.5344 2.10803  12
   0  -1   1 55.3264 2.92763   5
   0  -1   1 52.1624 2.86127   5
   0  -1   1 50.3121 2.71900   2
   0  -1   1 53.9780 2.70950   1
   0  -1   1 55.5338 3.29576   4
   0  -1   1 53.5852 2.08145  10
   0  -1   1 54.5972 2.10266   6
   0  -1   1 51.0154 2.10527  12
   0  -1   1 50.7354 2.68020   2
   0  -1   1 52.1137 2.06415  11
  -1   1  -1 31.1992 1.99343   5
  -1   1  -1 30.7232 2.48063   4
  -1   1  -1 32.3674 1.30801   9
  -1   1  -1 31.7974 1.32060  10
  -1   1  -1 33.5399 1.35875   6
  -1   1  -1 34.3033 1.61731   3
  -1   1  -1 32.5545 1.34193  10
  -1   1  -1 31.3460 1.33851   6
  -1   1  -1 32.2916 1.34254  12
  -1   1  -1 33.6163 1.96817   2
  -1   1  -1 34.8654 1.94238   1
  -1   1  -1 37.2709 2.08820   2
  -1   1  -1 30.8558 1.32505   7
   1  -1   1 33.5930 2.12250   5
   1  -1   1 33.2075 1.34682   6
   1  -1   1 36.4870 1.94181   2
   1  -1   1 33.2282 1.32668   7
   1  -1   1 33.1101 1.34053  10
   1  -1   1 33.2687 1.35641  12
   1  -1   1 33.2981 1.35638  12
   1  -1   1 36.6306 2.55515   5
   1  -1   1 32.8074 1.35155   6
   1  -1   1 28.3141 1.99037   2
   1  -1   1 32.4094 1.33343  10
   1  -1   1 34.2186 1.86236   1
   1  -1   1 33.9691 1.64373   3
   1  -1   1 34.6264 1.32152   9
  -2   1  -1 2.33127 0.54965   1
  -2   1  -1 1.77060 0.51066   2
  -2   1  -1 2.82248 0.54497   3
  -2   1  -1 2.77591 0.79644   5
  -2   1  -1 2.44429 0.13729   9
  -2   1  -1 2.74046 0.18334  12
  -2   1  -1 2.43253 0.14473  10
  -2   1  -1 2.42155 0.16016  10
  -2   1  -1 2.23570 0.56733   5
  -2   1  -1 2.25084 0.13839   7
  -2   1  -1 2.44513 0.17355   6
  -2   1  -1 2.50063 0.15329  12
  -2   1  -1 2.49115 0.15106   6
  -2   1  -1 2.41219 0.70110   2
   2  -1   1 2.92564 0.70839   2
   2  -1   1 2.64523 0.15943   6
   2  -1   1 2.67189 0.55662   3
   2  -1   1 2.44443 0.75626   5
   2  -1   1 2.40314 0.16889  12
   2  -1   1 2.35262 0.15373  10
   2  -1   1 2.68803 0.16798  12
   2  -1   1 1.75513 0.63467   5
   2  -1   1 2.28898 0.14176   9
   2  -1   1 1.33112 0.39750   1
   2  -1   1 2.84081 0.17704   6
   2  -1   1 2.61192 0.13583   7
   2  -1   1 2.54589 0.15085  10
  -3   1  -1 57.4790 3.32875   1
  -3   1  -1 62.4172 2.34503  11
  -3   1  -1 54.6718 2.40626  12
  -3   1  -1 58.2886 2.40395   6
  -3   1  -1 58.1098 3.57650   2
  -3   1  -1 56.2268 3.25204   3
  -3   1  -1 57.6096 2.36148   6
  -3   1  -1 58.4476 2.37538  12
  -3   1  -1 57.8417 2.34807   7
  -3   1  -1 61.4876 2.38430   9
  -3   1  -1 61.3036 2.38850  10
  -3   1  -1 59.1492 2.37060  10
  -3   1  -1 60.6794 3.89352   5
  -3   1  -1 56.9320 3.27680   5
  -3   1  -1 58.0931 3.17495   2
   3  -1   1 60.9734 2.33644   7
   3  -1   1 56.7926 2.36636   9
   3  -1   1 58.7458 3.27197   1
   3  -1   1 59.8508 2.38684  12
   3  -1   1 61.5891 2.37881   6
   3  -1   1 56.3305 2.38295  10
   3  -1   1 58.5589 3.73881   5
   3  -1   1 57.0192 3.48824   2
   3  -1   1 58.7609 2.39759   6
   3  -1   1 52.6176 3.54544   5
   3  -1   1 58.0932 3.35084   3
   3  -1   1 56.4051 3.27912   2
   3  -1   1 61.0602 2.41311  12
  -4   1  -1 72.3652 4.30873   5
  -4   1  -1 74.3624 4.59064   2
  -4   1  -1 74.3756 3.04311  12
  -4   1  -1 68.9836 4.95231   5
  -4   1  -1 79.3019 3.04098   6
  -4   1  -1 80.9349 3.04130   9
  -4   1  -1 72.5204 3.09848  12
  -4   1  -1 67.3964 4.24338   1
  -4   1  -1 82.6589 3.01818  11
  -4   1  -1 74.2706 3.05795  10
  -4   1  -1 73.4274 3.01109   7
  -4   1  -1 76.7846 3.08408   6
  -4   1  -1 75.8335 3.04814  10
  -4   1  -1 79.5533 4.34837   3
   4  -1   1 78.2912 3.02344  10
   4  -1   1 73.2826 4.49123   3
   4  -1   1 72.7374 3.07791   6
   4  -1   1 71.8507 3.06444  10
   4  -1   1 75.0880 4.24408   2
   4  -1   1 77.2007 3.05744   6
   4  -1   1 76.0848 3.09262  12
   4  -1   1 71.5677 3.04722   9
   4  -1   1 73.8055 2.99923   7
   4  -1   1 70.3840 4.79384   5
   4  -1   1 74.7345 4.91175   5
   4  -1   1 74.7274 4.64667   2
   4  -1   1 75.6370 4.34186   1
   4  -1   1 78.6944 3.07023  12
  -5   1  -1 84.0041 3.39864   6
  -5   1  -1 84.3646 3.43014  10
  -5   1  -1 80.0217 3.43036  11
  -5   1  -1 86.6239 5.09544   1
  -5   1  -1 89.0882 3.46850   6
  -5   1  -1 84.1919 3.48605  12
  -5   1  -1 81.6442 3.36581   7
  -5   1  -1 85.2530 3.41633  12
  -5   1  -1 85.6919 3.41685  10
  -5   1  -1 80.9628 3.40139   9
   5  -1   1 88.2337 3.48818   6
   5  -1   1 80.9762 3.55010  10
   5  -1   1 85.8811 5.07312   1
   5  -1   1 87.8251 3.48130  12
   5  -1   1 81.5121 3.35889   7
   5  -1   1 82.1858 3.42194   9
   5  -1   1 82.9680 3.43424  12
   5  -1   1 85.0955 3.42377   6
  -6   1  -1 43.5534 1.89123   6
  -6   1  -1 45.8020 1.97316   6
  -6   1  -1 44.7761 1.90643   9
  -6   1  -1 42.5504 1.91697  10
  -6   1  -1 45.8308 1.85246   7
  -6   1  -1 47.0454 2.00456  12
  -6   1  -1 45.1830 1.90572  10
  -6   1  -1 46.0569 1.85928  11
   6  -1   1 44.8149 1.96304   6
   6  -1   1 43.8772 1.92189   9
   6  -1   1 47.6863 1.87498  10
   6  -1   1 44.3119 1.91243   6
   6  -1   1 43.2566 1.92871  12
   6  -1   1 42.8948 1.94065  10
   6  -1   1 45.1318 1.98652  12
  -7   1  -1 64.6349 2.70035  10
  -7   1  -1 66.5244 2.78606   6
  -7   1  -1 62.7710 2.64143  11
  -7   1  -1 67.4697 2.81708  12
  -7   1  -1 67.6987 2.63267   7
  -7   1  -1 61.0058 2.72016  10
   7  -1   1 61.4713 2.71287   6
   7  -1   1 65.3825 2.76616  10
   7  -1   1 64.7510 2.73477   9
   7  -1   1 58.3754 2.71373  12
   7  -1   1 65.6593 2.80765  12
   7  -1   1 66.4503 2.77809   6
  -8   1  -1 -0.1230 0.08452   7
  -8   1  -1 0.44863 0.18547   6
  -8   1  -1 0.03182 0.12089  10
  -8   1  -1 -0.1409 0.13987  12
  -8   1  -1 0.10118 0.08827  11
   8  -1   1 0.02556 0.13852  12
   8  -1   1 0.01383 0.12284   6
   8  -1   1 0.05264 0.13400  10
   8  -1   1 -0.1367 0.11224   9
   8  -1   1 0.07855 0.09706  12
  -9   1  -1 1.68828 0.20811   7
  -9   1  -1 1.35203 0.20362  11
  -9   1  -1 1.85676 0.39502  12
  -9   1  -1 1.68638 0.28257  10
  -9   1  -1 1.80885 0.32183   6
   9  -1   1 1.12614 0.25670  10
   9  -1   1 1.45137 0.28435   9
   9  -1   1 1.16460 0.28078  12
   9  -1   1 2.11286 0.36165  12
   9  -1   1 1.67024 0.31802   6
 -10   1  -1 20.6492 1.22478  12
 -10   1  -1 18.2307 1.06894   7
 -10   1  -1 20.2536 1.09332  10
 -10   1  -1 20.2723 1.58743   6
  10  -1   1 20.9856 1.19204   6
  10  -1   1 18.6915 1.15344  10
  10  -1   1 21.6382 1.25348  12
  10  -1   1 17.6196 1.10655   9
 -11   1  -1 11.6601 0.89119   6
 -11   1  -1 10.8526 0.76543  10
 -11   1  -1 11.8205 0.94149  12
  11  -1   1 11.8421 0.99275   9
  11  -1   1 11.8106 0.91604  12
 -12   1  -1 7.02715 0.62141  10
 -12   1  -1 5.28208 0.67536   6
  12  -1   1 6.65938 0.73722  12
  12   0  -1 0.32387 0.30272  12
  12   0  -1 0.01613 0.19987   6
 -12   0   1 0.03234 0.47445  12
 -12   0   1 0.20600 0.25065   6
 -12   0   1 0.16778 0.19487  10
  11   0  -1 18.4363 1.08806   6
  11   0  -1 18.1727 1.11691  12
  11   0  -1 16.5472 1.05617   9
  11   0  -1 17.9194 1.06884  10
 -11   0   1 17.0271 1.10005  12
 -11   0   1 16.4907 1.03999   6
 -11   0   1 18.1644 0.94144   7
 -11   0   1 18.3754 1.00410  10
  10   0  -1 19.1548 1.12527  10
  10   0  -1 19.8391 1.12486   9
  10   0  -1 21.4463 1.15801   6
  10   0  -1 20.5190 1.17476  12
 -10   0   1 22.9652 1.19922  12
 -10   0   1 21.9573 1.22080   6
 -10   0   1 20.1159 1.06135  10
 -10   0   1 21.2691 0.95164   7
   9   0  -1 32.8879 1.59836  12
   9   0  -1 34.4837 1.59762  10
   9   0  -1 32.5120 1.56260   9
   9   0  -1 34.2062 1.56742   6
  -9   0   1 31.9486 1.55022   6
  -9   0   1 33.3573 1.39797   7
  -9   0   1 29.7628 1.47820  10
  -9   0   1 34.5575 1.63339  12
   8   0  -1 15.2911 0.83370   6
   8   0  -1 15.3889 0.90782  12
   8   0  -1 16.6718 0.87274  12
   8   0  -1 16.1301 0.85399   9
   8   0  -1 15.9934 0.85853  10
  -8   0   1 15.7302 0.79626  10
  -8   0   1 15.4068 0.80998  11
  -8   0   1 16.2154 0.85093   6
  -8   0   1 17.0730 0.72611   7
  -8   0   1 15.9888 0.87430  12
   7   0  -1 403.620 16.0669   6
   7   0  -1 423.538 16.0132   9
   7   0  -1 414.379 16.0054   6
   7   0  -1 411.255 16.0345  12
   7   0  -1 402.672 16.0217  10
   7   0  -1 402.180 16.0903  12
  -7   0   1 399.868 16.0241  10
  -7   0   1 409.891 15.9599  10
  -7   0   1 382.832 16.0718  12
  -7   0   1 417.763 16.0299  12
  -7   0   1 410.904 15.8950   7
  -7   0   1 390.677 15.9852  11
  -7   0   1 386.822 15.9993   6
   6   0  -1 152.909 5.90884  10
   6   0  -1 138.026 5.91701   6
   6   0  -1 144.662 5.88320   9
   6   0  -1 146.543 5.90618  10
   6   0  -1 140.676 5.87523   6
   6   0  -1 144.956 5.95603  12
   6   0  -1 152.961 5.97711  12
  -6   0   1 147.878 5.88170  11
  -6   0   1 146.733 5.88980   6
  -6   0   1 136.452 5.93823  12
  -6   0   1 150.175 5.93282   6
  -6   0   1 145.137 5.84346  10
  -6   0   1 152.534 5.91762  10
  -6   0   1 144.152 5.80052   7
  -6   0   1 154.250 5.92246  12
  -6   0   1 148.204 5.92482   9
   5   0  -1 167.447 6.47957  10
   5   0  -1 155.494 8.27215   1
   5   0  -1 156.052 6.48071  10
   5   0  -1 162.559 6.49844   6
   5   0  -1 165.568 6.46011   6
   5   0  -1 151.119 6.45603   9
   5   0  -1 160.105 6.51638  12
   5   0  -1 173.273 6.48420  12
  -5   0   1 154.396 6.47767  12
  -5   0   1 159.654 6.49190   9
  -5   0   1 168.255 6.50812   6
  -5   0   1 165.830 6.49136  10
  -5   0   1 161.676 6.46518  11
  -5   0   1 167.039 6.52984  12
  -5   0   1 159.472 6.42793  10
  -5   0   1 153.604 6.40187   7
  -5   0   1 175.000 6.48323   6
  -5   0   1 159.979 8.14967   1
   4   0  -1 92.6569 3.65553  10
   4   0  -1 92.9575 3.65540  12
   4   0  -1 87.0861 3.63910   9
   4   0  -1 83.8876 4.55890   2
   4   0  -1 93.2401 3.67593   6
   4   0  -1 89.2488 4.88999   5
   4   0  -1 94.3094 3.69547  12
   4   0  -1 87.4698 5.47571   5
   4   0  -1 92.5791 5.17809   2
   4   0  -1 84.2986 4.78179   3
   4   0  -1 94.6092 3.64579   6
   4   0  -1 89.7074 3.65780  10
   4   0  -1 87.4058 3.65448  11
  -4   0   1 87.0586 3.60186   7
  -4   0   1 94.2822 5.45670   5
  -4   0   1 88.7241 3.66724   9
  -4   0   1 89.5051 5.34897   3
  -4   0   1 96.5141 3.65980   6
  -4   0   1 92.0464 3.66249  12
  -4   0   1 90.7750 3.64917  11
  -4   0   1 85.3801 5.32602   5
  -4   0   1 91.6771 3.69391  12
  -4   0   1 90.9976 4.93514   1
  -4   0   1 96.8878 5.15135   2
  -4   0   1 84.4618 4.74925   2
  -4   0   1 92.9481 3.66691  10
  -4   0   1 92.9911 3.68005   6
   3   0  -1 140.474 6.33981   2
   3   0  -1 141.055 6.53967   3
   3   0  -1 143.309 6.71491   1
   3   0  -1 143.805 5.53910  12
   3   0  -1 142.716 5.53748  10
   3   0  -1 129.399 7.71370   5
   3   0  -1 144.879 6.73017   2
   3   0  -1 143.874 5.55241   6
   3   0  -1 138.287 5.52689   6
   3   0  -1 129.846 5.52165  11
   3   0  -1 130.386 5.51820   9
   3   0  -1 140.435 6.60083   5
   3   0  -1 148.952 5.56985  12
   3   0  -1 146.618 5.56074  10
  -3   0   1 142.943 5.54295  10
  -3   0   1 136.096 5.50199  10
  -3   0   1 138.459 7.01315   5
  -3   0   1 153.822 7.04127   5
  -3   0   1 140.689 6.67567   2
  -3   0   1 143.925 6.59678   2
  -3   0   1 136.595 6.88276   3
  -3   0   1 132.088 5.53189  12
  -3   0   1 133.242 5.52593  11
  -3   0   1 135.757 5.56007  12
  -3   0   1 137.539 6.60618   1
  -3   0   1 135.557 5.52890   6
   2   0  -1 135.230 6.32794   2
   2   0  -1 142.125 5.43713  12
   2   0  -1 140.015 5.42406  10
   2   0  -1 137.529 6.14883   2
   2   0  -1 135.795 6.33214   1
   2   0  -1 136.784 5.41640  11
   2   0  -1 129.901 5.42081  10
   2   0  -1 140.129 6.38070   5
   2   0  -1 136.862 5.44526  12
   2   0  -1 136.344 6.28298   3
   2   0  -1 140.184 5.43682   6
   2   0  -1 144.349 6.58104   5
   2   0  -1 134.202 5.41816   9
   2   0  -1 135.613 5.42496   6
  -2   0   1 147.126 6.40452   5
  -2   0   1 142.409 5.45409  12
  -2   0   1 135.432 5.42826  12
  -2   0   1 138.063 5.43352   9
  -2   0   1 140.498 5.42553  11
  -2   0   1 139.563 6.16590   1
  -2   0   1 127.553 5.41772   6
  -2   0   1 140.528 5.43977   6
  -2   0   1 129.571 5.40277  10
  -2   0   1 139.168 5.43013  10
  -2   0   1 135.447 6.48422   3
  -2   0   1 117.133 7.18401   2
  -2   0   1 145.105 6.39321   2
  -2   0   1 132.668 6.55224   5
   1   0  -1 3024.38 116.925   5
   1   0  -1 2875.11 116.957   5
   1   0  -1 2957.02 116.795   3
   1   0  -1 2976.19 116.691   2
   1   0  -1 2900.30 116.772   2
  -1   0   1 2898.29 116.899   3
  -1   0   1 2923.05 117.041   5
  -1   0   1 3023.81 116.877   5
  -1   0   1 3091.24 116.718   2
  -1   0   1 2961.05 116.806   2
   0   0  -1 550.761 23.0003   5
   0   0  -1 577.594 23.0783   5
   0   0  -1 564.245 22.8238   2
   0   0  -1 570.760 22.9201   2
   0   0   1 519.702 22.9888   5
   0   0   1 603.182 22.8649   2
   0   0   1 560.964 22.8900   2
   0   0   1 559.202 23.1183   5
  -1   0  -1 290.209 11.5750  12
  -1   0  -1 302.880 12.4943   2
  -1   0  -1 285.032 12.7399   3
  -1   0  -1 297.181 12.5153   5
  -1   0  -1 282.792 11.5531   6
  -1   0  -1 300.097 11.5677   6
  -1   0  -1 305.889 12.7686   5
   1   0   1 287.340 11.5609  12
   1   0   1 294.987 11.5550   6
   1   0   1 302.607 12.4142   2
   1   0   1 294.923 12.5901   5
   1   0   1 291.131 12.4603   2
   1   0   1 304.317 12.6364   5
   1   0   1 280.243 11.5605  10
  -2   0  -1 246.026 11.1299   2
  -2   0  -1 244.800 9.99940   7
  -2   0  -1 256.156 10.8110   2
  -2   0  -1 255.486 10.0449   6
  -2   0  -1 256.154 11.0207   5
  -2   0  -1 259.995 10.0213  10
  -2   0  -1 251.843 10.0095   9
  -2   0  -1 263.665 10.0189   6
  -2   0  -1 242.043 10.0514  12
  -2   0  -1 254.347 11.6888   5
  -2   0  -1 251.029 10.9341   3
  -2   0  -1 244.024 10.0178  10
  -2   0  -1 263.093 10.0314  12
   2   0   1 258.364 11.2436   5
   2   0   1 257.385 10.9179   2
   2   0   1 250.822 9.99499   7
   2   0   1 246.015 10.0298   9
   2   0   1 261.735 11.2730   3
   2   0   1 261.869 11.3572   5
   2   0   1 258.229 10.0206   6
   2   0   1 250.524 10.0531  12
   2   0   1 253.704 11.1369   2
   2   0   1 264.275 10.0324  12
   2   0   1 259.082 10.0462   6
   2   0   1 253.482 9.99877  10
  -3   0  -1 102.034 5.65656   2
  -3   0  -1 110.154 4.30125  10
  -3   0  -1 108.253 4.28819   9
  -3   0  -1 111.626 5.19747   2
  -3   0  -1 107.469 4.32764   6
  -3   0  -1 106.622 6.05524   5
  -3   0  -1 107.243 4.30123  12
  -3   0  -1 111.081 5.44340   5
  -3   0  -1 106.925 5.40483   3
  -3   0  -1 109.515 4.29254   6
  -3   0  -1 107.767 4.27550   7
  -3   0  -1 102.355 4.33665  12
  -3   0  -1 107.393 4.29931  10
   3   0   1 110.319 4.31586  12
   3   0   1 106.723 4.27171   7
   3   0   1 109.749 5.70206   2
   3   0   1 103.932 4.32437  10
   3   0   1 105.471 5.78211   3
   3   0   1 109.820 4.34399  12
   3   0   1 109.212 5.39988   1
   3   0   1 114.279 5.90704   5
   3   0   1 104.837 4.31590   9
   3   0   1 111.399 4.33115   6
   3   0   1 105.202 5.31248   2
   3   0   1 103.463 5.90384   5
   3   0   1 107.512 4.27302  10
  -4   0  -1 316.331 12.4659   6
  -4   0  -1 318.907 14.1212   1
  -4   0  -1 317.314 12.4105   9
  -4   0  -1 305.766 12.4284  12
  -4   0  -1 321.954 12.4310  10
  -4   0  -1 314.002 13.9935   5
  -4   0  -1 311.355 14.8364   3
  -4   0  -1 306.951 14.9483   5
  -4   0  -1 314.241 12.3944   7
  -4   0  -1 293.965 14.2874   2
  -4   0  -1 310.656 14.9053   2
  -4   0  -1 324.748 12.4339  10
  -4   0  -1 322.224 12.4164   6
  -4   0  -1 302.362 12.4748  12
   4   0   1 302.186 14.6820   5
   4   0   1 294.195 14.3971   3
   4   0   1 340.740 12.4789   6
   4   0   1 314.704 12.3949   7
   4   0   1 298.555 12.4606  10
   4   0   1 321.163 14.2972   2
   4   0   1 314.288 12.4310   6
   4   0   1 345.305 12.4969  12
   4   0   1 332.753 14.7978   5
   4   0   1 296.123 13.7837   2
   4   0   1 321.735 12.4861  12
   4   0   1 308.941 12.4510   9
  -5   0  -1 192.253 10.1156   1
  -5   0  -1 209.194 8.22416  11
  -5   0  -1 221.874 8.20489   7
  -5   0  -1 212.633 8.25372  10
  -5   0  -1 200.056 8.22283   6
  -5   0  -1 196.903 8.24293  10
  -5   0  -1 214.377 8.29683   6
  -5   0  -1 208.659 8.31237  12
  -5   0  -1 209.077 8.22600   9
   5   0   1 209.918 8.25230   6
   5   0   1 211.892 8.20748   7
   5   0   1 212.404 8.31416  12
   5   0   1 187.127 8.27980  10
   5   0   1 199.084 8.34648   6
   5   0   1 206.495 8.27909   9
   5   0   1 214.602 8.20479  10
   5   0   1 208.640 10.2100   1
   5   0   1 209.258 8.26359  12
  -6   0  -1 0.64532 0.11034   9
  -6   0  -1 0.79339 0.13074   7
  -6   0  -1 0.54182 0.12556  12
  -6   0  -1 0.79659 0.13937  11
  -6   0  -1 0.68462 0.15360  10
  -6   0  -1 0.88264 0.19215   6
  -6   0  -1 1.15777 0.21702  12
  -6   0  -1 1.01449 0.16204  10
   6   0   1 1.01056 0.14729  10
   6   0   1 0.82101 0.18617   9
   6   0   1 0.93763 0.19953   6
   6   0   1 0.74771 0.16161  12
   6   0   1 0.74457 0.15118   6
   6   0   1 0.82970 0.20496  10
   6   0   1 0.82485 0.19575  12
  -7   0  -1 36.4141 1.58755  11
  -7   0  -1 37.3467 1.71961   6
  -7   0  -1 39.8067 1.76283  12
  -7   0  -1 39.1935 1.57943   7
  -7   0  -1 35.4050 1.64437  10
  -7   0  -1 36.2464 1.64693  12
   7   0   1 34.7422 1.69731   6
   7   0   1 35.2779 1.68024   9
   7   0   1 35.3852 1.69585  10
   7   0   1 39.8669 1.69983   6
   7   0   1 34.7072 1.64767  12
   7   0   1 37.0443 1.74367  12
  -8   0  -1 5.38270 0.48304   6
  -8   0  -1 6.00205 0.53576  12
  -8   0  -1 5.73734 0.37118   7
  -8   0  -1 5.48518 0.43190  10
  -8   0  -1 5.43948 0.36740  11
   8   0   1 4.74857 0.41283  12
   8   0   1 5.89722 0.49373  10
   8   0   1 5.18727 0.46539   9
   8   0   1 6.47694 0.51010   6
   8   0   1 5.58127 0.50333  12
  -9   0  -1 1.41205 0.29320   6
  -9   0  -1 1.91531 0.31373  10
  -9   0  -1 1.97058 0.24761   7
  -9   0  -1 1.45846 0.33407  12
   9   0   1 1.84818 0.34588   6
   9   0   1 1.53165 0.31144   9
   9   0   1 1.98657 0.36071  12
   9   0   1 1.35983 0.29404  10
 -10   0  -1 40.0418 1.91322  10
 -10   0  -1 41.8095 2.03434   6
 -10   0  -1 39.8955 2.05149  12
 -10   0  -1 39.9129 1.74763   7
  10   0   1 37.4117 1.98783  10
  10   0   1 36.2989 1.96377   9
  10   0   1 42.3853 2.09562  12
  10   0   1 40.6276 2.01848   6
 -11   0  -1 74.1885 3.11140   7
 -11   0  -1 70.0957 3.47637  12
 -11   0  -1 76.0803 3.45813   6
 -11   0  -1 74.4843 3.32336  10
  11   0   1 82.5460 3.84926   6
  11   0   1 71.5541 3.44050  10
  11   0   1 75.8769 3.54022  12
  11   0   1 71.0355 3.42536   9
 -12   0  -1 3.27925 0.53615   6
  12   0   1 2.88774 0.56218  12
 -13   1   1 3.74202 0.56445   6
 -13   1   1 2.74454 0.43236  10
  12  -1  -1 0.47770 0.26914   9
  12  -1  -1 0.22032 0.25516  10
  12  -1  -1 0.39704 0.25251  12
  12  -1  -1 0.97337 0.28006   6
 -12   1   1 0.48633 0.24402  10
 -12   1   1 0.49147 0.28863   6
  11  -1  -1 10.4718 0.79969  12
  11  -1  -1 11.7589 0.79133  10
  11  -1  -1 10.3359 0.73556   9
  11  -1  -1 10.8700 0.76945   6
 -11   1   1 10.7367 0.80643  12
 -11   1   1 11.5564 0.72002  10
 -11   1   1 10.9641 0.76977   6
  10  -1  -1 28.3776 1.55854  12
  10  -1  -1 26.9174 1.43146   9
  10  -1  -1 27.4144 1.45025  10
  10  -1  -1 32.0365 1.49461   6
  10  -1  -1 29.5402 1.50472  12
 -10   1   1 30.6907 1.51056  12
 -10   1   1 30.1929 1.49433  10
 -10   1   1 28.5080 1.20213   7
 -10   1   1 30.4537 1.46769   6
   9  -1  -1 3.73945 0.37888  12
   9  -1  -1 3.75661 0.36649   6
   9  -1  -1 3.98793 0.39837   9
   9  -1  -1 3.16778 0.40683  12
  -9   1   1 3.44176 0.38944  12
  -9   1   1 3.60943 0.32724  10
  -9   1   1 4.20911 0.23159   7
  -9   1   1 4.06711 0.37776   6
   8  -1  -1 64.4935 2.72986  10
   8  -1  -1 63.8535 2.70706   6
   8  -1  -1 60.2311 2.78934  12
   8  -1  -1 60.9523 2.72451  12
   8  -1  -1 61.8254 2.76736   6
   8  -1  -1 67.1694 2.71366   9
  -8   1   1 66.2958 2.55765   7
  -8   1   1 66.3528 2.72198   6
  -8   1   1 61.2751 2.65378  10
  -8   1   1 62.0533 2.71431  11
  -8   1   1 66.4445 2.75001  12
   7  -1  -1 703.367 27.0541  12
   7  -1  -1 680.365 27.0249   6
   7  -1  -1 683.032 27.0916   6
   7  -1  -1 687.706 27.1294  12
   7  -1  -1 662.457 27.0509  10
   7  -1  -1 683.635 27.0306   9
  -7   1   1 689.092 27.0372   6
  -7   1   1 661.421 27.0417  11
  -7   1   1 678.434 26.9895  10
  -7   1   1 691.580 27.0581  12
  -7   1   1 720.784 27.1045  10
  -7   1   1 698.017 26.9085   7
   6  -1  -1 42.1967 1.84800  11
   6  -1  -1 42.4301 1.84029   9
   6  -1  -1 42.1704 1.86215  10
   6  -1  -1 45.8471 1.86513  12
   6  -1  -1 43.6275 1.89084   6
   6  -1  -1 42.0689 1.90690  12
   6  -1  -1 44.0454 1.83750   6
  -6   1   1 43.6790 1.89287   6
  -6   1   1 44.2259 1.87786  10
  -6   1   1 42.2151 1.90748   9
  -6   1   1 43.2375 1.74229   7
  -6   1   1 43.4832 1.86253  11
  -6   1   1 42.9841 1.86127  12
  -6   1   1 47.3827 1.85628   6
   5  -1  -1 24.9975 1.12985  10
   5  -1  -1 25.1140 1.10822  11
   5  -1  -1 26.5729 1.15606   6
   5  -1  -1 27.1316 1.12077  10
   5  -1  -1 25.9344 1.12400  12
   5  -1  -1 25.8850 2.36575   1
   5  -1  -1 25.0340 1.16592  12
   5  -1  -1 24.4385 1.11202   9
   5  -1  -1 24.4575 1.10431   6
  -5   1   1 26.0341 1.14186  10
  -5   1   1 24.2109 2.12670   1
  -5   1   1 25.6204 1.12791  12
  -5   1   1 25.4452 1.13671  11
  -5   1   1 24.3946 1.03057   7
  -5   1   1 24.8289 1.16915   9
  -5   1   1 27.4527 1.18853  12
  -5   1   1 25.2375 1.11675   6
  -5   1   1 27.3489 1.08603  10
  -5   1   1 26.3178 1.15658   6
   4  -1  -1 76.0741 4.48891   2
   4  -1  -1 74.6706 4.39844   1
   4  -1  -1 68.1179 2.92777   6
   4  -1  -1 74.6190 2.95248  10
   4  -1  -1 70.9281 2.96343   6
   4  -1  -1 70.5057 2.94587   9
   4  -1  -1 68.0301 2.92484  11
   4  -1  -1 74.3750 2.98608  12
   4  -1  -1 80.2550 2.95450  12
   4  -1  -1 80.9918 4.53336   3
   4  -1  -1 73.7929 4.13919   5
   4  -1  -1 71.0011 3.79868   2
   4  -1  -1 73.7886 4.69325   5
   4  -1  -1 73.5258 2.93338  10
  -4   1   1 65.3583 2.93402  12
  -4   1   1 78.2726 4.53740   5
  -4   1   1 69.9132 3.99870   2
  -4   1   1 78.7576 4.29388   2
  -4   1   1 74.8388 2.90445  10
  -4   1   1 71.8076 2.99520   9
  -4   1   1 69.7098 2.95561  10
  -4   1   1 75.8889 2.99444  12
  -4   1   1 71.0889 4.65492   5
  -4   1   1 68.5415 2.90158   7
  -4   1   1 75.9863 3.01304  11
  -4   1   1 72.7642 2.93726   6
  -4   1   1 67.0585 3.98734   1
  -4   1   1 77.1258 2.98233   6
   3  -1  -1 382.641 15.6564   2
   3  -1  -1 363.004 14.9231  10
   3  -1  -1 400.234 14.9470   6
   3  -1  -1 380.063 14.9084  10
   3  -1  -1 374.722 14.9456   9
   3  -1  -1 379.452 16.4291   5
   3  -1  -1 371.382 14.9222  11
   3  -1  -1 380.367 16.4803   3
   3  -1  -1 393.323 15.9659   5
   3  -1  -1 370.981 14.9468  12
   3  -1  -1 396.066 16.2577   2
  -3   1   1 372.701 14.8658   7
  -3   1   1 362.910 14.9308  10
  -3   1   1 381.185 14.9816   9
  -3   1   1 386.103 16.9794   3
  -3   1   1 353.499 14.9077   6
  -3   1   1 394.135 14.9675  12
  -3   1   1 422.431 16.2572   5
  -3   1   1 395.922 14.9849   6
  -3   1   1 382.031 15.8731   2
  -3   1   1 390.170 16.5399   5
  -3   1   1 352.891 14.9114  12
  -3   1   1 382.401 16.0673   2
  -3   1   1 359.930 14.9405  11
  -3   1   1 377.493 14.8843  10
   2  -1  -1 138.396 5.99905   2
   2  -1  -1 134.925 5.34716   6
   2  -1  -1 136.344 6.28648   5
   2  -1  -1 132.911 5.35645  12
   2  -1  -1 133.866 6.80804   3
   2  -1  -1 131.163 5.30563   7
   2  -1  -1 137.243 6.29776   1
   2  -1  -1 136.524 6.57512   5
   2  -1  -1 129.292 6.30566   2
   2  -1  -1 141.748 5.36817  12
   2  -1  -1 141.215 5.36064   6
   2  -1  -1 141.576 5.32741  10
   2  -1  -1 131.073 5.34517  10
   2  -1  -1 127.278 5.35597  11
   2  -1  -1 129.283 5.37911   9
  -2   1   1 131.693 5.36585  11
  -2   1   1 136.480 5.37477  12
  -2   1   1 130.876 5.34204  10
  -2   1   1 139.788 6.30819   2
  -2   1   1 139.125 5.36416   6
  -2   1   1 137.357 6.63327   5
  -2   1   1 133.573 5.30250  10
  -2   1   1 133.216 5.29755   7
  -2   1   1 136.749 5.39945   9
  -2   1   1 141.405 6.10004   2
  -2   1   1 127.966 6.48437   1
  -2   1   1 134.781 7.03246   3
   1  -1  -1 436.626 19.5956   3
   1  -1  -1 468.703 18.9874   4
   1  -1  -1 453.880 19.0572   5
   1  -1  -1 450.264 19.0765   5
   1  -1  -1 457.995 18.8389   2
  -1   1   1 481.721 19.2054   4
  -1   1   1 455.263 19.1041   5
  -1   1   1 460.367 19.1671   5
  -1   1   1 464.169 18.8641   2
  -1   1   1 433.973 19.6213   3
  -1   1   1 470.428 18.7820   2
   0  -1  -1 311.579 14.0909   2
   0  -1  -1 318.953 13.6888   5
   0  -1  -1 331.376 13.9688   5
   0  -1  -1 328.219 13.4013   2
   0  -1  -1 324.515 12.7012  10
   0   1   1 320.777 13.6028   2
   0   1   1 315.207 12.7035   6
   0   1   1 316.644 12.6923  10
   0   1   1 322.259 13.7876   5
   0   1   1 341.081 13.5451   2
  -1  -1  -1 193.280 8.83893   2
  -1  -1  -1 199.532 7.72146   6
  -1  -1  -1 198.396 7.73390  12
  -1  -1  -1 195.585 9.16014   5
  -1  -1  -1 197.566 7.73392  10
  -1  -1  -1 193.660 7.69717  10
  -1  -1  -1 185.747 7.73814  12
  -1  -1  -1 189.530 7.70308   7
  -1  -1  -1 197.494 8.65118   1
  -1  -1  -1 200.800 8.74094   5
  -1  -1  -1 191.803 7.73240   6
  -1  -1  -1 198.641 8.53962   2
   1   1   1 199.350 8.66166   2
   1   1   1 182.347 7.74536  12
   1   1   1 191.649 7.69862   7
   1   1   1 187.314 7.73726   6
   1   1   1 193.010 8.59684   2
   1   1   1 192.373 7.71194   6
   1   1   1 195.801 7.68340  10
   1   1   1 197.029 7.74600  10
   1   1   1 216.672 9.07092   5
   1   1   1 208.557 8.92529   5
   1   1   1 203.960 7.72153  12
  -2  -1  -1 194.247 8.94283   2
  -2  -1  -1 199.381 8.77632   1
  -2  -1  -1 203.766 7.68433  12
  -2  -1  -1 194.101 7.65604  10
  -2  -1  -1 186.025 7.69343  10
  -2  -1  -1 193.518 9.35671   5
  -2  -1  -1 197.927 8.50086   2
  -2  -1  -1 194.222 9.12751   3
  -2  -1  -1 194.458 7.70562  12
  -2  -1  -1 203.545 7.66819   6
  -2  -1  -1 188.209 7.65353   7
  -2  -1  -1 189.709 7.69495   6
   2   1   1 199.556 9.19736   5
   2   1   1 193.752 9.03388   5
   2   1   1 188.254 7.71126  12
   2   1   1 193.520 7.63713  10
   2   1   1 197.109 7.65730   7
   2   1   1 196.457 8.70677   2
   2   1   1 189.081 7.70343  10
   2   1   1 193.383 7.66988  12
   2   1   1 195.715 8.85885   2
   2   1   1 188.351 7.69540   6
  -3  -1  -1 365.594 17.4827   5
  -3  -1  -1 385.540 16.7106   5
  -3  -1  -1 398.968 15.3761  12
  -3  -1  -1 391.237 15.3320  10
  -3  -1  -1 385.498 15.3170  10
  -3  -1  -1 405.217 15.3647   6
  -3  -1  -1 391.444 16.8308   1
  -3  -1  -1 384.251 17.0055   2
  -3  -1  -1 399.344 16.9314   3
  -3  -1  -1 382.172 15.3275  12
  -3  -1  -1 382.444 15.3271   9
  -3  -1  -1 389.922 15.3092   7
  -3  -1  -1 387.144 16.3230   2
  -3  -1  -1 384.046 15.3144   6
   3   1   1 381.610 16.9478   2
   3   1   1 371.230 15.3065   7
   3   1   1 391.364 15.3816  12
   3   1   1 385.527 15.2912  10
   3   1   1 408.408 15.3763  10
   3   1   1 400.358 17.2196   5
   3   1   1 355.066 15.3667   9
   3   1   1 402.725 15.3631   6
   3   1   1 412.083 15.3313   6
   3   1   1 397.107 15.3404  12
   3   1   1 410.695 16.6309   2
   3   1   1 375.648 17.5857   3
   3   1   1 382.974 17.2948   5
  -4  -1  -1 160.831 6.31829   9
  -4  -1  -1 161.496 6.33343  10
  -4  -1  -1 161.857 6.31503   6
  -4  -1  -1 153.787 6.32297  12
  -4  -1  -1 145.777 6.30789  10
  -4  -1  -1 167.802 6.30550   7
  -4  -1  -1 146.341 7.95316   1
  -4  -1  -1 152.544 6.36292   6
  -4  -1  -1 171.009 6.40084  12
   4   1   1 157.491 6.31172   7
   4   1   1 163.248 6.37363   6
   4   1   1 155.421 6.37864  10
   4   1   1 156.770 6.39382  12
   4   1   1 149.952 6.37864   9
   4   1   1 158.141 6.33943  12
   4   1   1 162.199 6.29114  10
   4   1   1 160.369 7.99602   1
   4   1   1 165.786 6.33341   6
  -5  -1  -1 540.869 20.6742   6
  -5  -1  -1 513.590 20.6020  10
  -5  -1  -1 495.958 20.5847   6
  -5  -1  -1 511.107 20.6128  12
  -5  -1  -1 538.365 20.5746   7
  -5  -1  -1 556.073 20.7008  12
   5   1   1 552.300 20.6236   6
   5   1   1 569.017 20.6180  10
   5   1   1 529.831 20.7413   6
   5   1   1 496.025 20.5876   7
   5   1   1 477.395 20.6625   9
   5   1   1 497.356 20.6696  10
  -6  -1  -1 18.9639 0.94071  12
  -6  -1  -1 20.1127 0.94770  11
  -6  -1  -1 19.5698 1.01145   6
  -6  -1  -1 19.4194 0.90713   7
  -6  -1  -1 18.8650 0.93821  10
  -6  -1  -1 19.7419 1.11751  12
  -6  -1  -1 19.8764 0.93366   6
   6   1   1 18.2959 0.99789  10
   6   1   1 19.8705 0.97341  12
   6   1   1 20.5999 1.04822  12
   6   1   1 20.5822 0.96181   6
   6   1   1 20.7692 1.01976   6
  -7  -1  -1 113.281 4.67957  12
  -7  -1  -1 101.151 4.54943  12
  -7  -1  -1 115.985 4.49329   7
  -7  -1  -1 111.243 4.52196  11
  -7  -1  -1 105.960 4.62938   6
  -7  -1  -1 115.055 4.56781  10
   7   1   1 113.479 4.67315  12
   7   1   1 105.295 4.56939  12
   7   1   1 110.207 4.64437   6
   7   1   1 117.045 4.67317   9
  -8  -1  -1 11.2021 0.70215  10
  -8  -1  -1 10.9576 0.75312   6
  -8  -1  -1 12.5430 0.63611   7
  -8  -1  -1 12.3878 0.81883  12
   8   1   1 12.4934 0.81609  12
   8   1   1 11.3999 0.76843   6
   8   1   1 10.9710 0.91766   9
   8   1   1 11.0928 0.91174  10
  -9  -1  -1 1.65824 0.29433  10
  -9  -1  -1 2.33747 0.26805   7
  -9  -1  -1 2.06983 0.39518  12
  -9  -1  -1 2.15277 0.38021   6
   9   1   1 2.45774 0.42903  12
   9   1   1 1.54770 0.31337  10
   9   1   1 1.53251 0.33446   6
   9   1   1 1.77172 0.34240   9
 -10  -1  -1 0.60210 0.26692   6
 -10  -1  -1 0.55903 0.18800   7
 -10  -1  -1 -0.0193 0.24456  12
 -10  -1  -1 0.33682 0.19824  10
  10   1   1 0.50301 0.27507  12
  10   1   1 0.65464 0.26592   6
  10   1   1 0.60234 0.25857  10
  10   1   1 0.20004 0.22933   9
 -11  -1  -1 0.14947 0.26096   6
 -11  -1  -1 0.64403 0.27659  10
 -11  -1  -1 0.31395 0.31456  12
  11   1   1 0.05084 0.22035   6
  11   1   1 0.80266 0.30434   9
  11   1   1 0.27830 0.23709  10
  11   1   1 0.44576 0.29105  12
  12   1   1 34.1501 1.99982  12
 -13   2   1 5.00814 0.73914  10
  12  -2  -1 11.8434 0.80896   9
  12  -2  -1 9.60377 0.85230   6
  12  -2  -1 11.2375 0.81956  10
  12  -2  -1 11.8739 0.87911  12
 -12   2   1 11.1592 0.82949   6
 -12   2   1 11.5628 0.72383  10
  11  -2  -1 33.7685 1.71260   9
  11  -2  -1 37.5746 1.81895  12
  11  -2  -1 33.5306 1.74102  10
  11  -2  -1 34.4855 1.76132   6
 -11   2   1 38.7228 1.79506   6
 -11   2   1 36.8347 1.69339  10
 -11   2   1 33.2709 1.78077  12
  10  -2  -1 13.0839 0.79796   9
  10  -2  -1 12.6415 0.82973  12
  10  -2  -1 13.3335 0.81884  10
  10  -2  -1 13.8831 0.83050   6
  10  -2  -1 13.1840 0.90757  12
 -10   2   1 14.5560 0.84503   6
 -10   2   1 13.6771 0.76259  10
 -10   2   1 13.6865 0.83158  12
   9  -2  -1 33.6883 1.64017   6
   9  -2  -1 34.8236 1.57005   6
   9  -2  -1 31.0967 1.62700   9
   9  -2  -1 29.0493 1.61724  12
   9  -2  -1 34.3197 1.59361  10
  -9   2   1 35.7744 1.52115  10
  -9   2   1 31.9930 1.55491  11
  -9   2   1 33.0105 1.58083  12
  -9   2   1 36.6560 1.58286   6
   8  -2  -1 3.98980 0.34286   6
   8  -2  -1 4.27696 0.36667  10
   8  -2  -1 3.41402 0.35534   6
   8  -2  -1 4.30531 0.36357  12
   8  -2  -1 4.39388 0.35717   9
  -8   2   1 3.95484 0.34762  10
  -8   2   1 4.26255 0.36199  12
  -8   2   1 3.95171 0.34594  11
  -8   2   1 3.92204 0.31106  10
   7  -2  -1 35.6370 1.59669   6
   7  -2  -1 34.6280 1.51452  11
   7  -2  -1 34.6224 1.53055   9
   7  -2  -1 36.9051 1.55060  10
   7  -2  -1 35.0976 1.51936   6
   7  -2  -1 33.4268 1.60385  12
   7  -2  -1 33.7920 1.52948  12
   7  -2  -1 35.0265 1.55244  10
  -7   2   1 32.8447 1.54762  11
  -7   2   1 34.6397 1.54130  12
  -7   2   1 34.2682 1.49070  10
  -7   2   1 36.9956 1.53311   6
  -7   2   1 33.9347 1.54640  10
   6  -2  -1 43.4701 1.87562  10
   6  -2  -1 43.1741 1.86134  12
   6  -2  -1 45.0441 1.91882   6
   6  -2  -1 41.5669 1.92076  12
   6  -2  -1 40.2823 1.84609  10
   6  -2  -1 46.4399 1.85097  11
   6  -2  -1 45.5945 1.85212   6
   6  -2  -1 43.5615 1.87008   9
  -6   2   1 44.1834 1.88652  10
  -6   2   1 48.7768 1.83550  10
  -6   2   1 43.1054 1.93624  12
  -6   2   1 44.1669 1.85243   6
  -6   2   1 42.1497 1.88862  11
  -6   2   1 41.8581 1.87127  12
  -6   2   1 45.0888 1.98034   9
  -6   2   1 46.5430 1.92645   6
   5  -2  -1 258.349 10.2303  12
   5  -2  -1 242.271 10.1211   9
   5  -2  -1 264.363 10.0873  10
   5  -2  -1 256.730 10.1403   6
   5  -2  -1 263.005 10.2327   6
   5  -2  -1 249.014 10.1514  12
   5  -2  -1 273.853 12.2928   1
   5  -2  -1 251.738 10.1069  10
   5  -2  -1 247.555 10.0803  11
  -5   2   1 257.149 10.1414  11
  -5   2   1 253.140 10.0868   6
  -5   2   1 253.017 10.1657  12
  -5   2   1 257.580 10.1191  10
  -5   2   1 252.279 10.0560  10
  -5   2   1 255.624 10.1423   6
  -5   2   1 252.452 10.2054   9
  -5   2   1 259.279 11.5673   1
   4  -2  -1 211.980 10.3093   5
   4  -2  -1 195.104 8.30741  12
   4  -2  -1 206.470 9.93849   2
   4  -2  -1 192.193 10.2176   3
   4  -2  -1 198.856 9.09637   2
   4  -2  -1 203.716 8.27114  12
   4  -2  -1 226.173 9.95721   1
   4  -2  -1 205.204 8.25845   6
   4  -2  -1 200.806 8.27949  10
   4  -2  -1 205.468 8.28375  11
   4  -2  -1 219.838 8.25936  10
   4  -2  -1 200.518 8.31604   9
   4  -2  -1 222.024 8.31037   6
  -4   2   1 210.437 8.23212  10
  -4   2   1 207.825 9.30993   2
  -4   2   1 220.475 8.31907   6
  -4   2   1 216.732 8.28852  10
  -4   2   1 202.539 8.25726   6
  -4   2   1 219.273 11.5920   3
  -4   2   1 206.574 9.78134   2
  -4   2   1 216.209 8.33576  12
  -4   2   1 218.929 8.39018   9
  -4   2   1 209.914 10.2256   5
  -4   2   1 203.600 9.36962   1
   3  -2  -1 3.34133 0.19397   6
   3  -2  -1 3.21012 0.76564   5
   3  -2  -1 3.12665 0.80658   1
   3  -2  -1 3.27946 0.20833  10
   3  -2  -1 4.63257 1.08656   2
   3  -2  -1 3.26916 0.20482  12
   3  -2  -1 3.22809 0.25058   9
   3  -2  -1 3.52537 1.20421   5
   3  -2  -1 3.20610 0.21753   6
   3  -2  -1 2.60175 0.60975   2
   3  -2  -1 3.13248 1.27599   3
   3  -2  -1 3.11786 0.22586  11
   3  -2  -1 3.17426 0.22019  12
   3  -2  -1 2.94625 0.15034   7
   3  -2  -1 3.30738 0.17985  10
  -3   2   1 3.44070 0.22475   6
  -3   2   1 2.37269 0.79990   2
  -3   2   1 3.47846 0.26977   9
  -3   2   1 3.33282 0.23394  11
  -3   2   1 4.30256 1.00922   5
  -3   2   1 3.06164 0.18417  10
  -3   2   1 5.42787 1.61403   4
  -3   2   1 4.85638 1.08827   2
  -3   2   1 1.28625 1.25672   3
  -3   2   1 3.19204 0.23340  12
  -3   2   1 5.28136 1.34453   5
  -3   2   1 3.28246 0.18621  12
  -3   2   1 3.14873 0.15732  10
  -3   2   1 3.04334 0.60230   1
   2  -2  -1 61.0868 2.42663  12
   2  -2  -1 61.1913 2.37411   7
   2  -2  -1 57.8417 2.40375   6
   2  -2  -1 61.1042 2.37448  10
   2  -2  -1 62.9098 3.67891   5
   2  -2  -1 59.5461 2.92907   2
   2  -2  -1 61.2218 4.43936   3
   2  -2  -1 55.7726 2.45529  11
   2  -2  -1 63.2599 3.36190   1
   2  -2  -1 60.8317 2.46586  12
   2  -2  -1 61.7657 2.42309   6
   2  -2  -1 57.1556 3.42804   2
   2  -2  -1 62.5222 2.40909  10
   2  -2  -1 62.4250 3.30033   5
   2  -2  -1 65.3903 4.29494   4
   2  -2  -1 57.0942 2.48567   9
  -2   2   1 57.6296 3.23591   5
  -2   2   1 59.0087 2.36863   7
  -2   2   1 57.9696 2.45311  11
  -2   2   1 58.3822 2.38206  12
  -2   2   1 55.3019 4.45716   4
  -2   2   1 60.0013 2.43287  12
  -2   2   1 60.0131 3.02118   1
  -2   2   1 57.8147 2.42069   6
  -2   2   1 64.2194 3.48588   2
  -2   2   1 57.5462 2.49327   9
  -2   2   1 61.5402 3.71145   5
  -2   2   1 61.2953 4.63415   3
   1  -2  -1 87.1012 4.24760   2
   1  -2  -1 83.3038 3.53448   7
   1  -2  -1 88.8578 4.56076   5
   1  -2  -1 88.7677 3.62464  11
   1  -2  -1 93.4661 4.73995   5
   1  -2  -1 86.5099 3.58105  12
   1  -2  -1 89.4365 3.53803  10
   1  -2  -1 94.7858 3.57437   6
   1  -2  -1 91.5991 5.61790   4
   1  -2  -1 90.6189 4.35804   2
   1  -2  -1 90.3092 5.80749   3
  -1   2   1 87.5407 3.55368   6
  -1   2   1 89.2662 3.53748   7
  -1   2   1 90.1631 3.55557  12
  -1   2   1 89.6668 3.61157  11
  -1   2   1 83.3632 4.44167   2
  -1   2   1 90.4635 4.60655   5
  -1   2   1 91.1030 4.67018   5
  -1   2   1 90.8621 4.39226   1
  -1   2   1 86.7869 3.55469  12
  -1   2   1 87.8548 5.60789   4
  -1   2   1 97.8270 4.26791   1
   0  -2  -1 1097.34 45.3406   2
   0  -2  -1 1169.20 45.6660   5
   0  -2  -1 1147.15 44.7412   2
   0  -2  -1 1148.33 45.1790   5
   0   2   1 1101.38 45.5161   5
   0   2   1 1180.97 45.1654   2
   0   2   1 1107.19 45.2198   5
   0   2   1 1058.38 45.0344   2
  -1  -2  -1 2588.53 99.8594   5
  -1  -2  -1 2498.33 99.3792   2
  -1  -2  -1 2440.07 100.136   2
  -1  -2  -1 2526.41 100.528   5
   1   2   1 2519.43 99.7170   2
   1   2   1 2571.44 100.020   5
   1   2   1 2500.99 99.8212   2
  -2  -2  -1 8.04774 0.41498  12
  -2  -2  -1 6.75482 1.42264   2
  -2  -2  -1 8.53258 0.45311  12
  -2  -2  -1 8.45649 0.42708  10
  -2  -2  -1 8.16899 0.40243   6
  -2  -2  -1 7.38643 1.51506   5
  -2  -2  -1 9.14771 1.37792   5
  -2  -2  -1 9.54588 1.44270   1
  -2  -2  -1 7.92202 0.43647   6
  -2  -2  -1 8.43336 1.79439   3
  -2  -2  -1 8.67907 0.45329   9
  -2  -2  -1 7.81969 0.38996  10
  -2  -2  -1 8.41125 1.06173   2
   2   2   1 8.19061 0.45558  10
   2   2   1 9.43096 1.04499   1
   2   2   1 7.19706 1.34673   2
   2   2   1 8.26849 0.40209   6
   2   2   1 7.25686 0.44965  12
   2   2   1 8.22890 0.44608   6
   2   2   1 9.01564 0.41976  12
   2   2   1 10.1187 1.63376   5
   2   2   1 9.68297 1.29847   2
   2   2   1 8.13843 0.41404   7
   2   2   1 8.91227 0.39949  10
   2   2   1 8.21352 1.50167   5
  -3  -2  -1 409.688 15.6996  12
  -3  -2  -1 406.492 15.6309   7
  -3  -2  -1 412.350 15.6478  10
  -3  -2  -1 386.617 15.6178  10
  -3  -2  -1 397.283 15.6412  12
  -3  -2  -1 402.599 15.6595   9
  -3  -2  -1 406.067 16.8551   2
  -3  -2  -1 380.047 18.2961   5
  -3  -2  -1 396.256 15.6855   6
  -3  -2  -1 389.857 15.6218   6
  -3  -2  -1 386.495 17.0927   5
  -3  -2  -1 353.663 17.4133   2
  -3  -2  -1 424.544 17.9651   3
   3   2   1 397.575 17.1567   1
   3   2   1 402.742 17.0766   2
   3   2   1 410.983 15.6486  12
   3   2   1 392.808 17.8841   5
   3   2   1 393.064 15.6376   7
   3   2   1 367.957 15.6934  12
   3   2   1 396.361 15.6848   6
   3   2   1 403.804 15.6047  10
   3   2   1 398.338 15.6328   6
   3   2   1 393.676 17.4904   2
   3   2   1 398.254 18.7070   5
   3   2   1 408.257 15.7017  10
  -4  -2  -1 258.854 9.98993  12
  -4  -2  -1 252.241 9.89905   6
  -4  -2  -1 243.644 11.9234   1
  -4  -2  -1 265.834 9.92835  10
  -4  -2  -1 240.466 9.96208   6
  -4  -2  -1 227.114 9.96087  12
  -4  -2  -1 251.409 9.91839   9
  -4  -2  -1 245.926 9.89293   7
  -4  -2  -1 244.629 9.89464  10
   4   2   1 248.191 9.91582   7
   4   2   1 251.402 9.87833  10
   4   2   1 251.201 9.99331  10
   4   2   1 256.953 11.9143   1
   4   2   1 266.260 9.97915   6
   4   2   1 246.070 9.91707  12
   4   2   1 253.390 9.91349   6
   4   2   1 245.991 9.99288  12
  -5  -2  -1 97.2148 4.09057   6
  -5  -2  -1 98.0045 3.99620   7
  -5  -2  -1 94.3773 4.01978  12
  -5  -2  -1 103.106 4.01364  10
  -5  -2  -1 99.0940 4.01012   9
  -5  -2  -1 98.6913 4.11021  12
  -5  -2  -1 98.1258 4.02350  10
  -5  -2  -1 96.6331 4.00120   6
   5   2   1 104.944 4.13552  12
   5   2   1 98.8695 4.11041  10
   5   2   1 90.1413 4.02212  12
   5   2   1 98.0513 4.15994   6
   5   2   1 104.031 4.03051   6
   5   2   1 104.657 3.99940  10
   5   2   1 92.7226 4.11497   9
  -6  -2  -1 28.1187 1.27754   6
  -6  -2  -1 29.3516 1.26126   7
  -6  -2  -1 28.1750 1.40208  12
  -6  -2  -1 29.0127 1.29342  10
  -6  -2  -1 26.6743 1.28548  12
  -6  -2  -1 27.4401 1.36587   6
   6   2   1 27.6681 1.40283   9
   6   2   1 27.0408 1.37632  10
   6   2   1 28.8232 1.37995   6
   6   2   1 29.4978 1.31776  12
  -7  -2  -1 85.2122 3.64223  10
  -7  -2  -1 91.4165 3.79446  12
  -7  -2  -1 81.3238 3.65002  12
  -7  -2  -1 91.1414 3.60299   7
  -7  -2  -1 86.0119 3.74973   6
   7   2   1 83.1109 3.77498   9
   7   2   1 83.6869 3.75752  10
   7   2   1 88.4642 3.75823   6
   7   2   1 95.8655 3.82049  12
  -8  -2  -1 3.94680 0.49321  12
  -8  -2  -1 4.90256 0.36556   7
  -8  -2  -1 3.92040 0.39616  10
   8   2   1 3.69418 0.45246  10
   8   2   1 4.23984 0.48198  12
   8   2   1 3.70944 0.43526   6
   8   2   1 3.58350 0.49948   9
  -9  -2  -1 1.11758 0.31799  12
  -9  -2  -1 1.75618 0.36224   6
  -9  -2  -1 1.56850 0.25327   7
  -9  -2  -1 1.99712 0.33353  10
   9   2   1 1.87270 0.36712  10
   9   2   1 1.88310 0.39975  12
   9   2   1 1.48715 0.37706   9
   9   2   1 2.03208 0.37993   6
 -10  -2  -1 0.49429 0.31647  12
 -10  -2  -1 0.48628 0.26750   6
 -10  -2  -1 0.68216 0.27067  10
 -10  -2  -1 0.34538 0.19676   7
  10   2   1 0.02958 0.22205  10
  10   2   1 0.39629 0.27213   6
  10   2   1 0.34095 0.26564  12
 -11  -2  -1 14.0974 0.82768   7
 -11  -2  -1 15.8780 1.13889  12
 -11  -2  -1 12.8411 1.00414   6
  11   2   1 13.9128 1.05805   6
  11   2   1 12.6355 1.18143  10
  11   2   1 13.6999 1.10196  12
 -12  -2  -1 20.0896 1.52836  12
  12   2   1 21.3678 1.56836  12
  12  -3  -1 8.84671 0.74362   9
  12  -3  -1 11.7987 0.85933  12
  12  -3  -1 10.2422 0.77629  10
  11  -3  -1 173.643 7.26652   9
  11  -3  -1 173.388 7.31028  10
  11  -3  -1 174.372 7.32515   6
  11  -3  -1 181.902 7.37808  12
 -11   3   1 178.746 7.20464  10
 -11   3   1 181.922 7.33094   6
  10  -3  -1 0.52429 0.21271  12
  10  -3  -1 0.56110 0.18776   6
  10  -3  -1 0.66205 0.19632   9
  10  -3  -1 0.17065 0.16853  10
 -10   3   1 0.26326 0.14340  10
 -10   3   1 0.52191 0.26762  10
 -10   3   1 0.35122 0.18363  11
 -10   3   1 0.31647 0.18842   6
 -10   3   1 0.65645 0.22804  12
   9  -3  -1 9.08153 0.66200  12
   9  -3  -1 9.64774 0.59825   9
   9  -3  -1 8.70381 0.56665   6
   9  -3  -1 8.93813 0.58827  10
   9  -3  -1 9.68947 0.61838  12
  -9   3   1 9.02057 0.64877   6
  -9   3   1 8.80516 0.78873  11
  -9   3   1 9.07606 0.59991  12
  -9   3   1 9.31340 0.53761  10
   8  -3  -1 32.4949 1.60840   6
   8  -3  -1 33.8715 1.55102   9
   8  -3  -1 33.3207 1.64978  12
   8  -3  -1 34.2589 1.56518  10
   8  -3  -1 35.6209 1.54927   6
   8  -3  -1 36.6524 1.57942  12
  -8   3   1 34.3805 1.57806  12
  -8   3   1 34.0688 1.57836  11
  -8   3   1 33.6352 1.54731  10
  -8   3   1 36.5434 1.54845   6
   7  -3  -1 8.79103 0.57469  12
   7  -3  -1 8.23673 0.54106   6
   7  -3  -1 8.97336 0.49776  10
   7  -3  -1 8.26325 0.51244  10
   7  -3  -1 8.56888 0.49914  12
   7  -3  -1 8.77540 0.48713   6
   7  -3  -1 8.76433 0.48302  11
   7  -3  -1 9.35875 0.52371   9
  -7   3   1 9.21535 0.50435  10
  -7   3   1 8.56118 0.51725  11
  -7   3   1 8.96022 0.47115  10
  -7   3   1 9.16492 0.49928   6
   6  -3  -1 65.6814 2.66257  10
   6  -3  -1 64.1899 2.65013   6
   6  -3  -1 67.1607 2.65525  11
   6  -3  -1 66.0246 2.72677   6
   6  -3  -1 63.3091 2.74863  12
   6  -3  -1 66.8480 2.71137   9
   6  -3  -1 65.0692 2.66982  12
  -6   3   1 60.6823 2.68674  12
  -6   3   1 65.2095 2.73107   6
  -6   3   1 61.7357 2.81017   9
  -6   3   1 62.9082 2.71475  11
  -6   3   1 67.2765 2.63228  10
  -6   3   1 64.7510 2.75664  12
  -6   3   1 63.7694 2.69599  10
  -6   3   1 66.6804 2.65834   6
   5  -3  -1 83.0418 3.37602  11
   5  -3  -1 80.1123 3.36798   6
   5  -3  -1 83.4252 3.42759   9
   5  -3  -1 82.7724 3.34756  10
   5  -3  -1 83.4258 3.41293   6
   5  -3  -1 81.4492 3.42460  12
   5  -3  -1 82.5571 3.36922  10
   5  -3  -1 84.1603 3.36098  12
  -5   3   1 83.1275 3.31143  10
  -5   3   1 84.1334 3.43976  12
  -5   3   1 83.3962 3.34301   6
  -5   3   1 84.2737 3.42878  11
  -5   3   1 81.4971 3.33144  10
  -5   3   1 82.9164 3.51750   9
  -5   3   1 83.8392 3.35186  12
  -5   3   1 85.6979 3.42226   6
   4  -3  -1 323.056 12.9371  10
   4  -3  -1 352.120 12.9238  10
   4  -3  -1 331.645 14.6286   1
   4  -3  -1 315.423 13.0114   9
   4  -3  -1 319.965 12.9201  12
   4  -3  -1 323.186 12.9811  11
   4  -3  -1 336.396 12.9084   6
   4  -3  -1 331.178 12.9720   6
  -4   3   1 322.290 13.9326   1
  -4   3   1 330.974 12.9722   6
  -4   3   1 329.467 12.9885  12
  -4   3   1 334.453 12.9185   6
  -4   3   1 320.989 12.9933  11
  -4   3   1 326.240 12.9058  12
  -4   3   1 324.553 13.0800   9
   3  -3  -1 21.3887 1.79342   1
   3  -3  -1 19.7917 1.30025   2
   3  -3  -1 19.2150 0.79658   7
   3  -3  -1 19.4111 0.83322  12
   3  -3  -1 17.8619 1.48271   5
   3  -3  -1 18.5285 0.85793   6
   3  -3  -1 18.3006 0.83464  10
   3  -3  -1 19.2364 2.17281   2
   3  -3  -1 18.1430 0.92813   9
   3  -3  -1 20.3296 0.80095  10
   3  -3  -1 17.8820 0.86013  12
   3  -3  -1 19.6846 2.48299   5
   3  -3  -1 19.4059 0.81732   6
   3  -3  -1 20.5989 3.16605   3
   3  -3  -1 18.3091 0.89917  11
  -3   3   1 20.0581 0.96712   9
  -3   3   1 19.1390 0.90330  11
  -3   3   1 20.0184 0.80049  12
  -3   3   1 18.8765 1.30427   1
  -3   3   1 24.3396 2.28399   2
  -3   3   1 20.0627 0.86712  12
  -3   3   1 20.5665 2.44281   5
  -3   3   1 20.0211 0.85984   6
  -3   3   1 21.8815 3.46128   3
  -3   3   1 15.5096 3.16696   4
  -3   3   1 18.5785 2.35826   5
   2  -3  -1 33.5531 1.28244  10
   2  -3  -1 28.6486 2.59573   5
   2  -3  -1 33.8518 3.92133   4
   2  -3  -1 32.7352 1.33692  12
   2  -3  -1 33.1399 1.34019   6
   2  -3  -1 29.1636 2.13079   2
   2  -3  -1 31.2033 1.69350   2
   2  -3  -1 33.4784 1.30283   7
   2  -3  -1 30.4808 1.40856  11
   2  -3  -1 30.2154 1.31158   6
   2  -3  -1 22.1826 3.38221   3
   2  -3  -1 31.2122 1.44267   9
   2  -3  -1 32.5557 1.30285  10
   2  -3  -1 31.5616 1.35039  12
  -2   3   1 32.4258 1.30799  12
  -2   3   1 32.3566 1.27389  12
  -2   3   1 31.9335 3.92512   4
  -2   3   1 32.9419 1.30800   7
  -2   3   1 33.2438 2.45778   2
  -2   3   1 32.4709 1.40057  11
  -2   3   1 32.4758 1.31578   6
  -2   3   1 24.6942 2.32574   2
  -2   3   1 31.5233 1.28184   6
  -2   3   1 29.8143 2.09408   5
  -2   3   1 32.3262 1.81987   1
   1  -3  -1 111.031 5.19674   2
   1  -3  -1 100.433 5.75525   5
   1  -3  -1 114.969 4.34159  10
   1  -3  -1 110.792 4.40535  12
   1  -3  -1 110.396 4.36931  10
   1  -3  -1 103.149 4.37393   7
   1  -3  -1 110.693 4.78515   2
   1  -3  -1 116.742 7.64561   4
   1  -3  -1 110.128 4.49051  11
   1  -3  -1 114.497 4.38925   6
   1  -3  -1 105.600 7.31361   3
   1  -3  -1 106.806 5.68831   5
   1  -3  -1 109.024 4.39897   6
   1  -3  -1 112.145 4.41796  12
  -1   3   1 109.412 5.24196   1
  -1   3   1 109.362 5.35905   5
  -1   3   1 109.419 4.36925  12
  -1   3   1 110.629 4.37822   6
  -1   3   1 113.244 4.35542   6
  -1   3   1 109.152 5.36552   2
  -1   3   1 112.214 5.57783   5
  -1   3   1 109.180 4.38429   7
  -1   3   1 110.156 4.34367  12
  -1   3   1 112.296 5.01309   1
   0  -3  -1 9.38959 1.53963   2
   0  -3  -1 8.70464 0.50653  11
   0  -3  -1 8.45250 0.37819  10
   0  -3  -1 9.84811 1.78359   5
   0  -3  -1 8.76178 0.46071  12
   0  -3  -1 10.4030 1.18545   5
   0  -3  -1 9.36072 0.44694  10
   0  -3  -1 8.14235 0.43998   6
   0  -3  -1 8.89961 0.45312  12
   0  -3  -1 10.0302 1.10960   1
   0  -3  -1 8.98364 0.93381   2
   0  -3  -1 8.42279 0.42097   7
   0  -3  -1 9.46765 2.60001   4
   0  -3  -1 9.15592 0.41709   6
   0   3   1 12.8761 1.36295   2
   0   3   1 8.83988 0.45283  12
   0   3   1 10.7798 1.32376   5
   0   3   1 8.49694 0.78600   1
   0   3   1 7.01049 1.52741   5
   0   3   1 8.43653 0.38845  12
   0   3   1 9.65116 1.44835   2
   0   3   1 8.59243 0.42681   7
  -1  -3  -1 73.7950 2.89768   6
  -1  -3  -1 63.8688 4.38002   2
  -1  -3  -1 68.0853 3.51121   2
  -1  -3  -1 69.0730 2.93989   6
  -1  -3  -1 73.7957 2.91928  12
  -1  -3  -1 74.4885 2.92428   7
  -1  -3  -1 71.7129 3.85714   5
  -1  -3  -1 71.2458 2.87738  10
  -1  -3  -1 68.3395 2.94845  12
  -1  -3  -1 73.8668 2.94425  10
  -1  -3  -1 76.5514 4.81460   5
  -1  -3  -1 73.9100 4.13088   1
   1   3   1 73.1489 3.91853   2
   1   3   1 76.0208 4.24004   2
   1   3   1 69.4065 2.92317  10
   1   3   1 67.8641 2.94652   6
   1   3   1 72.5106 2.88778   6
   1   3   1 75.9821 4.63254   5
   1   3   1 75.1656 4.09684   5
   1   3   1 73.0889 2.92871   7
   1   3   1 72.1643 2.87225  10
   1   3   1 68.7928 2.96247  12
   1   3   1 75.2445 2.89615  12
   1   3   1 80.9781 3.78818   1
  -2  -3  -1 137.679 5.40424  10
  -2  -3  -1 142.124 7.81784   5
  -2  -3  -1 133.938 5.42464   6
  -2  -3  -1 132.486 5.35172  10
  -2  -3  -1 142.476 5.46112   9
  -2  -3  -1 136.030 6.38545   2
  -2  -3  -1 135.936 5.36624   6
  -2  -3  -1 130.091 8.10732   2
  -2  -3  -1 114.295 6.49726   5
  -2  -3  -1 129.715 5.38548   7
  -2  -3  -1 133.396 5.43548  12
  -2  -3  -1 133.603 7.97444   3
  -2  -3  -1 133.012 6.97583   1
  -2  -3  -1 133.390 5.38356  12
   2   3   1 135.756 5.36754   6
   2   3   1 137.179 5.40371   7
   2   3   1 145.704 7.28993   2
   2   3   1 126.957 5.42406   6
   2   3   1 137.189 5.37550  12
   2   3   1 138.906 5.39930  10
   2   3   1 133.600 6.58425   2
   2   3   1 132.704 5.43289  10
   2   3   1 139.318 7.07336   5
   2   3   1 149.852 7.64226   5
  -3  -3  -1 41.1319 1.71843   9
  -3  -3  -1 39.3591 3.04735   1
  -3  -3  -1 40.4560 1.68729  10
  -3  -3  -1 35.8992 1.71276   6
  -3  -3  -1 39.3818 1.65520   6
  -3  -3  -1 44.1169 1.73085   7
  -3  -3  -1 41.0407 1.65172  10
  -3  -3  -1 35.8815 1.66469  12
   3   3   1 37.1089 1.74518  12
   3   3   1 39.7782 2.90575   1
   3   3   1 39.6868 1.67164  12
   3   3   1 38.0708 1.64404  10
   3   3   1 40.4294 1.74677  10
   3   3   1 42.0537 1.70202   7
   3   3   1 38.9911 1.72807   6
   3   3   1 40.5298 1.66898   6
  -4  -3  -1 142.168 5.87307  10
  -4  -3  -1 134.142 5.93969  10
  -4  -3  -1 153.544 6.00096  12
  -4  -3  -1 146.593 5.91285   9
  -4  -3  -1 149.897 5.97415   6
  -4  -3  -1 149.687 5.88000   6
  -4  -3  -1 146.610 5.89996  12
  -4  -3  -1 148.649 5.89268   7
   4   3   1 149.230 6.13572  10
   4   3   1 144.630 5.88991   6
   4   3   1 153.671 5.97175   6
   4   3   1 139.995 5.90705  12
   4   3   1 148.043 5.87171  10
   4   3   1 150.308 6.00680  12
  -5  -3  -1 54.0972 2.33057   6
  -5  -3  -1 52.6171 2.34334  12
  -5  -3  -1 49.4323 2.23640  12
  -5  -3  -1 53.5430 2.23249  10
  -5  -3  -1 50.6965 2.21841   6
  -5  -3  -1 53.4812 2.22597   7
   5   3   1 54.1011 2.22593  10
   5   3   1 52.4530 2.39424   6
   5   3   1 51.7637 2.33374  10
   5   3   1 54.6104 2.37007  12
   5   3   1 53.6324 2.26062  12
  -6  -3  -1 0.40851 0.14636   7
  -6  -3  -1 0.33252 0.12267   6
  -6  -3  -1 0.42371 0.14056  10
  -6  -3  -1 0.35088 0.16477   6
  -6  -3  -1 0.53884 0.19321  12
  -6  -3  -1 0.47655 0.13667  12
   6   3   1 0.33307 0.15298   6
   6   3   1 0.44272 0.19839  12
   6   3   1 0.59570 0.21006  10
  -7  -3  -1 122.618 4.98790  12
  -7  -3  -1 126.567 4.78639   7
  -7  -3  -1 110.572 4.90619   6
  -7  -3  -1 109.832 5.02344  12
   7   3   1 106.653 4.91271  10
   7   3   1 122.430 4.94945   6
  -8  -3  -1 15.0380 0.84617  10
  -8  -3  -1 15.2235 0.79889   7
  -8  -3  -1 14.7356 0.97551  12
  -8  -3  -1 13.1990 0.91308   6
   8   3   1 14.6033 0.94629   6
   8   3   1 13.6298 0.93655  10
   8   3   1 14.0077 0.96725  12
  -9  -3  -1 0.37190 0.21893   6
  -9  -3  -1 0.53227 0.29057  12
  -9  -3  -1 0.41917 0.19483  10
  -9  -3  -1 0.42345 0.18415   7
   9   3   1 0.81471 0.30111  12
   9   3   1 0.72744 0.27817   6
 -10  -3  -1 128.831 5.52870  10
 -10  -3  -1 138.260 5.88227   6
 -10  -3  -1 127.723 5.74456  12
 -10  -3  -1 129.873 5.38233   7
  10   3   1 125.419 5.67669   6
 -11  -3  -1 57.7318 3.02110  12
 -11  -3  -1 53.8197 2.37738   7
  11   3   1 47.1067 2.70196   6
  11   3   1 49.0829 2.73738  12
  12  -4  -1 6.33134 0.57972  10
  11  -4  -1 6.39060 0.52837  10
  11  -4  -1 5.97893 0.56322   6
  11  -4  -1 5.85743 0.51901   9
 -11   4   1 5.87228 0.55094   6
  10  -4  -1 1.99572 0.29891   9
  10  -4  -1 2.53401 0.45582   6
  10  -4  -1 2.11460 0.33564  10
  10  -4  -1 2.37207 0.38688  12
  10  -4  -1 2.72411 0.35364  12
  10  -4  -1 2.05409 0.31567   6
 -10   4   1 1.89314 0.34951   6
 -10   4   1 1.57821 0.45047  11
 -10   4   1 2.05549 0.21368  10
 -10   4   1 1.81804 0.34464  10
 -10   4   1 1.75564 0.42402  12
   9  -4  -1 26.7688 1.22310   9
   9  -4  -1 25.0998 1.23087  12
   9  -4  -1 24.7151 1.20331   6
   9  -4  -1 25.2455 1.30371   6
   9  -4  -1 23.2725 1.20608  10
   9  -4  -1 24.0426 1.31847  12
  -9   4   1 24.8971 1.09385  10
  -9   4   1 23.8503 1.21283  11
  -9   4   1 24.5008 1.22431  12
  -9   4   1 25.7690 1.20946   6
   8  -4  -1 39.0813 1.73704   6
   8  -4  -1 39.4946 1.87309  12
   8  -4  -1 43.0312 1.77478  12
   8  -4  -1 37.0661 1.82395   6
   8  -4  -1 39.0269 1.76033   9
   8  -4  -1 37.7810 1.86368  11
   8  -4  -1 39.6258 1.77171  10
  -8   4   1 39.5997 1.75947  12
  -8   4   1 42.1757 1.74877   6
  -8   4   1 39.3263 1.64206  10
  -8   4   1 40.7530 1.64011  10
  -8   4   1 38.7418 1.77211  11
   7  -4  -1 128.611 5.67143   6
   7  -4  -1 138.883 5.61059  10
   7  -4  -1 132.375 5.69890  12
   7  -4  -1 138.649 5.57828   6
   7  -4  -1 141.636 5.63914   9
   7  -4  -1 134.309 5.59335  10
   7  -4  -1 144.746 5.57248  11
   7  -4  -1 140.989 5.59656  12
  -7   4   1 135.109 5.64635  11
  -7   4   1 148.371 5.59065   6
  -7   4   1 143.261 5.60571  12
   6  -4  -1 0.60374 0.16280   9
   6  -4  -1 0.66612 0.13572  10
   6  -4  -1 0.66999 0.15709   6
   6  -4  -1 0.57246 0.14366  11
   6  -4  -1 0.68336 0.11991   6
   6  -4  -1 0.55583 0.14313  10
   6  -4  -1 0.63598 0.13057  12
  -6   4   1 0.41917 0.11276  12
  -6   4   1 0.48697 0.14563  11
  -6   4   1 0.36717 0.13015   6
  -6   4   1 0.61095 0.20128   9
  -6   4   1 0.45523 0.11624   6
   5  -4  -1 78.0699 3.14266  11
   5  -4  -1 76.5464 3.19260   9
   5  -4  -1 78.1959 3.05631   6
   5  -4  -1 69.9627 3.14322  12
   5  -4  -1 76.8420 3.06502  10
   5  -4  -1 78.6100 3.07506  12
   5  -4  -1 77.0208 3.09239  10
   5  -4  -1 74.0827 3.13823   6
  -5   4   1 75.8098 3.15820  11
  -5   4   1 76.8441 3.39146   9
  -5   4   1 75.7762 3.13289   6
  -5   4   1 77.4530 3.06365  12
  -5   4   1 71.2840 3.04612   6
  -5   4   1 77.0726 3.15250  12
   4  -4  -1 87.3817 3.70536  10
   4  -4  -1 87.7520 3.75656  12
   4  -4  -1 100.473 3.69146  12
   4  -4  -1 90.1682 3.84538   9
   4  -4  -1 87.9260 3.65098   7
   4  -4  -1 90.6404 3.67468  10
   4  -4  -1 90.3961 3.74290   6
   4  -4  -1 92.9326 3.79544  11
   4  -4  -1 91.7016 3.66611   6
  -4   4   1 93.4889 3.66187  12
  -4   4   1 95.4322 3.73556   6
  -4   4   1 92.8387 3.78613  11
  -4   4   1 96.8714 3.67986   6
   3  -4  -1 273.690 10.4726  11
   3  -4  -1 276.893 10.5252   9
   3  -4  -1 250.379 10.3850  12
   3  -4  -1 255.611 10.3016  10
   3  -4  -1 252.609 10.3424  10
   3  -4  -1 260.971 10.3721   6
   3  -4  -1 249.223 10.3164   7
   3  -4  -1 265.321 10.3106   6
   3  -4  -1 265.098 10.3324  12
  -3   4   1 252.554 10.2981  12
  -3   4   1 260.674 10.3266   6
  -3   4   1 270.749 10.2818  12
  -3   4   1 269.662 10.8537   1
  -3   4   1 270.124 10.2879   6
   2  -4  -1 85.5773 3.40565  12
   2  -4  -1 87.4944 3.53094  11
   2  -4  -1 83.7804 3.39383  12
   2  -4  -1 83.0024 3.35482  10
   2  -4  -1 82.4307 3.55740   9
   2  -4  -1 90.5140 3.34857  10
   2  -4  -1 85.2969 3.37794   7
   2  -4  -1 82.0716 3.36586   6
  -2   4   1 76.7305 3.74454   1
  -2   4   1 85.8869 3.85921   1
   1  -4  -1 480.043 19.7138   2
   1  -4  -1 509.701 24.3721   4
   1  -4  -1 482.180 19.1167   6
   1  -4  -1 477.706 19.2492  11
   1  -4  -1 500.645 19.2956   2
   1  -4  -1 484.445 19.0785   6
   1  -4  -1 494.477 23.5425   3
   1  -4  -1 483.337 20.5467   5
   1  -4  -1 500.603 19.1037  10
   1  -4  -1 476.100 19.7260   5
   1  -4  -1 467.031 19.1320  12
   1  -4  -1 499.071 19.1041  12
  -1   4   1 473.183 19.0744   6
  -1   4   1 498.710 19.8293   5
  -1   4   1 499.394 20.0006   2
  -1   4   1 489.838 20.4107   5
  -1   4   1 460.382 20.0479   1
  -1   4   1 482.355 20.3267   2
   0  -4  -1 43.1603 1.80364   6
   0  -4  -1 40.6515 1.89765  11
   0  -4  -1 44.0237 1.71863  10
   0  -4  -1 41.6494 1.77798   7
   0  -4  -1 40.6253 2.70364   5
   0  -4  -1 43.9252 2.87529   1
   0  -4  -1 43.2350 1.75762  12
   0  -4  -1 43.1326 1.73832   6
   0  -4  -1 41.1672 1.80775  12
   0  -4  -1 41.3902 1.78890  10
   0   4   1 43.1116 1.72265   6
   0   4   1 44.2671 1.72394  12
   0   4   1 44.9572 2.39784   1
   0   4   1 43.1529 1.79909  12
   0   4   1 44.4043 3.51520   5
  -1  -4  -1 86.1931 3.48735   6
  -1  -4  -1 85.7427 3.47399  10
  -1  -4  -1 82.4771 3.60745  12
  -1  -4  -1 82.4588 3.52834   7
  -1  -4  -1 85.8341 3.50862  12
  -1  -4  -1 91.6327 3.55182  10
  -1  -4  -1 92.2443 3.57308   6
  -1  -4  -1 86.9623 4.95404   1
   1   4   1 84.9984 3.56686   6
   1   4   1 90.6908 4.45489   1
   1   4   1 90.7209 3.48944   6
   1   4   1 89.2145 3.49077  12
   1   4   1 85.5904 3.57937  12
  -2  -4  -1 0.19679 0.08033  10
  -2  -4  -1 0.30056 0.07847  10
  -2  -4  -1 0.15137 0.07746   7
  -2  -4  -1 0.27078 0.08476  12
  -2  -4  -1 0.22486 0.11084   9
  -2  -4  -1 0.19312 0.06539   6
  -2  -4  -1 0.21017 0.10249  12
  -2  -4  -1 0.20684 0.10307   6
   2   4   1 0.02220 0.08380   6
   2   4   1 0.23746 0.07449  12
   2   4   1 0.20240 0.06898   6
   2   4   1 0.16197 0.09182  10
  -3  -4  -1 245.113 10.3067  12
  -3  -4  -1 253.942 10.3264   7
  -3  -4  -1 257.380 10.3871   6
  -3  -4  -1 254.847 10.2946   6
  -3  -4  -1 249.638 10.4015  12
  -3  -4  -1 276.516 10.3939   9
  -3  -4  -1 247.592 10.3275  10
  -3  -4  -1 256.878 10.2911  10
   3   4   1 262.581 10.4347  12
   3   4   1 271.523 10.3934  10
   3   4   1 261.339 10.3008  10
   3   4   1 265.821 10.3087   6
   3   4   1 274.343 10.4066   6
   3   4   1 265.608 10.3182  12
  -4  -4  -1 19.7659 0.93999  12
  -4  -4  -1 19.9232 0.92140   6
  -4  -4  -1 18.9781 1.02660  12
  -4  -4  -1 21.2482 0.95942  10
  -4  -4  -1 21.5599 1.03184   6
  -4  -4  -1 19.1348 0.91725  10
  -4  -4  -1 19.2135 0.94325   7
   4   4   1 19.5769 1.03674  12
   4   4   1 19.8425 1.07692  10
   4   4   1 18.9494 0.92343  10
   4   4   1 21.5962 1.03628   6
  -5  -4  -1 0.51315 0.13577  12
  -5  -4  -1 0.49301 0.14025   7
  -5  -4  -1 0.57797 0.18411   6
  -5  -4  -1 0.64837 0.14229   6
  -5  -4  -1 0.46225 0.18326  12
  -5  -4  -1 0.77446 0.15396  10
   5   4   1 0.79112 0.21245  10
   5   4   1 1.32820 0.25133   6
   5   4   1 0.94434 0.22859  12
   5   4   1 0.70607 0.15044  10
  -6  -4  -1 47.6597 2.19114   6
  -6  -4  -1 43.9710 2.04963  10
  -6  -4  -1 45.9938 2.05102   7
  -6  -4  -1 43.2415 2.07518  12
  -6  -4  -1 45.1793 2.20375  12
   6   4   1 49.0705 2.20850  10
   6   4   1 51.7621 2.26889  12
   6   4   1 52.4046 2.21801   6
  -7  -4  -1 95.9809 4.03302  10
  -7  -4  -1 95.1109 4.16560   6
  -7  -4  -1 86.2997 4.07449  12
   7   4   1 95.7144 4.17848  10
   7   4   1 104.544 4.19861   6
   7   4   1 99.4221 4.23538  12
  -8  -4  -1 -0.0529 0.21759  12
  -8  -4  -1 0.02132 0.13855  10
  -8  -4  -1 -0.2587 0.14367   6
  -8  -4  -1 -0.0741 0.15715   7
   8   4   1 0.03727 0.18132  10
   8   4   1 -0.1297 0.17356  12
   8   4   1 -0.1471 0.18629   6
  -9  -4  -1 19.5551 1.38941  10
  -9  -4  -1 23.6210 1.18369   7
  -9  -4  -1 23.3249 1.43753  12
  -9  -4  -1 20.8051 1.35117   6
   9   4   1 21.4775 1.34751   6
   9   4   1 22.3012 1.34315  10
   9   4   1 24.2274 1.45192  12
 -10  -4  -1 60.1655 3.71019   6
 -10  -4  -1 63.0481 2.84107   7
  10   4   1 53.0423 3.27441  12
  10   4   1 60.4213 2.96213   6
  10   4   1 57.5976 2.89553  10
  12  -5  -1 1.96653 0.32521  10
  11  -5  -1 0.11860 0.17144  10
  11  -5  -1 0.03462 0.15708  12
  11  -5  -1 0.12646 0.20294   9
  10  -5  -1 -0.0920 0.14640  10
  10  -5  -1 0.05638 0.14401   6
  10  -5  -1 0.17586 0.15922   9
  10  -5  -1 -0.1075 0.13222  12
 -10   5   1 0.29545 0.18104   6
   9  -5  -1 -0.1578 0.12302  11
   9  -5  -1 0.42100 0.14668   6
   9  -5  -1 0.01875 0.13717   9
   9  -5  -1 0.18353 0.13350  12
   9  -5  -1 0.27405 0.21430  12
   9  -5  -1 0.18584 0.16569   6
   9  -5  -1 0.11540 0.13895  10
  -9   5   1 0.19155 0.19449  12
  -9   5   1 0.52731 0.16642  11
  -9   5   1 0.24336 0.15596   6
   8  -5  -1 14.8180 0.88625  12
   8  -5  -1 14.8446 0.86498   6
   8  -5  -1 14.3470 0.78806  10
   8  -5  -1 15.2741 0.78074  12
   8  -5  -1 14.3348 0.79571   9
   8  -5  -1 14.4113 0.76012   6
  -8   5   1 16.3605 0.77556   6
  -8   5   1 14.3805 0.79096  11
   7  -5  -1 1.03193 0.16106   6
   7  -5  -1 0.82179 0.14976  11
   7  -5  -1 0.81510 0.16176  10
   7  -5  -1 0.56738 0.18610  12
   7  -5  -1 1.13589 0.20973   6
   7  -5  -1 0.85136 0.15971  12
   7  -5  -1 0.77735 0.16734  10
   7  -5  -1 0.72362 0.19113   9
  -7   5   1 0.62983 0.14201  12
  -7   5   1 0.92676 0.18559  11
   6  -5  -1 74.7909 2.95786   6
   6  -5  -1 68.1974 2.97261  10
   6  -5  -1 73.7490 2.97172  12
   6  -5  -1 76.3450 2.99828  10
   6  -5  -1 73.3532 3.07218   6
   6  -5  -1 73.7246 3.03416  11
   6  -5  -1 72.6541 3.10081   9
   6  -5  -1 69.4547 3.07906  12
  -6   5   1 73.5559 3.03937   6
  -6   5   1 73.1326 2.96613  12
  -6   5   1 72.7520 3.06000  11
   5  -5  -1 11.3464 0.60993   6
   5  -5  -1 11.0819 0.62511  12
   5  -5  -1 11.4675 0.52068   6
   5  -5  -1 11.4187 0.56593  10
   5  -5  -1 12.5523 0.66301  11
   5  -5  -1 12.6777 0.70206   9
   5  -5  -1 11.4193 0.53373  12
   5  -5  -1 10.9146 0.48822   7
   5  -5  -1 10.9448 0.53699  10
  -5   5   1 11.5795 0.51602   6
  -5   5   1 11.3653 0.51559  12
  -5   5   1 10.8268 0.54856  12
  -5   5   1 11.1533 0.62672  11
   4  -5  -1 172.817 6.90918   6
   4  -5  -1 169.194 6.96760  10
   4  -5  -1 174.763 6.93156   7
   4  -5  -1 181.895 6.93370  10
   4  -5  -1 171.442 7.09419  11
   4  -5  -1 178.389 7.02906  12
   4  -5  -1 172.657 7.14825   9
   4  -5  -1 179.432 6.92692  12
  -4   5   1 179.086 6.89385   6
  -4   5   1 174.337 6.91370   6
   3  -5  -1 54.9874 2.27985  10
   3  -5  -1 59.0426 2.28635   7
   3  -5  -1 53.9757 2.25599  12
   3  -5  -1 55.8067 2.45722  11
   3  -5  -1 55.3452 2.22893   6
   3  -5  -1 55.7319 2.50572   9
   3  -5  -1 60.3125 2.32147  12
   3  -5  -1 57.7752 2.25154  10
   3  -5  -1 52.4010 2.27411   6
   2  -5  -1 0.01724 0.05602  12
   2  -5  -1 0.06726 0.03889   6
   2  -5  -1 -0.0382 0.05480   7
   2  -5  -1 0.08513 0.04739  10
   2  -5  -1 0.13692 0.11053  11
   2  -5  -1 0.03214 0.05111  12
   2  -5  -1 0.10056 0.11980   9
   2  -5  -1 0.13571 0.05094   6
   1  -5  -1 226.743 9.21253  10
   1  -5  -1 222.268 9.28059   7
   1  -5  -1 233.570 9.28740   6
   1  -5  -1 241.069 9.70538  11
   1  -5  -1 234.947 9.28667  10
   1  -5  -1 236.122 9.24415  12
  -1   5   1 233.917 9.20825   6
  -1   5   1 247.735 9.20080   6
   0  -5  -1 95.1652 3.87543  12
   0  -5  -1 97.6262 3.75912  10
   0  -5  -1 92.8415 3.78172  12
   0  -5  -1 95.1142 4.00149  11
   0  -5  -1 93.5298 3.83160   7
   0  -5  -1 97.4163 3.76369   6
   0  -5  -1 90.7146 3.84632   6
   0   5   1 92.8472 3.75116  12
   0   5   1 93.9089 3.75129   6
   0   5   1 96.4017 3.82842   6
  -1  -5  -1 134.172 5.48464   6
  -1  -5  -1 137.774 5.50390  12
  -1  -5  -1 133.560 5.44590  10
  -1  -5  -1 135.661 5.38013  10
  -1  -5  -1 137.130 5.38719   6
  -1  -5  -1 132.902 5.45169   7
  -1  -5  -1 131.798 5.40253  12
   1   5   1 133.825 5.48151   6
   1   5   1 137.988 5.39228  12
   1   5   1 139.292 5.38549   6
   1   5   1 137.100 5.49244  12
  -2  -5  -1 58.8566 2.52196  12
  -2  -5  -1 58.1934 2.50745   6
  -2  -5  -1 60.6973 2.46121   7
  -2  -5  -1 59.6328 2.44975  10
  -2  -5  -1 56.9140 2.39313  10
  -2  -5  -1 55.4149 2.41096  12
  -2  -5  -1 58.2169 2.54105   9
  -2  -5  -1 60.7199 2.40516   6
   2   5   1 60.7872 2.51362   6
   2   5   1 57.5094 2.41207  12
   2   5   1 59.4997 2.38557  10
   2   5   1 59.2574 2.52845  12
   2   5   1 57.3011 2.36383  10
   2   5   1 58.7264 2.40576   6
  -3  -5  -1 29.6900 1.43882   6
  -3  -5  -1 31.0987 1.34567  10
  -3  -5  -1 32.1707 1.48045  12
  -3  -5  -1 29.9986 1.33779   6
  -3  -5  -1 30.1610 1.35879  12
  -3  -5  -1 31.0195 1.37013  10
  -3  -5  -1 31.7305 1.39267   7
   3   5   1 31.5359 1.45791   6
   3   5   1 30.1431 1.33821  10
   3   5   1 31.7340 1.40564  10
  -4  -5  -1 15.2342 0.82890   6
  -4  -5  -1 14.0522 0.69980  10
  -4  -5  -1 13.2821 0.72681   7
  -4  -5  -1 13.5300 0.69727   6
  -4  -5  -1 12.8383 0.70121  12
  -4  -5  -1 13.5302 0.82242  12
   4   5   1 12.8927 0.69468  10
   4   5   1 15.1608 0.82131   6
   4   5   1 15.0521 1.07032  10
  -5  -5  -1 10.8352 0.68363  12
  -5  -5  -1 12.8123 0.82101  12
  -5  -5  -1 12.0693 0.69266   7
  -5  -5  -1 13.0308 0.68628  10
  -5  -5  -1 13.9591 0.81491   6
  -5  -5  -1 12.3486 0.70351   6
   5   5   1 13.0092 0.76968  10
   5   5   1 12.7457 0.82080  12
   5   5   1 14.3029 0.88971   6
   5   5   1 12.1457 0.68667  10
  -6  -5  -1 -0.1576 0.10685   7
  -6  -5  -1 0.26310 0.19103  12
  -6  -5  -1 -0.1936 0.13225   6
  -6  -5  -1 0.05996 0.12123  10
  -6  -5  -1 0.00096 0.10476  12
   6   5   1 0.15859 0.18225  12
   6   5   1 -0.1486 0.14463  10
   6   5   1 0.12812 0.16005   6
  -7  -5  -1 57.6723 2.70873  12
  -7  -5  -1 60.8305 2.87321  12
  -7  -5  -1 59.5504 2.64736   7
  -7  -5  -1 60.8069 2.68455  10
  -7  -5  -1 62.5873 2.84703   6
   7   5   1 61.0631 2.81947   6
   7   5   1 62.8111 2.90306  12
   7   5   1 62.8248 2.83076  10
  -8  -5  -1 0.30251 0.20972   6
  -8  -5  -1 0.03532 0.16880  10
  -8  -5  -1 0.36057 0.25989  12
  -8  -5  -1 0.22209 0.18714   7
   8   5   1 0.96865 0.32647  12
   8   5   1 0.41355 0.23513  10
   8   5   1 0.62798 0.31822   6
  -9  -5  -1 10.0912 0.76626  10
  -9  -5  -1 10.9149 0.87775   6
   9   5   1 9.98152 0.84393  10
   9   5   1 8.90746 0.81704   6
  10   5   1 40.4853 2.19746  10
  10   5   1 42.5241 2.29404   6
  11  -6  -1 26.0681 1.33004   6
  11  -6  -1 25.3511 1.51554  12
  11  -6  -1 24.5187 1.29340  10
  11  -6  -1 25.2199 1.30300   9
  10  -6  -1 1.13529 0.23284   9
  10  -6  -1 1.42552 0.25717  10
  10  -6  -1 1.64423 0.29032  12
  10  -6  -1 1.33427 0.24830   6
   9  -6  -1 8.93947 0.55823   6
   9  -6  -1 9.35554 0.51645  11
   9  -6  -1 9.05242 0.71122  12
   9  -6  -1 8.27329 0.56038  12
   9  -6  -1 9.02471 0.57357  10
   9  -6  -1 7.45941 0.60335   6
   9  -6  -1 8.64799 0.57957   9
  -9   6   1 9.28635 0.62024   6
   8  -6  -1 0.93145 0.25936  12
   8  -6  -1 0.88376 0.19517  10
   8  -6  -1 1.19535 0.19868   6
   8  -6  -1 0.91684 0.22195   6
   8  -6  -1 1.05649 0.17185  11
   8  -6  -1 1.01857 0.29028   9
   8  -6  -1 0.99649 0.18310  12
  -8   6   1 0.83984 0.16856  12
   7  -6  -1 131.213 5.39050   6
   7  -6  -1 141.793 5.45410  12
   7  -6  -1 130.229 5.42796  10
   7  -6  -1 133.676 5.41884  10
   7  -6  -1 131.740 5.50132   6
   7  -6  -1 128.391 5.50934   9
   7  -6  -1 133.255 5.54978  12
   7  -6  -1 141.514 5.44259  11
  -7   6   1 135.680 5.37857   6
   6  -6  -1 0.32409 0.15881   9
   6  -6  -1 0.20786 0.13483  11
   6  -6  -1 -0.0100 0.11999   6
   6  -6  -1 0.47573 0.11783  10
   6  -6  -1 0.28999 0.14046  12
   6  -6  -1 0.20000 0.08713   6
   6  -6  -1 0.18182 0.10485  10
   6  -6  -1 0.38469 0.09763  12
  -6   6   1 0.38209 0.08308   6
  -6   6   1 0.46633 0.09567   6
   5  -6  -1 153.281 6.55091   6
   5  -6  -1 172.216 6.69295  11
   5  -6  -1 167.116 6.53504  10
   5  -6  -1 159.220 6.51799  10
   5  -6  -1 163.780 6.60208  12
   5  -6  -1 165.028 6.48451  12
   5  -6  -1 157.770 6.48305   7
   5  -6  -1 163.784 6.47349   6
   5  -6  -1 173.373 6.74530   9
   4  -6  -1 112.169 4.19022   7
   4  -6  -1 101.965 4.16173   6
   4  -6  -1 102.516 4.41256   9
   4  -6  -1 97.1385 4.19160  10
   4  -6  -1 103.167 4.17482  10
   4  -6  -1 105.070 4.11921   6
   4  -6  -1 105.256 4.22027  12
   4  -6  -1 108.385 4.38607  11
   4  -6  -1 105.112 4.13336  12
   3  -6  -1 28.4487 1.11188  12
   3  -6  -1 26.3053 1.08128  12
   3  -6  -1 26.3931 1.13543  10
   3  -6  -1 26.2051 1.34249  11
   3  -6  -1 25.3746 1.12606  10
   3  -6  -1 25.9901 1.37003   9
   3  -6  -1 28.8692 1.16760   7
   2  -6  -1 2.87386 0.15705  12
   2  -6  -1 2.65966 0.18559  12
   2  -6  -1 2.61733 0.16775  10
   2  -6  -1 2.92036 0.34152  11
   2  -6  -1 2.87605 0.35224   9
   2  -6  -1 2.95471 0.21186  10
   2  -6  -1 2.80629 0.25692   7
   1  -6  -1 465.356 19.3350   6
   1  -6  -1 498.546 19.4598  12
   1  -6  -1 524.733 19.4224   6
   1  -6  -1 498.198 19.4424   7
   1  -6  -1 469.355 19.3521  10
   1  -6  -1 506.870 19.4377  10
   1  -6  -1 498.241 19.6636  11
   1  -6  -1 486.096 19.3558  12
   0  -6  -1 59.7525 2.68826  11
   0  -6  -1 57.3477 2.52960  12
   0  -6  -1 61.6984 2.40743  10
   0  -6  -1 60.4656 2.49010   7
   0  -6  -1 58.3922 2.50518   6
   0  -6  -1 62.6344 2.41889  12
   0  -6  -1 58.2814 2.39413   6
   0  -6  -1 58.7564 2.47952  10
   0   6   1 60.0160 2.41983  12
   0   6   1 57.9233 2.38424   6
   0   6   1 59.9097 2.39246  12
   0   6   1 59.3270 2.45013   6
  -1  -6  -1 14.7405 0.78096   6
  -1  -6  -1 15.3954 0.73075  10
  -1  -6  -1 13.6949 0.67588  12
  -1  -6  -1 15.0520 0.74867   7
  -1  -6  -1 15.6147 0.67989  10
  -1  -6  -1 14.9076 0.80129  12
  -1  -6  -1 13.9103 0.66391   6
   1   6   1 14.6577 0.79831  12
  -2  -6  -1 521.800 20.8992  10
  -2  -6  -1 494.125 20.8934   6
  -2  -6  -1 527.077 21.0314   6
  -2  -6  -1 553.069 21.0670  12
  -2  -6  -1 551.068 20.9803   7
   2   6   1 538.380 21.0210   6
   2   6   1 533.263 21.0380  12
  -3  -6  -1 33.7720 1.59471   6
  -3  -6  -1 34.5021 1.72036   6
  -3  -6  -1 37.5453 1.61061  10
  -3  -6  -1 35.1680 1.62346  12
  -3  -6  -1 40.4292 1.79716  12
  -3  -6  -1 39.3949 1.68298   7
   3   6   1 38.1694 1.73969   6
   3   6   1 38.1262 1.54449  10
   3   6   1 38.8856 1.53722  10
   3   6   1 36.8208 1.75204  12
  -4  -6  -1 61.6583 2.65540  10
  -4  -6  -1 63.7283 2.76961   7
  -4  -6  -1 61.4901 2.67546  12
  -4  -6  -1 59.1885 2.77953   6
  -4  -6  -1 65.8750 2.89338  12
  -4  -6  -1 60.8164 2.65414   6
   4   6   1 62.9475 2.63497  10
   4   6   1 66.3031 2.81203   6
   4   6   1 66.7205 2.69165  10
  -5  -6  -1 0.10248 0.15904  12
  -5  -6  -1 0.35292 0.15320   7
  -5  -6  -1 0.12568 0.10132  12
  -5  -6  -1 0.04432 0.11796  10
  -5  -6  -1 0.28508 0.16285   6
   5   6   1 0.05585 0.12610  10
   5   6   1 0.43148 0.16490  10
  -6  -6  -1 0.08168 0.18570  12
  -6  -6  -1 0.04000 0.14798   7
  -6  -6  -1 0.00741 0.13116  10
  -6  -6  -1 0.08322 0.16194   6
  -6  -6  -1 0.04379 0.13866  12
   6   6   1 0.21336 0.18115  10
   6   6   1 0.34258 0.19558  12
   6   6   1 0.18961 0.18411   6
  -7  -6  -1 0.13650 0.15969   7
  -7  -6  -1 -0.0314 0.13958  10
  -7  -6  -1 -0.1886 0.14704   6
  -7  -6  -1 0.25374 0.21027  12
   7   6   1 -0.1216 0.18018  10
   7   6   1 0.12510 0.23129  12
   7   6   1 -0.0996 0.19879   6
  -8  -6  -1 0.68832 0.26170  10
  -8  -6  -1 0.13522 0.23583  12
  -8  -6  -1 0.31598 0.25624   6
  -8  -6  -1 0.01019 0.18968   7
   8   6   1 0.12360 0.25093  10
   8   6   1 -0.4774 0.22867   6
   9   6   1 1.46909 0.38947   6
   9   6   1 0.79723 0.32738  10
  11  -7  -1 28.2981 1.41674   9
  11  -7  -1 30.3593 1.46751   6
  11  -7  -1 26.2156 1.40364  10
  10  -7  -1 0.09742 0.17508   9
  10  -7  -1 -0.0714 0.16359  10
  10  -7  -1 0.02236 0.12053   6
  10  -7  -1 0.03444 0.15138  12
   9  -7  -1 12.7244 0.73081  12
   9  -7  -1 12.8187 0.64656  11
   9  -7  -1 12.5447 0.71467  10
   9  -7  -1 12.3898 0.83636  12
   9  -7  -1 12.2292 0.74492   9
   9  -7  -1 11.6450 0.69845   6
   8  -7  -1 6.50344 0.49419   9
   8  -7  -1 5.70242 0.40356  12
   8  -7  -1 5.90868 0.39464   6
   8  -7  -1 5.74369 0.41556  10
   8  -7  -1 5.24488 0.47082   6
   8  -7  -1 6.00527 0.50860  12
   8  -7  -1 5.83122 0.38885  11
  -8   7   1 4.85840 0.32649   6
   7  -7  -1 18.1785 0.83598  12
   7  -7  -1 17.5322 0.88930   6
   7  -7  -1 18.2619 0.90013  11
   7  -7  -1 16.1268 0.85270  10
   7  -7  -1 17.6182 0.97407   9
   7  -7  -1 18.2766 0.84851  10
   7  -7  -1 16.1965 1.01600  12
   7  -7  -1 16.6567 0.80930   6
   6  -7  -1 2.47383 0.22412  10
   6  -7  -1 2.36656 0.19084  12
   6  -7  -1 2.64125 0.30920  11
   6  -7  -1 1.98492 0.27473  12
   6  -7  -1 2.03142 0.21708   6
   6  -7  -1 2.29400 0.24246  10
   6  -7  -1 2.02664 0.17166   6
   6  -7  -1 2.63442 0.33885   9
   5  -7  -1 396.477 15.8927  10
   5  -7  -1 416.643 15.8916  12
   5  -7  -1 403.403 15.8851  10
   5  -7  -1 395.130 15.8640   7
   5  -7  -1 408.747 16.1339   9
   5  -7  -1 390.498 15.8189  12
   5  -7  -1 410.619 16.0907  11
   4  -7  -1 139.735 5.58772   7
   4  -7  -1 134.833 5.57439  10
   4  -7  -1 139.047 5.85403   9
   4  -7  -1 137.219 5.57842  10
   4  -7  -1 148.333 5.84797  11
   3  -7  -1 0.18673 0.15753  11
   3  -7  -1 0.19565 0.08564  10
   3  -7  -1 0.27163 0.10622   7
   3  -7  -1 0.70359 0.21160   9
   3  -7  -1 0.44586 0.09632  10
   2  -7  -1 60.7076 2.69130   9
   2  -7  -1 56.3384 2.40466   7
   2  -7  -1 54.1340 2.38171  10
   2  -7  -1 58.1661 2.33701  10
   2  -7  -1 59.4508 2.65322  11
   1  -7  -1 56.7852 2.35716  12
   1  -7  -1 55.7713 2.44607  10
   1  -7  -1 58.7021 2.38840  10
   1  -7  -1 60.4608 2.47132  12
   1  -7  -1 61.0185 2.47751   7
   1  -7  -1 59.0341 2.34889   6
   1  -7  -1 60.5643 2.71973  11
   0  -7  -1 66.2771 2.78335  10
   0  -7  -1 71.0939 2.73203  10
   0  -7  -1 65.5295 2.71336  12
   0  -7  -1 67.8527 2.86721  12
   0  -7  -1 68.6753 2.82488   6
   0  -7  -1 66.8469 2.81740   7
   0  -7  -1 65.3557 3.04099  11
   0   7   1 65.6927 2.71541   6
   0   7   1 66.6457 2.67718   6
  -1  -7  -1 8.25978 0.56700  12
  -1  -7  -1 8.96099 0.44017   6
  -1  -7  -1 8.45724 0.54440   6
  -1  -7  -1 8.61280 0.68425  11
  -1  -7  -1 8.04443 0.47420  10
  -1  -7  -1 7.84709 0.44128  12
  -1  -7  -1 7.92812 0.50874   7
   1   7   1 8.29004 0.48017  12
   1   7   1 8.72799 0.50723   6
   1   7   1 8.29466 0.42421   6
  -2  -7  -1 18.7304 0.90164   6
  -2  -7  -1 19.2584 0.91910  12
  -2  -7  -1 21.2163 0.92473  10
  -2  -7  -1 19.6309 1.04262   6
  -2  -7  -1 18.7559 0.97906   7
  -2  -7  -1 20.0746 1.07228  12
  -2  -7  -1 20.2416 0.95197  10
   2   7   1 18.8288 1.00685  12
  -3  -7  -1 4.98628 0.37538  12
  -3  -7  -1 5.63659 0.50617  12
  -3  -7  -1 5.16146 0.45569   6
  -3  -7  -1 4.94994 0.35806   6
  -3  -7  -1 4.94285 0.36016  10
  -3  -7  -1 5.21765 0.41565   7
   3   7   1 5.13266 0.43871   6
   3   7   1 5.22065 0.44788  12
  -4  -7  -1 0.95673 0.19830  12
  -4  -7  -1 1.11148 0.20820  10
  -4  -7  -1 0.78168 0.24623  12
  -4  -7  -1 0.90293 0.21347   7
  -4  -7  -1 0.83619 0.18153   6
  -4  -7  -1 1.02664 0.25177   6
   4   7   1 0.52569 0.17969   6
   4   7   1 0.96541 0.22285  12
  -5  -7  -1 65.8930 2.69072   7
  -5  -7  -1 61.5656 2.67435  12
  -5  -7  -1 65.7421 2.90061  12
  -5  -7  -1 59.7048 2.63876  10
  -5  -7  -1 59.3530 2.81435   6
  -5  -7  -1 55.4485 2.69973   6
   5   7   1 57.6637 2.80089  12
   5   7   1 60.5227 2.54639  10
   5   7   1 60.6025 2.80252   6
  -6  -7  -1 90.2009 4.00486  10
  -6  -7  -1 100.315 4.02986   7
  -6  -7  -1 99.1941 4.29028  12
  -6  -7  -1 93.3260 4.21181   6
   6   7   1 91.6583 4.16040   6
   6   7   1 91.1911 3.95245  10
  -7  -7  -1 36.0775 1.97379  12
  -7  -7  -1 35.9575 1.72882   7
  -7  -7  -1 37.3529 1.94304   6
   7   7   1 32.9347 1.85884   6
   7   7   1 33.9708 1.70628  10
  11  -8  -1 55.3752 2.48259   6
  10  -8  -1 -0.2545 0.15737   9
  10  -8  -1 0.17575 0.24393  12
  10  -8  -1 0.06716 0.14525   6
  10  -8  -1 0.32640 0.19762  10
   9  -8  -1 11.2598 0.71056   9
   9  -8  -1 10.9838 0.68250  10
   9  -8  -1 10.9699 0.63666   6
   9  -8  -1 11.4887 0.77537  12
   9  -8  -1 12.1913 0.69870  11
   9  -8  -1 11.0683 0.72503  12
   8  -8  -1 9.00837 0.64329   9
   8  -8  -1 9.38885 0.55954  11
   8  -8  -1 9.22110 0.54405   6
   8  -8  -1 9.62181 0.54988  12
   8  -8  -1 9.31483 0.63554  12
   8  -8  -1 9.89644 0.57018  10
   8  -8  -1 9.74746 0.51063   6
   7  -8  -1 0.00823 0.08050  12
   7  -8  -1 0.10050 0.14200  11
   7  -8  -1 -0.0975 0.10730  10
   7  -8  -1 0.04973 0.11121  12
   7  -8  -1 0.20703 0.17666   9
   6  -8  -1 9.24939 0.45373   7
   6  -8  -1 9.08553 0.54563  10
   6  -8  -1 8.77207 0.78680   9
   6  -8  -1 9.91219 0.49774  10
   6  -8  -1 9.15771 0.63241  11
   5  -8  -1 1.64039 0.30970   9
   5  -8  -1 1.02635 0.16259  10
   5  -8  -1 1.44274 0.18257   7
   5  -8  -1 1.11937 0.25766  11
   4  -8  -1 12.5249 0.59885  10
   4  -8  -1 11.9418 0.83409   9
   4  -8  -1 12.0256 0.61871   7
   4  -8  -1 11.7546 0.80896  11
   3  -8  -1 4.84113 0.35102   7
   3  -8  -1 5.00565 0.51595  11
   3  -8  -1 4.83047 0.32099  10
   3  -8  -1 4.32159 0.49373   9
   3  -8  -1 5.50838 0.31537  10
   2  -8  -1 138.707 5.95368   9
   2  -8  -1 134.239 5.62831   7
   2  -8  -1 139.730 5.60413  10
   2  -8  -1 138.795 5.92157  11
   2  -8  -1 144.425 5.56304  10
   1  -8  -1 158.392 6.66659  11
   1  -8  -1 165.542 6.29741  10
   1  -8  -1 155.191 6.23768  12
   1  -8  -1 151.617 6.32321  10
   1  -8  -1 158.012 6.37849   7
   0  -8  -1 0.05039 0.07913  10
   0  -8  -1 0.11382 0.08269  10
   0  -8  -1 0.10535 0.11140  12
   0  -8  -1 0.04018 0.07498  12
   0  -8  -1 0.22036 0.18354  11
   0  -8  -1 0.05395 0.06989   6
   0  -8  -1 -0.0289 0.09542   7
   0  -8  -1 -0.0250 0.09627   6
  -1  -8  -1 32.0562 1.40106   6
  -1  -8  -1 32.1717 1.42108  10
  -1  -8  -1 33.3571 1.76890  11
  -1  -8  -1 31.4945 1.52125   6
  -1  -8  -1 34.7854 1.52218   7
  -1  -8  -1 31.9206 1.41597  12
  -1  -8  -1 32.6722 1.44044  10
  -1  -8  -1 32.3653 1.57591  12
   1   8   1 31.1762 1.40867   6
  -2  -8  -1 48.6704 2.13473   6
  -2  -8  -1 53.4475 2.35428  12
  -2  -8  -1 53.8592 2.24746   7
  -2  -8  -1 48.1414 2.28227   6
  -2  -8  -1 52.6357 2.53316  11
  -2  -8  -1 50.2027 2.16148  12
   2   8   1 47.2796 2.24266  12
   2   8   1 48.9109 2.30859   6
  -3  -8  -1 6.49381 0.55125   6
  -3  -8  -1 5.46744 0.48201   6
  -3  -8  -1 5.99585 0.43444  10
  -3  -8  -1 6.38370 0.65090  11
  -3  -8  -1 6.72638 0.49686   7
  -3  -8  -1 5.71227 0.44208  12
  -3  -8  -1 6.05228 0.55746  12
   3   8   1 6.59544 0.53771  12
   3   8   1 6.48999 0.51006   6
  -4  -8  -1 42.3708 2.13759   6
  -4  -8  -1 44.5142 2.00206  10
  -4  -8  -1 46.5764 2.05432   7
  -4  -8  -1 44.6367 2.02731  12
  -4  -8  -1 45.6643 2.22179  12
   4   8   1 42.2279 2.09842   6
  -5  -8  -1 2.48222 0.65564  12
  -5  -8  -1 1.69517 0.36955   6
  -5  -8  -1 2.04643 0.38514   7
  -5  -8  -1 1.12648 0.23980  10
   5   8   1 1.29354 0.34171   6
  -6  -8  -1 52.1113 2.68868   6
  -6  -8  -1 57.5741 2.79518  12
  -6  -8  -1 56.1915 2.53997   7
   9  -9  -1 1.47308 0.21174  12
   9  -9  -1 1.40930 0.40623   9
   9  -9  -1 1.22877 0.19235  12
   8  -9  -1 37.3989 1.66015  10
   8  -9  -1 36.0839 1.78813   9
   8  -9  -1 39.8073 1.71831  11
   7  -9  -1 0.73944 0.22822  11
   7  -9  -1 0.76573 0.24152   9
   6  -9  -1 5.18753 0.51853   9
   6  -9  -1 5.17353 0.32621  10
   6  -9  -1 5.26755 0.51706  11
   6  -9  -1 5.07666 0.32239   7
   5  -9  -1 12.2189 0.61655   7
   5  -9  -1 11.5708 0.56130  10
   5  -9  -1 10.6902 0.78879  11
   5  -9  -1 10.2427 0.79713   9
   4  -9  -1 0.27612 0.21634  11
   4  -9  -1 0.44601 0.30215   9
   4  -9  -1 0.63225 0.15414   7
   4  -9  -1 0.48784 0.13785  10
   3  -9  -1 13.0362 0.71625   7
   3  -9  -1 13.1745 0.65868  10
   3  -9  -1 14.7211 0.67671  10
   3  -9  -1 12.0342 1.03323   9
   3  -9  -1 13.7518 0.95929  11
   2  -9  -1 36.1565 2.23459   9
   2  -9  -1 40.9992 1.75741  10
   2  -9  -1 44.1246 1.77447  10
   2  -9  -1 39.7023 2.11037  11
   2  -9  -1 43.3223 1.83991   7
   1  -9  -1 6.00349 0.45243   7
   1  -9  -1 6.88981 0.40017  10
   1  -9  -1 6.07026 0.38247  10
   1  -9  -1 5.54552 0.61476  11
   1  -9  -1 5.98588 1.06858   9
   0  -9  -1 33.5254 1.55181  10
   0  -9  -1 38.7263 1.98156  11
   0  -9  -1 36.9850 1.50042   6
   0  -9  -1 35.3990 1.63834  12
   0  -9  -1 34.1601 1.52434  12
   0  -9  -1 37.2438 1.58571  10
   0  -9  -1 35.3808 1.65286   7
  -1  -9  -1 12.7819 0.78154  12
  -1  -9  -1 13.9502 0.71682  10
  -1  -9  -1 13.9450 0.68105   6
  -1  -9  -1 12.8383 0.81860  12
  -1  -9  -1 12.2332 0.97849  11
  -1  -9  -1 12.6309 0.74580   6
  -1  -9  -1 13.1192 0.77534   7
  -2  -9  -1 -0.1775 0.18520  11
  -2  -9  -1 0.28251 0.16851  12
  -2  -9  -1 0.20123 0.15455   7
  -2  -9  -1 -0.0727 0.14782   6
  -2  -9  -1 0.09735 0.12381  10
  -2  -9  -1 0.22514 0.14346  12
  -3  -9  -1 0.39912 0.20623   7
  -3  -9  -1 0.85783 0.19705  10
  -3  -9  -1 0.80645 0.30895  11
  -3  -9  -1 0.97985 0.26917  12
  -3  -9  -1 0.66833 0.23376   6
  -3  -9  -1 1.02165 0.27925  12
  -4  -9  -1 9.62602 0.90047  11
  -4  -9  -1 9.67065 0.65519  10
  -4  -9  -1 9.11119 0.74879   6
  -4  -9  -1 10.9106 0.85720  12
  -4  -9  -1 10.8152 0.72097   7
  -5  -9  -1 11.3939 0.89500  10
  -5  -9  -1 11.9735 0.90727   6
   8 -10  -1 6.70654 0.57716   9
   7 -10  -1 5.61149 0.53885   9
   6 -10  -1 26.0314 1.42978   9
   6 -10  -1 27.0641 1.44771  11
   5 -10  -1 0.26052 0.22689   9
   5 -10  -1 0.02545 0.14301   7
   5 -10  -1 0.53954 0.26084  11
   4 -10  -1 0.45080 0.22892  11
   4 -10  -1 0.25196 0.24566   9
   4 -10  -1 0.49684 0.16317   7
   3 -10  -1 13.3704 0.67494  10
   3 -10  -1 13.3557 0.73763   7
   3 -10  -1 12.9984 0.98624  11
   3 -10  -1 12.1984 0.95586   9
   2 -10  -1 23.6204 1.18696   7
   2 -10  -1 25.6661 1.12495  10
   2 -10  -1 23.5375 1.45532  11
   2 -10  -1 22.3693 1.44433   9
   1 -10  -1 2.87762 0.29455  10
   1 -10  -1 2.67401 0.32438   7
   1 -10  -1 2.52805 0.46719  11
   1 -10  -1 2.75004 0.53785   9
   0 -10  -1 2.12976 0.27136  12
   0 -10  -1 1.98013 0.25382  10
   0 -10  -1 1.81523 0.40725  11
   0 -10  -1 1.66640 0.27368   7
  -1 -10  -1 57.1092 2.85784  11
  -1 -10  -1 53.5573 2.43027  12
  -1 -10  -1 56.9110 2.37859  10
  -1 -10  -1 53.4100 2.31972  12
  -1 -10  -1 49.9903 2.41160   7
  -2 -10  -1 21.9419 1.16531  10
  -2 -10  -1 25.2810 1.32922  12
  -2 -10  -1 21.9092 1.49946  11
  -2 -10  -1 24.1519 1.23583   7
  -2 -10  -1 21.3701 1.19560   6
  -3 -10  -1 7.03737 0.77238  12
  -3 -10  -1 7.86710 0.57789  10
  -3 -10  -1 7.24699 0.60923   6
  -4 -10  -1 15.5746 1.01376   6
   7 -11  -1 36.9735 1.84372   9
   6 -11  -1 6.88240 0.80112   9
   6 -11  -1 8.37133 0.74252  11
   5 -11  -1 14.3731 1.02152   9
   5 -11  -1 16.6338 1.07928  11
   4 -11  -1 5.97783 0.64678   9
   4 -11  -1 6.31378 0.66627  11
   4 -11  -1 6.84842 0.50116   7
   3 -11  -1 0.18684 0.16708   7
   3 -11  -1 0.38497 0.28061  11
   3 -11  -1 0.75441 0.31011   9
   2 -11  -1 19.0135 1.02269   7
   2 -11  -1 19.5031 1.28847   9
   2 -11  -1 18.1701 1.35818  11
   1 -11  -1 0.53786 0.28503   9
   1 -11  -1 -0.0052 0.22571  11
   1 -11  -1 0.18340 0.28838   7
   0 -11  -1 -0.0229 0.24607  11
   0 -11  -1 0.29576 0.15995   7
   0 -11  -1 -0.0561 0.41199   9
  -1 -11  -1 10.7482 0.59054  12
  -3 -11  -1 15.8667 0.94840   6
   3 -12  -1 10.0300 0.67557   7
   3 -12  -1 9.70600 0.86678   9
   2 -12  -1 56.2438 2.84862   7
   2 -12  -1 49.9225 2.87303   9
   1 -13   2 0.91040 0.52777  11
   2 -13   2 -0.4454 0.25636  11
   2 -13   2 -0.1108 0.17010   7
   3 -13   2 0.48415 0.19357   7
  -2 -12   2 -0.1315 0.13062  12
  -1 -12   2 20.1778 1.29879   9
  -1 -12   2 20.3448 1.36816  11
  -1 -12   2 22.4746 1.28440   7
   0 -12   2 0.68865 0.28804   9
   0 -12   2 1.38427 0.26972   7
   1 -12   2 1.55170 0.32506   9
   1 -12   2 1.32579 0.25367   7
   1 -12   2 2.10062 0.40675  11
   2 -12   2 1.23386 0.36853  11
   2 -12   2 1.61504 0.25227   7
   2 -12   2 1.97437 0.43980   9
   3 -12   2 3.84715 0.54532  11
   3 -12   2 4.12691 0.45290   9
   3 -12   2 4.27013 0.37277   7
   4 -12   2 1.65842 0.23949   7
   4 -12   2 1.54656 0.35437  11
  -5 -11   2 45.3330 2.04195  10
  -4 -11   2 11.1549 0.81600   6
  -4 -11   2 11.8175 0.65778  10
  -3 -11   2 3.68571 0.31519  10
  -3 -11   2 2.95327 0.34641   6
  -3 -11   2 4.22769 0.40921  12
  -3 -11   2 3.22558 0.38443   7
  -2 -11   2 19.2555 1.11882   7
  -2 -11   2 20.1531 1.03532  12
  -2 -11   2 20.2646 0.93401  10
  -2 -11   2 20.7904 1.09499  12
  -2 -11   2 18.9678 0.97188   6
  -1 -11   2 13.3056 0.70245  12
  -1 -11   2 14.4882 1.06047  11
  -1 -11   2 14.8062 0.68085  10
  -1 -11   2 14.5264 0.84252   7
   0 -11   2 2.63169 0.41439   9
   0 -11   2 3.13925 0.34618   7
   0 -11   2 2.44260 0.44537  11
   1 -11   2 -0.0201 0.13096   7
   1 -11   2 0.29726 0.20497  11
   1 -11   2 0.24201 0.22501   9
   2 -11   2 86.8853 3.70966   7
   2 -11   2 87.9389 3.96513  11
   2 -11   2 91.1042 3.84418   9
   3 -11   2 8.11292 0.52256   7
   3 -11   2 8.48586 0.68088  11
   3 -11   2 8.01968 0.59492   9
   4 -11   2 1.31760 0.21716   7
   4 -11   2 1.48253 0.24931   9
   4 -11   2 1.51928 0.29744  11
   5 -11   2 4.85145 0.40504   9
   5 -11   2 4.81468 0.43448  11
   5 -11   2 5.22031 0.35937   7
   6 -11   2 10.9697 0.62366   9
   7 -11   2 0.49249 0.18403   9
  -6 -10   2 9.62975 0.60676  10
  -5 -10   2 26.7277 1.32905   7
  -5 -10   2 26.6943 1.39248  12
  -5 -10   2 24.0836 1.18909  10
  -5 -10   2 21.8519 1.47304   6
  -4 -10   2 2.49789 0.26254  10
  -4 -10   2 2.23766 0.36359   7
  -4 -10   2 1.65746 0.29158   6
  -3 -10   2 -0.1930 0.12737   7
  -3 -10   2 0.50524 0.21919  12
  -3 -10   2 0.15305 0.12186  12
  -3 -10   2 0.04188 0.09820  10
  -3 -10   2 -0.0383 0.12366   6
  -2 -10   2 13.7513 0.75253  12
  -2 -10   2 12.0242 0.94302  12
  -2 -10   2 15.5429 0.93434   6
  -2 -10   2 12.1101 0.75693   6
  -2 -10   2 13.1034 0.78975   7
  -1 -10   2 17.0951 0.80693   6
  -1 -10   2 17.0249 0.90365  12
  -1 -10   2 17.7942 0.78428  10
  -1 -10   2 15.8965 0.84242  10
  -1 -10   2 17.8415 0.85800  12
  -1 -10   2 17.5569 0.94698   7
   0 -10   2 10.6511 0.56849  10
   0 -10   2 10.7500 0.68256   7
   0 -10   2 12.0705 0.53814  10
   0 -10   2 10.8411 0.82988  11
   1 -10   2 22.0395 0.90609  10
   1 -10   2 21.5767 0.92912  10
   1 -10   2 21.2549 1.07487   7
   1 -10   2 19.5981 1.20509  11
   1 -10   2 19.6807 1.15364   9
   2 -10   2 0.98769 0.11287  10
   2 -10   2 0.96673 0.11445  10
   2 -10   2 1.05208 0.20129   7
   2 -10   2 0.50353 0.20198  11
   2 -10   2 0.62531 0.22018   9
   3 -10   2 5.73049 0.46832   9
   3 -10   2 6.12202 0.52818  11
   3 -10   2 6.60952 0.43563   7
   4 -10   2 14.1427 0.84765  11
   4 -10   2 13.6179 0.70862   7
   4 -10   2 14.1838 0.77709   9
   5 -10   2 0.51549 0.14110   7
   5 -10   2 0.57297 0.14151  10
   5 -10   2 0.80314 0.19290   9
   5 -10   2 1.09042 0.21929  11
   6 -10   2 21.1497 1.06615   9
   6 -10   2 23.4495 1.06093  10
   6 -10   2 23.7552 0.98802   7
   6 -10   2 22.0988 1.00551  11
   7 -10   2 5.50593 0.41560  10
   7 -10   2 5.32437 0.40119   9
   8 -10   2 11.8094 0.67384   9
   9 -10   2 0.27791 0.19625   9
  -7  -9   2 0.15388 0.14177  10
  -6  -9   2 4.07051 0.43536   7
  -6  -9   2 4.69811 0.39099  10
  -6  -9   2 5.23156 0.50487  12
   5   9  -2 46.6782 2.19970   6
  -5  -9   2 47.3719 2.08765  10
  -5  -9   2 48.5180 2.25431  12
  -5  -9   2 46.6495 2.21703   6
  -5  -9   2 53.1082 2.24111   7
   4   9  -2 9.01550 0.59133   6
  -4  -9   2 9.47545 0.76287   6
  -4  -9   2 9.48787 0.61394   6
  -4  -9   2 9.42795 0.62926   7
  -4  -9   2 8.85495 0.68691  12
  -4  -9   2 9.26934 0.61401  12
   3   9  -2 16.5560 0.87622  12
  -3  -9   2 18.1609 0.95446   7
  -3  -9   2 17.3956 0.98896  12
  -3  -9   2 15.9537 0.93234   6
  -3  -9   2 16.4585 0.88794  12
  -3  -9   2 17.5349 0.94863   6
   2   9  -2 152.386 6.25603   6
  -2  -9   2 158.409 6.38189   6
  -2  -9   2 159.555 6.42152  12
  -2  -9   2 151.601 6.29926   6
  -2  -9   2 156.928 6.32302  12
  -2  -9   2 147.261 6.23528  10
  -2  -9   2 169.397 6.42001   7
  -1  -9   2 19.9300 0.94853   6
  -1  -9   2 20.3443 1.20730   7
  -1  -9   2 21.6446 1.05827  12
  -1  -9   2 22.5210 1.02521   6
  -1  -9   2 20.1221 0.97598  10
  -1  -9   2 21.1417 0.97820  12
   0  -9   2 6.86109 0.36378  12
   0  -9   2 6.70818 0.36066  10
   0  -9   2 6.51394 0.36369  10
   0  -9   2 6.03582 0.46086   7
   0  -9   2 6.31372 0.44399   9
   0  -9   2 6.64807 0.40490  12
   1  -9   2 7.63939 0.49522   7
   1  -9   2 7.68138 0.39610  10
   1  -9   2 7.51124 0.60378  11
   1  -9   2 7.10173 0.37584  10
   1  -9   2 8.23829 0.58992   9
   2  -9   2 71.7097 3.21890   7
   2  -9   2 80.1425 3.34180   9
   2  -9   2 75.3483 3.09201  10
   2  -9   2 82.4596 3.12617  10
   2  -9   2 77.5145 3.39176  11
   3  -9   2 0.57923 0.18899  11
   3  -9   2 0.39861 0.13565   7
   4  -9   2 0.12416 0.13074  11
   4  -9   2 -0.0571 0.04979  10
   4  -9   2 0.02956 0.11027   9
   4  -9   2 0.37847 0.13119   7
   4  -9   2 -0.1124 0.07077  10
   5  -9   2 195.244 7.35204  11
   5  -9   2 181.593 7.33458   9
   5  -9   2 179.685 7.20818  10
   5  -9   2 167.223 7.27663   7
   5  -9   2 189.849 7.27116  10
   5  -9   2 182.121 7.33094   7
   6  -9   2 29.6498 1.27976  11
   6  -9   2 31.4261 1.32834   7
   6  -9   2 31.6525 1.28491   7
   6  -9   2 31.1058 1.37566  10
   6  -9   2 30.3807 1.38249   9
   7  -9   2 3.53149 0.29622  12
   7  -9   2 3.91738 0.33694   9
   7  -9   2 3.62486 0.30391  12
   7  -9   2 3.90864 0.34510  10
   8  -9   2 1.97086 0.24897   6
   8  -9   2 1.80862 0.29602  10
   8  -9   2 1.74887 0.26324  12
   8  -9   2 1.55639 0.25667  12
   9  -9   2 0.85295 0.22694  12
   9  -9   2 0.82053 0.20714   6
   9  -9   2 0.54511 0.21512   9
   9  -9   2 1.02560 0.26255  10
   9  -9   2 -0.0631 0.36582  12
  10  -9   2 4.16710 0.40742   9
  10  -9   2 3.30940 0.41740   6
  10  -9   2 4.00842 0.44761  10
   8   8  -2 35.8347 2.29727   6
  -8  -8   2 43.6323 1.96034  10
  -8  -8   2 45.6617 2.04421   7
   7   8  -2 4.27181 0.45901   6
   7   8  -2 3.98682 0.40034  10
  -7  -8   2 5.10849 0.64711  12
  -7  -8   2 3.40260 0.35417  10
   6   8  -2 4.35779 0.44315   6
   6   8  -2 5.22001 0.35751  10
  -6  -8   2 5.75177 0.47329   7
  -6  -8   2 4.98321 0.44953   6
  -6  -8   2 5.24142 0.38763  10
  -6  -8   2 5.82350 0.50516  12
   5   8  -2 0.55828 0.16553   6
   5   8  -2 0.36366 0.18356  12
  -5  -8   2 1.00414 0.21503   6
  -5  -8   2 0.79773 0.19428   7
  -5  -8   2 0.40126 0.24866  12
  -5  -8   2 0.69410 0.22720   6
  -5  -8   2 0.73489 0.17468  10
  -5  -8   2 0.66534 0.19074  12
   4   8  -2 2.07794 0.27051   6
   4   8  -2 2.07156 0.27566  12
  -4  -8   2 2.55657 0.28697   6
  -4  -8   2 2.55198 0.31059   7
  -4  -8   2 2.51584 0.32157   6
  -4  -8   2 2.49240 0.29354  12
  -4  -8   2 2.63831 0.34950  12
   3   8  -2 84.5397 3.53184   6
   3   8  -2 87.4682 3.56203  12
  -3  -8   2 82.7668 3.53465   6
  -3  -8   2 88.2766 3.67195  12
  -3  -8   2 82.0455 3.61756   6
  -3  -8   2 81.9124 3.81587  12
  -3  -8   2 93.7790 3.72505   7
  -3  -8   2 84.6975 3.48495  10
   2   8  -2 436.479 17.3625  12
   2   8  -2 431.537 17.4465   6
  -2  -8   2 449.560 17.4584   6
  -2  -8   2 439.297 17.3612   6
  -2  -8   2 458.171 17.3412  10
  -2  -8   2 452.279 17.4718   7
  -2  -8   2 441.810 17.4005   9
  -2  -8   2 427.791 17.3898  10
  -2  -8   2 442.684 17.3830  12
  -2  -8   2 420.724 17.4652  12
   1   8  -2 20.4536 0.92617   6
   1   8  -2 21.7729 0.91296   6
  -1  -8   2 22.3743 1.01828   6
  -1  -8   2 20.0230 0.94360  10
  -1  -8   2 20.4988 0.94070  12
  -1  -8   2 21.5067 1.05764   7
  -1  -8   2 20.9852 0.93557   6
  -1  -8   2 21.1765 0.94415  10
  -1  -8   2 20.6184 1.03236  12
   0  -8   2 56.0777 2.28367   6
   0  -8   2 53.7299 2.33025  12
   0  -8   2 53.0058 2.35917   9
   0  -8   2 58.8655 2.25460  12
   0  -8   2 55.4947 2.26198  10
   0  -8   2 55.6205 2.38513   7
   0  -8   2 54.7050 2.28584  10
   1  -8   2 17.7607 0.78519  10
   1  -8   2 16.0908 0.73542  10
   1  -8   2 17.9782 0.87654   7
   1  -8   2 17.7058 0.94129   9
   2  -8   2 14.8444 0.78364   7
   2  -8   2 15.4074 0.66666  10
   2  -8   2 16.7557 0.70886  10
   2  -8   2 16.3102 0.89134  11
   2  -8   2 15.6683 0.85480   9
   3  -8   2 1.31232 0.19587   7
   3  -8   2 1.33617 0.22330   9
   3  -8   2 1.47970 0.25777  11
   4  -8   2 9.44016 0.43757  10
   4  -8   2 8.66069 0.52531   9
   4  -8   2 8.99897 0.43155  10
   4  -8   2 8.22426 0.53302  11
   4  -8   2 9.26054 0.63036   7
   5  -8   2 8.15872 0.46088   7
   5  -8   2 7.92834 0.39413  12
   5  -8   2 8.64200 0.48821   9
   5  -8   2 7.30911 0.39103  10
   5  -8   2 8.59056 0.45258  11
   5  -8   2 8.06457 0.41974   7
   5  -8   2 8.83961 0.44652  10
   6  -8   2 0.34441 0.08430  10
   6  -8   2 0.61387 0.12437   6
   6  -8   2 0.35846 0.14452  12
   6  -8   2 0.40711 0.12218  12
   6  -8   2 0.53957 0.10832   7
   6  -8   2 0.21766 0.09987   6
   6  -8   2 0.29449 0.12890   9
   6  -8   2 0.35044 0.07911   7
   7  -8   2 19.8400 1.10270  12
   7  -8   2 22.6594 1.04937  10
   7  -8   2 21.6863 0.99615   6
   7  -8   2 20.8145 1.04178   6
   7  -8   2 20.2601 0.99808   9
   7  -8   2 21.9107 1.10655  12
   8  -8   2 4.20893 0.38848   6
   8  -8   2 3.43076 0.37722   6
   8  -8   2 3.50582 0.37274  10
   8  -8   2 3.72765 0.40723  12
   8  -8   2 4.22726 0.35654   9
   9  -8   2 14.5435 0.85807  10
   9  -8   2 12.9757 0.85007   6
   9  -8   2 13.5011 0.77516   9
   9  -8   2 14.5787 0.96225  12
   9  -8   2 14.7507 0.96845  12
  10  -8   2 8.98242 0.91057  12
  10  -8   2 8.82819 0.59252   9
  10  -8   2 8.70887 0.67213   6
  10  -8   2 7.81811 0.65624  10
  11  -8   2 1.62902 0.37546  10
  11  -8   2 2.49825 0.34431   9
  10   7  -2 10.6636 0.90991  10
   9   7  -2 34.2141 1.77453  10
   9   7  -2 31.7265 1.76893   6
  -9  -7   2 34.8145 1.85724  12
  -9  -7   2 36.7483 1.68897   7
   8   7  -2 43.9409 2.23645   6
   8   7  -2 49.8605 2.29553  10
  -8  -7   2 46.4701 2.31601  12
  -8  -7   2 49.2709 2.46018   6
  -8  -7   2 44.8549 2.13444  10
  -8  -7   2 51.9360 2.19612   7
   7   7  -2 3.96045 0.40102   6
   7   7  -2 3.74808 0.39995  10
   7   7  -2 3.34181 0.40267  12
  -7  -7   2 4.22963 0.43318  12
  -7  -7   2 4.03679 0.38937   7
  -7  -7   2 3.56623 0.38653   6
  -7  -7   2 3.85175 0.33803  10
   6   7  -2 0.17760 0.14805   6
   6   7  -2 0.23836 0.18540  10
   6   7  -2 0.06417 0.12955  12
   6   7  -2 -0.0561 0.12915  10
  -6  -7   2 0.01342 0.12519  12
  -6  -7   2 -0.3816 0.16572  12
  -6  -7   2 0.02595 0.11233  10
  -6  -7   2 0.27433 0.19297   6
  -6  -7   2 0.16509 0.12860   6
  -6  -7   2 0.06136 0.13685   7
   5   7  -2 31.9380 1.48992  10
   5   7  -2 32.8149 1.50955   6
   5   7  -2 32.4599 1.47164  10
  -5  -7   2 32.6871 1.63376  12
  -5  -7   2 32.5194 1.52756  12
  -5  -7   2 31.0746 1.50368   6
  -5  -7   2 35.2209 1.54717   7
   4   7  -2 5.16884 0.30984  10
   4   7  -2 5.25098 0.37288   6
   4   7  -2 5.26533 0.31195  10
   4   7  -2 4.90968 0.37782  12
  -4  -7   2 5.09065 0.38937  12
  -4  -7   2 5.11154 0.45070  12
  -4  -7   2 3.98929 0.38852   6
  -4  -7   2 5.23473 0.41727   7
  -4  -7   2 4.76196 0.32748  10
  -4  -7   2 4.89101 0.36700   6
   3   7  -2 0.64849 0.14716   6
   3   7  -2 0.98273 0.16351  12
  -3  -7   2 1.30500 0.18061  10
  -3  -7   2 0.99154 0.17747   6
  -3  -7   2 0.71645 0.17291   6
  -3  -7   2 0.84671 0.18812  12
  -3  -7   2 0.96210 0.16313   9
  -3  -7   2 0.94863 0.19767   7
  -3  -7   2 0.99840 0.17912  12
  -3  -7   2 1.05370 0.17046  10
   2   7  -2 136.234 5.63938   6
   2   7  -2 139.343 5.56843   6
   2   7  -2 135.188 5.66048  12
  -2  -7   2 127.767 5.66802  12
  -2  -7   2 143.733 5.57692   6
  -2  -7   2 140.246 5.59332  10
  -2  -7   2 135.694 5.60711   9
  -2  -7   2 142.101 5.58417  10
  -2  -7   2 145.872 5.68776   7
  -2  -7   2 147.781 5.60233  12
  -2  -7   2 138.651 5.66099   6
   1   7  -2 25.6414 1.15578  12
   1   7  -2 25.7170 1.16844   6
   1   7  -2 27.0930 1.12376   6
   1   7  -2 26.2886 1.12341  12
  -1  -7   2 26.4902 1.16631  10
  -1  -7   2 25.0519 1.13811  10
  -1  -7   2 28.4024 1.25087   7
  -1  -7   2 26.9508 1.19613   9
  -1  -7   2 27.5854 1.21394   6
  -1  -7   2 25.4761 1.12333   6
  -1  -7   2 25.7336 1.22480  12
  -1  -7   2 27.8300 1.14664  12
   0  -7   2 136.455 5.45606   7
   0  -7   2 138.718 5.31125   6
   0  -7   2 134.767 5.37742  10
   0  -7   2 136.504 5.42315   9
   0  -7   2 126.934 5.38062   6
   0  -7   2 130.170 5.40901  12
   0  -7   2 136.110 5.32222  12
   1  -7   2 113.667 4.35202  12
   1  -7   2 108.022 4.36473  10
   1  -7   2 105.799 4.48903   9
   1  -7   2 109.819 4.29506  12
   1  -7   2 106.975 4.30676  10
   2  -7   2 7.58283 0.48385  11
   2  -7   2 6.82573 0.45526   9
   3  -7   2 3.21869 0.27724   9
   3  -7   2 3.30638 0.18153  10
   3  -7   2 3.13311 0.29103  11
   3  -7   2 2.77359 0.19389  10
   4  -7   2 17.5341 0.73217   6
   4  -7   2 15.6421 0.70098   6
   4  -7   2 17.1154 0.79293  12
   4  -7   2 17.4105 0.78479   7
   4  -7   2 16.6300 0.74437  10
   4  -7   2 18.0171 0.82064   9
   4  -7   2 15.9764 0.71652  12
   4  -7   2 17.6867 0.81987  11
   4  -7   2 16.6662 0.84785  10
   5  -7   2 0.15301 0.11518   9
   5  -7   2 0.13996 0.08011   6
   5  -7   2 0.20096 0.09022  12
   5  -7   2 0.06907 0.07406   7
   5  -7   2 0.07909 0.10173  12
   5  -7   2 0.03564 0.07293   7
   5  -7   2 0.02521 0.07719  10
   5  -7   2 0.06855 0.05745  11
   5  -7   2 0.07565 0.06092  10
   5  -7   2 0.17921 0.10211   6
  -6   7  -2 15.0359 0.70980   6
   6  -7   2 15.6924 0.74246  12
   6  -7   2 15.5101 0.84572  12
   6  -7   2 14.1315 0.71979   6
   6  -7   2 15.0331 0.80495   6
   6  -7   2 16.9755 0.64724   7
   6  -7   2 14.8236 0.69635  10
   6  -7   2 15.5353 0.66043   7
   6  -7   2 16.2945 0.75073   9
   6  -7   2 13.7151 0.83530  10
  -7   7  -2 29.0418 1.31997   6
  -7   7  -2 28.0867 1.37711  12
   7  -7   2 28.9823 1.30070   9
   7  -7   2 26.4349 1.37816   6
   7  -7   2 29.8332 1.30669   6
   7  -7   2 29.6242 1.32225  12
   7  -7   2 29.4247 1.43883  12
   7  -7   2 29.8627 1.34009  10
   8  -7   2 0.42711 0.17234  10
   8  -7   2 0.40496 0.17796  12
   8  -7   2 0.63738 0.19433  12
   8  -7   2 0.12625 0.14349   9
   8  -7   2 0.49496 0.20222   6
   8  -7   2 0.44594 0.16025   6
   9  -7   2 1.04938 0.26489   6
   9  -7   2 0.70872 0.22340  12
   9  -7   2 0.78075 0.22968   9
   9  -7   2 0.55849 0.21925  12
   9  -7   2 0.56764 0.21130  10
  10  -7   2 1.54913 0.27790   9
  10  -7   2 1.43765 0.30029  10
  10  -7   2 1.31820 0.33790  12
  11  -7   2 1.60530 0.35329  10
  11  -7   2 1.74869 0.48125   6
  10   6  -2 22.0867 1.32929   6
 -10  -6   2 21.6197 1.36483  12
 -10  -6   2 24.2290 1.20966   7
   9   6  -2 0.24805 0.22609  10
   9   6  -2 0.71512 0.24040   6
   9   6  -2 0.51270 0.27185  12
  -9  -6   2 0.19296 0.22218  12
  -9  -6   2 0.02993 0.18617   6
  -9  -6   2 0.06955 0.17540   7
  -9  -6   2 0.06580 0.15166  10
   8   6  -2 1.63099 0.31932  10
   8   6  -2 2.11710 0.34591  12
   8   6  -2 1.56900 0.29358   6
  -8  -6   2 1.75393 0.27052   7
  -8  -6   2 1.26151 0.23717  10
  -8  -6   2 1.71101 0.29625   6
  -8  -6   2 1.74802 0.33085  12
   7   6  -2 4.22287 0.42116  10
   7   6  -2 3.67030 0.39475  12
   7   6  -2 4.77690 0.42053   6
  -7  -6   2 4.39783 0.34375  10
  -7  -6   2 3.84985 0.37247   7
  -7  -6   2 3.86556 0.41482  12
  -7  -6   2 4.08914 0.47113  12
  -7  -6   2 3.67920 0.39318   6
   6   6  -2 3.28030 0.34992  10
   6   6  -2 3.00092 0.32118  12
   6   6  -2 2.65892 0.32505  10
   6   6  -2 2.15960 0.28443   6
  -6  -6   2 2.42033 0.38942  12
  -6  -6   2 2.50037 0.32349   6
  -6  -6   2 3.02773 0.50863   7
  -6  -6   2 2.29362 0.33782   6
   5   6  -2 19.1424 0.90115   6
   5   6  -2 18.1603 0.92123  12
   5   6  -2 17.2218 0.93782  10
   5   6  -2 19.6029 0.92777  10
  -5  -6   2 18.9296 0.85336  10
  -5  -6   2 15.8803 0.97023  12
  -5  -6   2 17.1509 0.91690  12
  -5  -6   2 18.2568 0.90356   6
  -5  -6   2 17.9929 0.92829   7
  -5  -6   2 16.3902 0.95573   6
   4   6  -2 56.9445 2.38584   6
   4   6  -2 55.8947 2.43397  10
   4   6  -2 58.8030 2.40719  10
  -4  -6   2 61.1015 2.53116  10
  -4  -6   2 57.3964 2.40681   6
  -4  -6   2 57.0423 2.43278  12
  -4  -6   2 55.5400 2.36735  10
  -4  -6   2 52.9543 2.46826   6
  -4  -6   2 59.3170 2.39380   9
  -4  -6   2 57.9257 2.45892   7
  -4  -6   2 55.1395 2.50411  12
   3   6  -2 122.253 4.89227  10
   3   6  -2 124.577 4.87270  10
   3   6  -2 123.398 4.88792   6
   3   6  -2 120.306 4.97353   6
   3   6  -2 118.875 4.90573  12
  -3  -6   2 129.608 4.92783  12
  -3  -6   2 118.297 4.99989  12
  -3  -6   2 117.202 4.89236  10
  -3  -6   2 118.255 4.89897   6
  -3  -6   2 120.401 4.90350   9
  -3  -6   2 121.841 4.92434  10
  -3  -6   2 128.572 4.98462   7
  -3  -6   2 119.450 4.97172   6
   2   6  -2 56.4378 2.44188  12
   2   6  -2 58.1206 2.42948   6
   2   6  -2 53.8198 2.33511   6
   2   6  -2 55.9760 2.35075  12
  -2  -6   2 61.7423 2.46177   7
  -2  -6   2 54.2136 2.42095   6
  -2  -6   2 59.3555 2.37217  12
  -2  -6   2 58.5267 2.37999   9
  -2  -6   2 58.8829 2.37383  10
  -2  -6   2 54.7405 2.35232   6
  -2  -6   2 60.6886 2.39309  10
   1   6  -2 8.92760 0.47680   6
   1   6  -2 9.34545 0.49093  12
   1   6  -2 8.88899 0.42134  12
  -1  -6   2 8.99170 0.49412   6
  -1  -6   2 8.99891 0.47608  10
  -1  -6   2 8.88423 0.43721  10
  -1  -6   2 9.01592 0.51186  12
  -1  -6   2 8.54406 0.42948   6
  -1  -6   2 8.38418 0.43626  12
  -1  -6   2 9.23052 0.47255   9
   0   6  -2 1.94764 0.11806   6
   0   6  -2 1.96940 0.15031   6
   0  -6   2 2.04026 0.20043  12
   0  -6   2 1.89015 0.18102  10
   0  -6   2 2.10496 0.14231   6
   0  -6   2 1.94104 0.18332   9
   0  -6   2 2.04556 0.14006  10
   0  -6   2 2.06360 0.18550   6
   0  -6   2 1.84692 0.14596  12
   1  -6   2 441.293 17.6668   6
   1  -6   2 466.832 17.8286   9
   1  -6   2 449.596 17.6770  10
   1  -6   2 436.915 17.7142  12
   1  -6   2 473.390 17.7489  12
   1  -6   2 448.733 17.7215  10
   1  -6   2 440.288 17.7081   6
   2  -6   2 12.1744 0.50873  12
   2  -6   2 11.2917 0.50311  10
   2  -6   2 12.3977 0.62698  11
   2  -6   2 11.2127 0.53898  12
   2  -6   2 11.5704 0.50192  10
   2  -6   2 10.9269 0.47141   6
   2  -6   2 11.9021 0.60449   9
   3  -6   2 109.160 4.52050  10
   3  -6   2 108.108 4.49832   6
   3  -6   2 116.337 4.55542   6
   3  -6   2 115.439 4.59243  12
   3  -6   2 113.773 4.51335  12
   3  -6   2 116.595 4.61740  11
   3  -6   2 119.804 4.55740  10
   3  -6   2 113.915 4.59480   9
  -4   6  -2 0.08626 0.04497   6
   4  -6   2 0.05625 0.05823  10
   4  -6   2 -0.0038 0.07004   6
   4  -6   2 0.29976 0.09122   6
   4  -6   2 0.12683 0.06438  10
   4  -6   2 -0.0167 0.07637   9
   4  -6   2 0.02495 0.06391   7
   4  -6   2 -0.0366 0.05530  12
   4  -6   2 -0.0439 0.07448  12
   4  -6   2 0.09678 0.06040  11
  -5   6  -2 5.72462 0.34714   6
  -5   6  -2 5.53249 0.33059  12
  -5   6  -2 5.56169 0.29266   6
  -5   6  -2 4.60280 0.39239   9
  -5   6  -2 4.79152 0.28529  12
   5  -6   2 5.98958 0.39012   6
   5  -6   2 5.36495 0.32590  10
   5  -6   2 5.08215 0.30764  12
   5  -6   2 5.44518 0.30381  10
   5  -6   2 5.29520 0.39651  12
   5  -6   2 5.19863 0.32594   9
   5  -6   2 5.05896 0.29590   6
   5  -6   2 5.52112 0.29960   7
  -6   6  -2 0.42355 0.13516  12
  -6   6  -2 0.39394 0.16141   9
   6  -6   2 0.61329 0.13386  12
   6  -6   2 0.75530 0.17893   6
   6  -6   2 0.29586 0.08651  10
   6  -6   2 0.34309 0.11864   9
   6  -6   2 0.62945 0.16015  10
   6  -6   2 0.29778 0.10337   6
   6  -6   2 0.46376 0.16090  12
  -7   6  -2 24.5152 1.21963  12
  -7   6  -2 22.2783 1.26136   6
   7  -6   2 25.0472 1.13388   9
   7  -6   2 23.8339 1.12367   6
   7  -6   2 26.0492 1.15806  12
   7  -6   2 24.8514 1.17917  10
   7  -6   2 25.9724 1.31865  12
   7  -6   2 24.5739 1.24234   6
  -8   6  -2 153.847 6.12889   6
  -8   6  -2 149.027 6.17274  12
   8  -6   2 150.904 6.24696   6
   8  -6   2 149.396 6.01106   9
   8  -6   2 154.642 6.21941  12
   8  -6   2 143.676 6.08028  10
   8  -6   2 141.441 6.04801  12
   8  -6   2 145.526 6.04625   6
  -9   6  -2 3.29812 0.40216   6
  -9   6  -2 2.32002 0.49873  12
   9  -6   2 3.60634 0.35884  12
   9  -6   2 3.22292 0.38911   9
   9  -6   2 3.43636 0.43086  12
   9  -6   2 2.26408 0.36946   6
   9  -6   2 2.62082 0.37819  10
   9  -6   2 3.37436 0.39730   6
 -10   6  -2 1.47368 0.55064   6
  10  -6   2 0.92906 0.26688  10
  10  -6   2 1.36952 0.29845   6
  10  -6   2 1.50043 0.52938  12
  10  -6   2 1.32683 0.27581   9
  11  -6   2 0.30141 0.19288   9
  11  -6   2 0.37484 0.21228   6
 -11  -5   2 14.5199 0.82355   7
 -11  -5   2 12.6338 1.04241  12
  10   5  -2 0.58469 0.21302  10
  10   5  -2 0.08431 0.20796   6
 -10  -5   2 0.12586 0.17434  10
 -10  -5   2 -0.2312 0.18043  12
 -10  -5   2 0.22855 0.22612   6
 -10  -5   2 0.10883 0.20076   7
   9   5  -2 -0.0854 0.15772  12
   9   5  -2 -0.1117 0.16941   6
   9   5  -2 0.17421 0.18364  10
  -9  -5   2 -0.2112 0.11015  10
  -9  -5   2 0.21612 0.18650   6
  -9  -5   2 0.01461 0.15584   7
  -9  -5   2 0.10190 0.18632  12
   8   5  -2 0.94319 0.29330   9
   8   5  -2 0.78296 0.22931  10
   8   5  -2 1.00008 0.25835   6
  -8  -5   2 0.52945 0.16421   7
  -8  -5   2 0.76726 0.23304  12
  -8  -5   2 0.55292 0.17581  10
  -8  -5   2 0.82165 0.30077  12
  -8  -5   2 1.13069 0.24054   6
   7   5  -2 61.3805 2.67383  10
   7   5  -2 57.0747 2.75970   9
   7   5  -2 61.8638 2.66720  12
   7   5  -2 64.2364 2.63650   6
  -7  -5   2 60.7198 2.60421   7
  -7  -5   2 61.6348 2.64305   6
  -7  -5   2 58.3821 2.76114  12
  -7  -5   2 60.5789 2.67437  12
  -7  -5   2 59.7035 2.57247  10
   6   5  -2 109.433 4.35191  12
   6   5  -2 113.311 4.32626   6
   6   5  -2 98.0236 4.43372   9
   6   5  -2 111.158 4.36303  10
  -6  -5   2 100.493 4.44097  12
  -6  -5   2 99.2363 4.40483   6
  -6  -5   2 104.044 4.31550   7
  -6  -5   2 102.114 4.34805  12
  -6  -5   2 105.044 4.32833   6
   5   5  -2 2.09551 0.22892   6
   5   5  -2 2.13938 0.23970  12
   5   5  -2 2.16218 0.24567  10
   5   5  -2 1.94435 0.28608  10
  -5  -5   2 2.09568 0.29053   6
  -5  -5   2 2.03443 0.25971  12
  -5  -5   2 2.01332 0.23569   6
  -5  -5   2 1.74204 0.20290  10
  -5  -5   2 1.76074 0.28105  12
  -5  -5   2 2.20759 0.26548   7
   4   5  -2 67.6084 2.83830   6
   4   5  -2 66.8851 2.83971  10
   4   5  -2 68.9957 2.74948   6
   4   5  -2 73.1264 2.78418  10
   4   5  -2 61.3875 3.14627  12
   4   5  -2 66.6226 2.76956  12
  -4  -5   2 64.5420 2.85705  12
  -4  -5   2 66.5256 2.77353   6
  -4  -5   2 65.3709 2.78769  12
  -4  -5   2 65.3545 2.78331  10
  -4  -5   2 66.3546 2.80560   7
  -4  -5   2 67.8397 2.84671   6
  -4  -5   2 66.9570 2.74500  10
   3   5  -2 272.341 10.6453  12
   3   5  -2 267.608 10.5932  10
   3   5  -2 269.913 10.5387  10
   3   5  -2 276.651 10.5259   6
  -3  -5   2 266.482 10.5507   6
  -3  -5   2 254.734 10.5441  10
  -3  -5   2 264.027 10.6121   6
  -3  -5   2 275.742 10.5391   9
  -3  -5   2 265.178 10.5578  10
  -3  -5   2 264.870 10.5583  12
  -3  -5   2 256.527 10.6234  12
  -3  -5   2 262.401 10.6020   7
   2   5  -2 3.10912 0.20563  12
   2   5  -2 2.96196 0.21221  10
   2   5  -2 3.26573 0.19869  10
   2   5  -2 3.75711 0.28500  12
   2   5  -2 3.24287 0.20246   6
   2   5  -2 3.35609 0.25695   6
  -2  -5   2 3.22012 0.22813   6
  -2  -5   2 3.11791 0.21821   9
  -2  -5   2 3.15129 0.22016  10
  -2  -5   2 2.91805 0.22566  12
  -2  -5   2 3.07037 0.25501   6
  -2  -5   2 3.00324 0.23781  10
  -2  -5   2 3.42759 0.27200  12
   1   5  -2 14.8136 0.63643  12
   1   5  -2 14.5798 0.63028   6
   1   5  -2 14.9970 0.70916   6
   1   5  -2 14.8217 0.71866  12
  -1  -5   2 14.0182 0.69914  10
  -1  -5   2 15.1160 0.65639   6
  -1  -5   2 14.6031 0.70928   6
  -1  -5   2 13.1162 1.23362   1
  -1  -5   2 13.9284 0.71593  12
  -1  -5   2 16.3982 0.68482   9
  -1  -5   2 14.1024 0.66558  12
   0   5  -2 338.753 13.2615  12
   0   5  -2 341.107 13.2623   6
   0   5  -2 347.915 13.3211  12
   0   5  -2 343.094 13.3272   6
   0   5  -2 337.642 14.6278   1
   0  -5   2 337.305 13.3659  12
   0  -5   2 341.993 13.9642   1
   0  -5   2 337.949 13.2825  10
   0  -5   2 332.843 13.3475   6
   0  -5   2 339.080 13.3152  12
   0  -5   2 330.486 13.3400  10
   0  -5   2 331.058 13.2884   6
  -1   5  -2 22.6943 0.94003   6
  -1   5  -2 24.1392 0.93023   6
   1  -5   2 23.1122 1.02477  12
   1  -5   2 23.3492 0.98259  10
   1  -5   2 23.4959 0.98057   6
   1  -5   2 24.1521 0.95550  10
   1  -5   2 22.6135 1.00344  12
   1  -5   2 23.0792 1.52106   1
   1  -5   2 22.9007 1.04173   9
   1  -5   2 25.3155 1.45108   1
  -2   5  -2 260.578 10.1204   6
  -2   5  -2 250.433 10.1040   6
   2  -5   2 256.893 10.1414  10
   2  -5   2 243.331 10.1939   9
   2  -5   2 263.764 10.1888   6
   2  -5   2 256.875 11.0261   1
   2  -5   2 243.298 10.1722  12
   2  -5   2 265.045 10.1629  10
   2  -5   2 265.000 10.5283   1
   2  -5   2 275.691 10.2198  12
  -3   5  -2 37.6654 1.55434   6
  -3   5  -2 39.5381 1.61630   6
  -3   5  -2 37.3228 1.60628  12
  -3   5  -2 38.0588 1.55549  12
   3  -5   2 38.9693 1.58946  10
   3  -5   2 39.5889 1.58186   6
   3  -5   2 39.6581 1.62239  10
   3  -5   2 40.5134 1.64040   7
   3  -5   2 38.0055 1.61125  11
   3  -5   2 38.8351 1.61489   9
   3  -5   2 41.1066 1.65947   6
   3  -5   2 37.8409 1.59498  12
  -4   5  -2 174.990 6.98052  12
  -4   5  -2 175.574 6.88664   6
  -4   5  -2 172.722 6.89372  12
  -4   5  -2 171.399 7.01919   9
   4  -5   2 169.851 6.91961  12
   4  -5   2 183.368 6.93180  10
   4  -5   2 181.318 6.93243   7
   4  -5   2 173.297 6.90763   6
   4  -5   2 164.331 6.85274  11
   4  -5   2 180.603 6.92284   9
   4  -5   2 167.012 6.99121   6
   4  -5   2 178.690 6.94053  10
   4  -5   2 176.437 7.01686  12
  -5   5  -2 123.532 5.14814   9
  -5   5  -2 123.288 5.12505  12
  -5   5  -2 124.855 5.00889   6
  -5   5  -2 123.838 5.01959  12
  -5   5  -2 127.499 5.19715   6
   5  -5   2 113.707 5.03173  12
   5  -5   2 134.492 4.99336   7
   5  -5   2 129.323 5.02844  10
   5  -5   2 128.078 5.13027   6
   5  -5   2 121.104 5.02392   6
   5  -5   2 128.301 5.14900  12
   5  -5   2 129.447 5.05636  10
   5  -5   2 127.898 5.03157   9
  -6   5  -2 79.2547 3.48272   9
  -6   5  -2 87.8275 3.48029   6
  -6   5  -2 84.8921 3.49911  12
  -6   5  -2 84.6217 3.40240   6
   6  -5   2 85.1725 3.47916   6
   6  -5   2 76.8474 3.39232  12
   6  -5   2 76.4463 3.36002   6
   6  -5   2 80.5701 3.40198  10
   6  -5   2 87.8043 3.37095   9
   6  -5   2 82.4618 3.49976  12
  -7   5  -2 9.58755 0.63125  12
  -7   5  -2 9.67616 0.61644   6
   7  -5   2 9.66650 0.57822  10
   7  -5   2 9.60326 0.63267   6
   7  -5   2 10.1340 0.54344   9
   7  -5   2 8.92860 0.52264   6
   7  -5   2 10.1622 0.65948  12
   7  -5   2 8.51070 0.53430  12
  -8   5  -2 20.7202 1.13240  12
  -8   5  -2 21.4492 1.11696   6
   8  -5   2 21.5202 1.16298  12
   8  -5   2 20.1145 1.06320  10
   8  -5   2 19.7389 0.99007   6
   8  -5   2 18.6438 1.01156  12
   8  -5   2 21.1787 1.01307   9
  -9   5  -2 8.61477 0.68863  12
  -9   5  -2 8.82930 0.66462   6
  -9   5  -2 8.13833 0.46664  10
  -9   5  -2 8.78066 0.45312  10
   9  -5   2 9.01105 0.68604   6
   9  -5   2 9.71010 0.72511  12
   9  -5   2 8.72635 0.63519  10
   9  -5   2 8.94491 0.59655   6
   9  -5   2 8.76985 0.60226  12
   9  -5   2 7.66108 0.81970   9
 -10   5  -2 8.81271 0.68320   6
 -10   5  -2 7.66304 0.44027  10
  10  -5   2 8.19992 0.67994   6
  10  -5   2 8.51707 0.73902  12
  10  -5   2 7.41070 0.63537  10
  10  -5   2 8.03312 0.59382   9
  11  -5   2 0.80838 0.28521  12
  11  -5   2 0.31617 0.23901   6
  11  -5   2 0.21062 0.19120   9
  11   4  -2 1.40091 0.32787  10
  11   4  -2 1.02444 0.33563  12
 -11  -4   2 1.36377 0.24474   7
 -11  -4   2 1.52006 0.36919   6
 -11  -4   2 1.99316 0.40693  12
  10   4  -2 18.1623 1.06076   6
  10   4  -2 17.5410 1.08556  12
  10   4  -2 15.4924 1.09292   9
 -10  -4   2 17.6348 1.05276   6
 -10  -4   2 18.2894 0.91644   7
 -10  -4   2 16.2017 1.06368  12
   9   4  -2 35.2488 1.73415  12
   9   4  -2 35.0879 1.78873   9
   9   4  -2 34.2678 1.71988  10
   9   4  -2 35.7692 1.70791   6
  -9  -4   2 36.4538 1.59483   7
  -9  -4   2 35.6636 1.71167   6
  -9  -4   2 32.4644 1.59230  10
  -9  -4   2 34.5172 1.72838  12
   8   4  -2 51.3294 2.22271  12
   8   4  -2 46.3683 2.25050   9
   8   4  -2 49.9649 2.17441   6
  -8  -4   2 49.2135 2.08882  10
  -8  -4   2 42.5878 2.26201  12
  -8  -4   2 49.8346 2.09666   7
  -8  -4   2 47.2646 2.16509   6
  -8  -4   2 48.3794 2.20307  12
   7   4  -2 0.21540 0.15078   9
   7   4  -2 0.21912 0.15385  10
   7   4  -2 0.09942 0.12430   6
   7   4  -2 0.08933 0.12888  12
  -7  -4   2 0.11937 0.12708   6
  -7  -4   2 -0.1004 0.12138  12
  -7  -4   2 0.03468 0.11818   7
  -7  -4   2 0.03046 0.12913  12
   6   4  -2 20.5025 1.05226  10
   6   4  -2 23.4719 1.05049   6
   6   4  -2 21.3705 1.11691   9
   6   4  -2 23.5104 1.07667  12
  -6  -4   2 21.6502 1.03461   7
  -6  -4   2 21.2580 1.05166   6
  -6  -4   2 20.5915 1.14167  12
  -6  -4   2 21.5898 1.12090   6
  -6  -4   2 23.3919 1.09562  12
   5   4  -2 27.1789 1.32161   9
   5   4  -2 26.8634 1.26355  10
   5   4  -2 28.0236 1.26671  12
   5   4  -2 28.6803 1.36783  12
   5   4  -2 27.7063 1.34323  10
   5   4  -2 31.0333 1.26102   6
  -5  -4   2 27.8464 1.38151  11
  -5  -4   2 26.3900 1.26447   6
  -5  -4   2 29.5591 1.29616  10
  -5  -4   2 30.1364 1.34984   6
  -5  -4   2 26.8213 1.22616  10
  -5  -4   2 29.6118 1.30474  12
  -5  -4   2 28.8204 1.28505   7
  -5  -4   2 25.8254 1.42791  12
   4   4  -2 121.891 4.91695  12
   4   4  -2 126.040 4.90252   6
   4   4  -2 125.998 4.92002  10
   4   4  -2 124.228 4.99854  10
   4   4  -2 124.917 4.99504   6
  -4  -4   2 121.153 5.00971  12
  -4  -4   2 117.361 4.88848   9
  -4  -4   2 121.701 4.95108   7
  -4  -4   2 122.006 4.98937   6
  -4  -4   2 120.445 4.93368  10
  -4  -4   2 126.574 4.98196  11
  -4  -4   2 118.086 4.90494  10
  -4  -4   2 118.915 4.93234  12
  -4  -4   2 121.566 4.92502   6
   3   4  -2 190.136 7.26365   9
   3   4  -2 180.511 7.27647  10
   3   4  -2 186.775 7.27304   6
   3   4  -2 191.718 7.20309  10
   3   4  -2 173.997 7.18322   6
   3   4  -2 185.176 7.30064  12
  -3  -4   2 189.129 7.22241  10
  -3  -4   2 174.681 8.68328   1
  -3  -4   2 176.187 7.26961   6
  -3  -4   2 179.093 7.18482   9
  -3  -4   2 169.929 7.25425   6
  -3  -4   2 173.490 7.28007  12
  -3  -4   2 184.542 7.22871  10
  -3  -4   2 181.139 7.28399  12
   2   4  -2 722.960 27.9614   6
   2   4  -2 708.155 29.7135   2
   2   4  -2 748.149 27.9940  12
   2   4  -2 710.698 30.2612   5
   2   4  -2 701.865 27.9435  10
   2   4  -2 735.050 29.1118   2
  -2  -4   2 695.001 30.5035   5
  -2  -4   2 691.396 29.6314   5
  -2  -4   2 668.738 27.9630  12
  -2  -4   2 741.629 27.9645   6
  -2  -4   2 659.950 28.9479   2
  -2  -4   2 711.708 27.9460  10
  -2  -4   2 698.319 30.0331   2
  -2  -4   2 755.396 29.2103   3
   1   4  -2 341.278 13.6549   6
   1   4  -2 348.487 14.7059   5
   1   4  -2 352.753 14.6701   2
   1   4  -2 354.004 15.1905   2
   1   4  -2 359.714 15.7898   5
   1   4  -2 340.811 13.5867  10
   1   4  -2 344.744 13.6744  12
   1   4  -2 328.774 13.5637  10
   1   4  -2 362.787 15.2093   1
   1   4  -2 343.631 13.5911  12
  -1  -4   2 348.083 13.6611   6
  -1  -4   2 355.957 14.6524   1
  -1  -4   2 334.163 13.6108   6
  -1  -4   2 360.192 19.3354   4
  -1  -4   2 335.899 15.4324   2
  -1  -4   2 344.322 13.6762  12
  -1  -4   2 350.407 13.6006  10
  -1  -4   2 360.902 13.5973   9
  -1  -4   2 339.565 15.8034   5
  -1  -4   2 344.081 14.8762   5
  -1  -4   2 336.260 14.4877   2
  -1  -4   2 337.774 13.6332  12
  -1  -4   2 341.217 13.6583  10
  -1  -4   2 349.494 14.6630   3
   0   4  -2 153.852 7.40539   2
   0   4  -2 154.284 6.00415  12
   0   4  -2 148.864 7.06903   5
   0   4  -2 153.290 6.06405  12
   0   4  -2 143.811 7.59176   5
   0   4  -2 152.097 7.25490   1
   0  -4   2 161.807 6.00802  10
   0  -4   2 143.216 6.03480   6
   0  -4   2 149.766 7.08706   5
   0  -4   2 149.452 6.08024  12
   0  -4   2 149.877 7.84513   5
   0  -4   2 155.055 6.89551   1
   0  -4   2 153.430 6.07030   6
   0  -4   2 144.377 6.62059   2
   0  -4   2 159.403 7.41039   2
   0  -4   2 157.364 6.02029   9
   0  -4   2 151.961 6.06087  12
   0  -4   2 163.820 10.9770   4
   0  -4   2 150.763 6.05911  10
  -1   4  -2 34.6363 1.41985  12
  -1   4  -2 31.2374 2.56922   5
  -1   4  -2 32.6421 4.95615   4
  -1   4  -2 35.1662 2.70936   5
  -1   4  -2 33.4063 2.61328   2
  -1   4  -2 33.4509 1.42483   6
  -1   4  -2 34.2150 1.43009   6
  -1   4  -2 34.6697 1.41985  12
   1  -4   2 31.6094 2.58894   5
   1  -4   2 36.0294 2.59674   3
   1  -4   2 36.6725 2.20968   1
   1  -4   2 37.0818 1.49004  12
   1  -4   2 35.7928 1.46378   6
   1  -4   2 38.4271 2.29389   1
   1  -4   2 32.5891 4.88954   4
   1  -4   2 36.9830 2.25825   2
   1  -4   2 27.5517 2.66112   5
   1  -4   2 35.6846 1.43200  10
   1  -4   2 34.0787 1.46011   6
   1  -4   2 36.2922 1.42216  10
   1  -4   2 36.4936 1.48713  12
   1  -4   2 33.8779 1.43889   9
   1  -4   2 36.1186 2.20677   2
  -2   4  -2 1.24974 0.47846   1
  -2   4  -2 0.89536 0.08481   6
  -2   4  -2 0.13790 1.14241   3
  -2   4  -2 1.00992 0.08217  12
  -2   4  -2 0.84952 0.70714   5
  -2   4  -2 1.93809 1.32843   5
  -2   4  -2 2.57151 2.40109   4
  -2   4  -2 1.71256 0.84976   2
   2  -4   2 0.48280 0.65983   3
   2  -4   2 1.25165 0.39036   1
   2  -4   2 1.38983 0.15022   6
   2  -4   2 0.20650 1.06175   2
   2  -4   2 1.61758 0.81345   5
   2  -4   2 1.07664 0.09879   9
   2  -4   2 1.01922 0.46452   2
   2  -4   2 0.37121 1.25854   5
   2  -4   2 0.08897 3.33661   4
   2  -4   2 1.05982 0.10319  10
   2  -4   2 1.16116 0.15472  12
   2  -4   2 1.08811 0.13080  12
   2  -4   2 1.30836 0.12677  10
   2  -4   2 0.94347 0.10948   6
  -3   4  -2 517.325 20.7278   6
  -3   4  -2 510.767 20.7294  12
  -3   4  -2 527.998 21.7430   5
  -3   4  -2 528.360 20.8132   9
  -3   4  -2 529.761 20.8298  12
  -3   4  -2 523.116 22.3456   1
   3  -4   2 546.044 20.7653  10
   3  -4   2 551.544 20.7772   7
   3  -4   2 510.782 20.7555   6
   3  -4   2 544.298 20.7867  10
   3  -4   2 518.367 20.7409   9
   3  -4   2 529.911 23.1096   5
   3  -4   2 534.646 20.8241   6
   3  -4   2 524.369 20.8383  12
   3  -4   2 533.185 20.7777  12
  -4   4  -2 47.1050 1.90605  12
  -4   4  -2 47.3647 2.01999  12
  -4   4  -2 45.4874 1.99341   6
  -4   4  -2 46.3474 1.98086   9
  -4   4  -2 47.3115 1.89789   6
   4  -4   2 44.7866 1.91641   6
   4  -4   2 44.8178 2.00847  12
   4  -4   2 48.5412 1.93791  10
   4  -4   2 46.4388 1.93748  12
   4  -4   2 45.5753 1.90556   7
   4  -4   2 47.9823 1.91457   9
   4  -4   2 49.1479 2.00955   6
   4  -4   2 46.9295 1.94065  10
  -5   4  -2 7.17265 0.40125  12
  -5   4  -2 8.07716 0.41340  10
  -5   4  -2 8.74050 0.43049   6
  -5   4  -2 8.06342 0.47851   9
  -5   4  -2 8.20688 0.38500  10
  -5   4  -2 7.87381 0.49181   6
  -5   4  -2 8.31418 0.51662  12
   5  -4   2 7.51612 0.43585  12
   5  -4   2 7.40878 0.40780  10
   5  -4   2 7.91391 0.36744   7
   5  -4   2 8.06030 0.42318   6
   5  -4   2 7.57491 0.48152   6
   5  -4   2 8.79521 0.52224  12
   5  -4   2 8.15319 0.45028  10
   5  -4   2 8.09058 0.42079   9
  -6   4  -2 6.32253 0.45788   6
  -6   4  -2 6.17454 0.37590  10
  -6   4  -2 6.55995 0.43968   9
  -6   4  -2 6.66669 0.39177  10
   6  -4   2 5.83344 0.29209   7
   6  -4   2 6.63188 0.42686  10
   6  -4   2 6.10388 0.38471   9
   6  -4   2 6.47353 0.46612   6
   6  -4   2 6.74401 0.36756  10
   6  -4   2 6.84270 0.39371   6
   6  -4   2 6.74632 0.48981  12
   6  -4   2 6.71415 0.40058  12
  -7   4  -2 49.0481 2.05586  10
  -7   4  -2 48.2859 2.15928   6
  -7   4  -2 48.2625 2.00220  10
   7  -4   2 46.9309 2.16386   6
   7  -4   2 48.2796 2.19901  12
   7  -4   2 49.7168 2.11214  10
   7  -4   2 47.8937 2.06568  12
   7  -4   2 42.8330 2.02850   6
   7  -4   2 47.6575 2.04143   9
  -8   4  -2 25.9346 1.32497   6
  -8   4  -2 27.4097 1.22214  10
  -8   4  -2 23.5737 1.38174  12
  -8   4  -2 25.4119 1.15194  10
   8  -4   2 25.6923 1.34999   6
   8  -4   2 23.0109 1.19484  12
   8  -4   2 25.1279 1.27198  10
   8  -4   2 24.3468 1.19529   6
   8  -4   2 25.5221 1.20669   9
  -9   4  -2 1.65585 0.25797  10
  -9   4  -2 1.20602 0.29302   6
  -9   4  -2 0.84423 0.28777  12
  -9   4  -2 1.51613 0.27899  10
   9  -4   2 1.36475 0.24490  12
   9  -4   2 1.29666 0.32728  12
   9  -4   2 1.57096 0.24037   6
   9  -4   2 1.64086 0.44473   9
   9  -4   2 1.07232 0.26540  10
   9  -4   2 1.28730 0.29984   6
 -10   4  -2 10.5121 0.67480  10
 -10   4  -2 11.9379 0.81241   6
 -10   4  -2 9.95430 0.83999  12
  10  -4   2 9.89846 0.74501  10
  10  -4   2 10.5691 0.71859   9
  10  -4   2 11.4462 0.82435   6
  10  -4   2 11.3782 0.85690  12
 -11   4  -2 10.9787 0.71739  10
 -11   4  -2 11.1633 0.88597   6
  11  -4   2 11.1151 0.87875   6
  11  -4   2 11.0143 0.78485   9
  11  -4   2 13.1757 0.99185  12
  12   3  -2 0.52400 0.35987  12
  11   3  -2 0.05923 0.33234   6
  11   3  -2 0.09789 0.25034   9
  11   3  -2 -0.0057 0.19117  10
  11   3  -2 -0.1598 0.21101  12
 -11  -3   2 0.08826 0.17203   7
 -11  -3   2 0.03383 0.17419  10
 -11  -3   2 0.26295 0.23107   6
 -11  -3   2 0.28755 0.22871  12
  10   3  -2 3.45357 0.47026  12
  10   3  -2 3.62251 0.45605   6
  10   3  -2 3.58005 0.46442  10
  10   3  -2 4.11630 0.50416   9
 -10  -3   2 3.71198 0.46755   6
 -10  -3   2 3.30758 0.35385   7
 -10  -3   2 3.50446 0.39113  10
 -10  -3   2 2.66639 0.44087  12
   9   3  -2 4.99271 0.48357  10
   9   3  -2 5.61724 0.54892   9
   9   3  -2 5.15932 0.46394   6
   9   3  -2 6.41694 0.53062  12
  -9  -3   2 6.77334 0.45729  10
  -9  -3   2 6.24417 0.51362   6
  -9  -3   2 6.72828 0.54683  12
  -9  -3   2 5.43710 0.40130   7
   8   3  -2 4.34620 0.40808  10
   8   3  -2 5.78661 0.45469  12
   8   3  -2 4.09761 0.47675   9
   8   3  -2 4.96319 0.40805   6
  -8  -3   2 4.62024 0.43407  12
  -8  -3   2 4.56362 0.40729   6
  -8  -3   2 4.24708 0.40864  10
  -8  -3   2 5.48908 0.36669   7
   7   3  -2 24.0351 1.19097   9
   7   3  -2 26.9426 1.27612  12
   7   3  -2 23.3870 1.15781  10
   7   3  -2 24.2789 1.13957   6
  -7  -3   2 22.9478 1.14788   6
  -7  -3   2 25.3565 1.20137  12
  -7  -3   2 23.3005 1.08883  10
  -7  -3   2 22.3837 1.24315  12
  -7  -3   2 23.4120 1.09395   7
   6   3  -2 20.5706 1.05521   9
   6   3  -2 22.5257 1.02628   6
   6   3  -2 20.5863 1.09002  10
   6   3  -2 21.0128 1.03349  10
   6   3  -2 20.7863 1.12214  12
   6   3  -2 24.0116 1.05286  12
  -6  -3   2 22.0857 0.98473  10
  -6  -3   2 20.6752 1.09036   6
  -6  -3   2 20.9517 1.12350  12
  -6  -3   2 21.0980 1.03724   6
  -6  -3   2 23.5387 1.02299   7
  -6  -3   2 23.4098 1.06954  12
   5   3  -2 55.0646 2.23062   6
   5   3  -2 54.2171 2.25075  10
   5   3  -2 55.5125 2.27594   9
   5   3  -2 49.8318 2.32939  12
   5   3  -2 54.8163 2.24546  12
   5   3  -2 55.5261 2.32801  10
   5   3  -2 55.2018 2.31573   6
  -5  -3   2 55.0569 2.27666  12
  -5  -3   2 47.6871 2.29209   6
  -5  -3   2 50.2104 2.32798  12
  -5  -3   2 50.5425 2.24973   6
  -5  -3   2 55.6353 2.27728  10
  -5  -3   2 53.7545 2.24386   7
  -5  -3   2 53.9032 2.21572  10
  -5  -3   2 55.2178 2.27021  11
   4   3  -2 0.11138 0.09088  12
   4   3  -2 -0.0611 0.27067   1
   4   3  -2 0.13807 0.07849  12
   4   3  -2 0.11270 0.09010  10
   4   3  -2 0.06656 0.08262   6
   4   3  -2 0.07323 0.07145   6
   4   3  -2 0.13162 0.08504  10
   4   3  -2 0.15390 0.08660   9
  -4  -3   2 0.06040 0.08324  12
  -4  -3   2 0.07034 0.07122  10
  -4  -3   2 -0.0959 0.19062   1
  -4  -3   2 0.11790 0.07675   9
  -4  -3   2 0.19844 0.09602   6
  -4  -3   2 0.07518 0.09092  12
  -4  -3   2 0.09620 0.08908  10
  -4  -3   2 0.03536 0.06769  11
   3   3  -2 60.5331 2.46446   6
   3   3  -2 56.4492 4.62150   5
   3   3  -2 64.2712 3.87971   5
   3   3  -2 62.3227 3.73083   2
   3   3  -2 61.4345 2.55425  12
   3   3  -2 62.9163 2.46787  10
   3   3  -2 65.8400 4.24770   2
   3   3  -2 56.7752 3.98831   3
   3   3  -2 63.8962 4.09848   1
   3   3  -2 58.2076 2.52964  10
   3   3  -2 62.2914 2.52949   6
   3   3  -2 57.5343 2.46677  12
  -3  -3   2 64.7788 2.51495  11
  -3  -3   2 57.8386 2.57746   6
  -3  -3   2 61.3764 2.54564  12
  -3  -3   2 63.1324 2.45284   9
  -3  -3   2 61.8939 2.49639  12
  -3  -3   2 63.1497 2.49032  10
  -3  -3   2 56.8689 2.48678  10
  -3  -3   2 53.7267 4.95210   5
  -3  -3   2 53.9287 4.18585   5
  -3  -3   2 55.9367 2.47421   6
  -3  -3   2 59.2694 4.37602   2
  -3  -3   2 55.3691 3.59789   1
  -3  -3   2 71.7463 3.77594   3
   2   3  -2 520.687 21.7041   3
   2   3  -2 537.822 20.4432  12
   2   3  -2 512.524 21.5916   2
   2   3  -2 527.709 22.0019   2
   2   3  -2 504.194 20.4137   6
   2   3  -2 540.963 22.5414   5
   2   3  -2 530.784 21.7775   5
   2   3  -2 518.139 20.4223  10
   2   3  -2 507.557 20.3657  12
  -2  -3   2 536.586 22.3244   2
  -2  -3   2 484.056 20.3967  10
  -2  -3   2 517.831 21.4558   2
  -2  -3   2 562.285 20.4278   6
  -2  -3   2 491.968 21.8256   5
  -2  -3   2 505.101 21.1990   3
  -2  -3   2 507.715 20.4240  12
  -2  -3   2 512.870 22.7775   5
   1   3  -2 939.079 36.3137   2
   1   3  -2 904.367 36.4918   2
   1   3  -2 873.099 35.0661  10
   1   3  -2 882.593 36.9696   5
  -1  -3   2 911.691 35.6135   3
  -1  -3   2 877.936 36.3577   5
  -1  -3   2 895.184 36.8277   2
  -1  -3   2 893.061 35.9824   2
  -1  -3   2 869.798 37.1174   5
   0   3  -2 216.186 10.3390   5
   0   3  -2 243.554 10.2218   1
   0   3  -2 230.873 10.2115   2
   0   3  -2 215.011 8.84027  10
   0   3  -2 214.958 8.88800   6
   0   3  -2 226.035 10.2073   2
   0   3  -2 214.661 8.90911   6
   0   3  -2 230.489 12.8168   4
   0   3  -2 221.519 8.89456  12
   0   3  -2 224.382 10.5076   5
   0  -3   2 215.248 8.92186  12
   0  -3   2 219.414 8.91754   6
   0  -3   2 231.177 10.2735   2
   0  -3   2 239.630 10.4676   5
   0  -3   2 222.338 8.83005   9
   0  -3   2 227.430 8.87525  11
   0  -3   2 218.104 8.90872   6
   0  -3   2 230.070 8.86895  10
   0  -3   2 228.656 10.0137   1
   0  -3   2 235.601 8.93933  12
   0  -3   2 234.808 8.91477  10
   0  -3   2 226.212 12.6515   4
   0  -3   2 223.548 10.6288   5
   0  -3   2 223.466 9.90755   2
   0  -3   2 230.091 9.21747   3
  -1   3  -2 827.112 32.2031   2
  -1   3  -2 783.703 35.0661   4
  -1   3  -2 757.036 30.7028   6
  -1   3  -2 772.483 31.9344   2
  -1   3  -2 788.866 32.2046   5
  -1   3  -2 745.854 30.7240  12
   1  -3   2 782.266 30.7349   6
   1  -3   2 790.490 34.8308   4
   1  -3   2 777.796 31.7828   2
   1  -3   2 809.917 32.4950   5
   1  -3   2 797.450 30.9925   3
   1  -3   2 791.274 30.7273   6
   1  -3   2 751.231 32.2316   5
   1  -3   2 771.641 31.9903   2
   1  -3   2 801.624 30.7491  12
  -2   3  -2 8.39210 0.46040  12
  -2   3  -2 7.96010 0.37523  10
  -2   3  -2 7.95589 0.39954   6
  -2   3  -2 6.02459 1.08345   2
  -2   3  -2 5.86967 1.14574   5
  -2   3  -2 7.91504 1.17919   3
  -2   3  -2 7.36604 1.24392   1
  -2   3  -2 8.23536 0.44846   6
  -2   3  -2 9.10497 1.60880   2
  -2   3  -2 8.57373 0.39975   9
  -2   3  -2 9.09224 0.35941  10
  -2   3  -2 7.98692 0.39610  12
  -2   3  -2 8.00971 2.48732   4
  -2   3  -2 9.70103 1.83457   5
   2  -3   2 9.14475 1.80886   5
   2  -3   2 8.83967 0.93321   1
   2  -3   2 8.29440 0.45000   6
   2  -3   2 8.13585 0.36646   9
   2  -3   2 8.76763 0.34404  11
   2  -3   2 8.89916 0.42843  10
   2  -3   2 8.82016 1.66683   2
   2  -3   2 8.78845 0.46506  12
   2  -3   2 9.02731 0.41745   7
   2  -3   2 7.36011 1.95365   4
   2  -3   2 8.21595 0.43666  12
   2  -3   2 6.63635 1.29672   5
   2  -3   2 8.94421 1.09566   2
   2  -3   2 8.98302 0.41455  10
   2  -3   2 8.57469 0.34984  11
   2  -3   2 8.36168 0.42118   6
  -3   3  -2 0.45050 0.38384   1
  -3   3  -2 0.21220 0.10089  12
  -3   3  -2 0.64932 1.78640   4
  -3   3  -2 0.53138 1.17767   2
  -3   3  -2 0.40657 0.08081   9
  -3   3  -2 0.29892 0.06620   6
  -3   3  -2 0.40232 0.10824   6
  -3   3  -2 0.83701 0.84877   3
  -3   3  -2 1.17242 0.72485   2
  -3   3  -2 0.25015 0.07800  10
  -3   3  -2 2.17078 1.06894   5
  -3   3  -2 0.31242 0.06509  12
   3  -3   2 0.30504 0.09899  10
   3  -3   2 0.38669 0.11177  12
   3  -3   2 0.91086 1.10929   5
   3  -3   2 0.05701 0.57135   3
   3  -3   2 0.32755 0.08433  12
   3  -3   2 0.49656 0.09821  10
   3  -3   2 0.23011 0.23401   1
   3  -3   2 0.29460 0.06573   9
   3  -3   2 1.19215 0.86615   5
   3  -3   2 0.22570 0.07052   6
   3  -3   2 0.43118 0.08032   7
   3  -3   2 0.19315 1.16430   2
   3  -3   2 0.32814 0.61702   2
   3  -3   2 0.69501 0.13215   6
  -4   3  -2 7.79666 0.38208   6
  -4   3  -2 7.54693 0.45989   6
  -4   3  -2 8.33540 1.54042   1
  -4   3  -2 7.69049 0.38927  12
  -4   3  -2 7.64440 0.42321  10
  -4   3  -2 8.40403 0.38187  10
  -4   3  -2 7.26371 0.40098   9
   4  -3   2 7.89270 0.47399  12
   4  -3   2 7.78931 0.40187  10
   4  -3   2 8.35060 0.42975  10
   4  -3   2 7.32845 0.39542   6
   4  -3   2 7.70626 0.36595   7
   4  -3   2 8.09035 0.39190   9
   4  -3   2 7.07894 0.44551   6
   4  -3   2 10.0415 1.46757   1
   4  -3   2 7.39439 0.41213  12
  -5   3  -2 40.9933 1.66989  11
  -5   3  -2 43.7800 1.76703   6
  -5   3  -2 43.4444 1.79988  10
  -5   3  -2 42.7622 1.73623  10
  -5   3  -2 42.3373 1.84591   6
  -5   3  -2 40.1613 1.86018  12
  -5   3  -2 41.1211 1.79400  12
  -5   3  -2 41.7330 1.71546   7
  -5   3  -2 40.1691 1.77518   9
   5  -3   2 44.5275 1.85704   6
   5  -3   2 39.9951 1.85438  12
   5  -3   2 39.4001 1.68742   7
   5  -3   2 40.7526 1.75053   9
   5  -3   2 43.4548 1.80655   6
   5  -3   2 42.0998 1.79828  10
   5  -3   2 39.5814 1.77639  12
   5  -3   2 44.5757 1.74922  10
  -6   3  -2 36.2073 1.65870   6
  -6   3  -2 35.2981 1.49491   7
  -6   3  -2 33.6725 1.68033   9
  -6   3  -2 35.0552 1.68021  12
  -6   3  -2 37.1743 1.54338  10
  -6   3  -2 35.8610 1.58324   6
  -6   3  -2 35.0421 1.47856  11
  -6   3  -2 38.3806 1.61518  10
   6  -3   2 35.3502 1.56562   9
   6  -3   2 36.4139 1.65822   6
   6  -3   2 37.7564 1.59376  12
   6  -3   2 36.4913 1.69272  12
   6  -3   2 33.5840 1.51935  10
   6  -3   2 38.2969 1.63791  10
   6  -3   2 36.1935 1.47348   7
   6  -3   2 37.4405 1.57589   6
  -7   3  -2 113.509 4.42873   6
  -7   3  -2 105.984 4.34513  10
  -7   3  -2 106.826 4.19488   7
  -7   3  -2 106.925 4.20171  11
  -7   3  -2 111.040 4.27956  10
  -7   3  -2 106.623 4.45263  12
   7  -3   2 103.629 4.44621  12
   7  -3   2 93.7306 4.30054  12
   7  -3   2 103.778 4.36844  10
   7  -3   2 97.1944 4.28499   6
   7  -3   2 108.722 4.30992   9
   7  -3   2 97.0174 4.17286   7
   7  -3   2 110.834 4.42310   6
  -8   3  -2 0.34082 0.21333  12
  -8   3  -2 0.20327 0.08439   7
  -8   3  -2 0.44256 0.15058  10
  -8   3  -2 0.48128 0.18345  10
  -8   3  -2 0.27027 0.19396   6
   8  -3   2 0.30290 0.15603   9
   8  -3   2 0.26929 0.15609  12
   8  -3   2 -0.0652 0.15614  12
   8  -3   2 0.84100 0.26039   6
   8  -3   2 0.20997 0.18289  10
   8  -3   2 0.00059 0.13238   6
  -9   3  -2 -0.0485 0.17612  12
  -9   3  -2 0.28983 0.10451  11
  -9   3  -2 0.15122 0.14919  10
  -9   3  -2 0.21725 0.20092   6
   9  -3   2 0.31930 0.20600  12
   9  -3   2 0.27932 0.15710  12
   9  -3   2 0.17437 0.17505   6
   9  -3   2 0.18474 0.16399   9
   9  -3   2 -0.0165 0.13951  10
 -10   3  -2 -0.1408 0.15575  10
 -10   3  -2 0.20283 0.23777  12
 -10   3  -2 0.26613 0.21846   6
  10  -3   2 -0.1773 0.16642  12
  10  -3   2 -0.0512 0.19973   9
  10  -3   2 0.16900 0.18730   6
  10  -3   2 0.06023 0.15877  10
 -11   3  -2 1.82064 0.41438   6
 -11   3  -2 2.11624 0.36993  10
  11  -3   2 1.48685 0.42602  10
  11  -3   2 2.15067 0.36569   9
  11  -3   2 2.33106 0.44986   6
 -12   3  -2 0.56399 0.29523  10
 -12   3  -2 0.66660 0.41519   6
  12   2  -2 0.08953 0.22944  12
 -12  -2   2 -0.2118 0.28332  12
 -12  -2   2 0.45883 0.22300   6
  11   2  -2 77.2810 3.49247  12
  11   2  -2 75.5888 3.42444   6
  11   2  -2 85.1763 3.70853  10
  11   2  -2 77.1717 3.49419   9
 -11  -2   2 75.1248 3.47402  12
 -11  -2   2 76.5630 3.43341   6
 -11  -2   2 77.5361 3.20216   7
 -11  -2   2 73.3790 3.42301  10
  10   2  -2 1.41652 0.30530   6
  10   2  -2 2.22704 0.37975  12
  10   2  -2 1.20050 0.30398  10
  10   2  -2 1.50194 0.33490   9
 -10  -2   2 2.10363 0.34319   6
 -10  -2   2 2.14995 0.36422  12
 -10  -2   2 1.70705 0.23333   7
 -10  -2   2 1.88253 0.28655  10
   9   2  -2 9.04159 0.64403   9
   9   2  -2 8.84778 0.62664  12
   9   2  -2 7.96962 0.60370  10
   9   2  -2 8.16914 0.58100   6
  -9  -2   2 9.46050 0.64809  12
  -9  -2   2 7.96834 0.52580  10
  -9  -2   2 8.78222 0.49276   7
   8   2  -2 21.3492 1.07667  12
   8   2  -2 20.8733 1.07292   9
   8   2  -2 20.9102 1.06464  10
   8   2  -2 20.2434 1.03604   6
  -8  -2   2 22.6213 1.10262  12
  -8  -2   2 18.9381 1.05001   6
  -8  -2   2 21.2731 0.99824  10
  -8  -2   2 21.7052 0.96973   7
   7   2  -2 75.5158 3.18555   6
   7   2  -2 77.7223 3.21947   9
   7   2  -2 79.5235 3.22364  10
   7   2  -2 77.5929 3.21407  12
   7   2  -2 74.1690 3.32699  12
  -7  -2   2 79.5981 3.14201   7
  -7  -2   2 76.2827 3.14857  10
  -7  -2   2 80.7211 3.24662  12
  -7  -2   2 67.0838 3.67655  12
  -7  -2   2 77.0501 3.21276   6
   6   2  -2 23.2868 1.17537   6
   6   2  -2 26.0966 1.12665  12
   6   2  -2 23.8888 1.09915   6
   6   2  -2 21.9642 1.10476  10
   6   2  -2 25.0406 1.22419  12
   6   2  -2 26.2221 1.19750  10
   6   2  -2 23.4859 1.11197   9
  -6  -2   2 24.8362 1.14651  12
  -6  -2   2 23.4937 1.18464   6
  -6  -2   2 25.3027 1.15208  10
  -6  -2   2 23.7128 1.07309   7
  -6  -2   2 24.6080 1.11912  11
  -6  -2   2 23.6308 1.11403   6
  -6  -2   2 23.2892 1.10338   9
  -6  -2   2 24.0919 1.20648  12
   5   2  -2 26.8821 1.27978  12
   5   2  -2 28.2242 1.18514   6
   5   2  -2 28.8628 1.26718  10
   5   2  -2 26.4545 1.19292   9
   5   2  -2 27.2544 1.20322  10
   5   2  -2 27.1148 1.25303   6
   5   2  -2 28.5890 1.20613  12
  -5  -2   2 25.9590 1.26723  12
  -5  -2   2 25.2873 1.19863   6
  -5  -2   2 26.4971 1.19931  11
  -5  -2   2 25.2737 1.15643  10
  -5  -2   2 27.0223 1.18860   9
  -5  -2   2 27.4399 1.22302  10
  -5  -2   2 24.5626 1.24308   6
  -5  -2   2 28.4620 1.22480  12
   4   2  -2 47.0263 3.75283   1
   4   2  -2 48.3027 3.51984   3
   4   2  -2 51.0863 2.17839  10
   4   2  -2 50.9954 2.20114  12
   4   2  -2 56.1798 4.12578   2
   4   2  -2 53.2395 2.11975   6
   4   2  -2 53.1608 2.13069  10
   4   2  -2 45.9994 4.21375   5
   4   2  -2 51.3022 2.12806  12
   4   2  -2 52.9458 2.11450   9
   4   2  -2 46.3339 3.29662   2
   4   2  -2 53.9330 3.67048   5
   4   2  -2 51.5874 2.17338   6
  -4  -2   2 54.0651 2.14754  12
  -4  -2   2 51.9040 4.21223   5
  -4  -2   2 47.9244 2.10435  10
  -4  -2   2 53.2384 3.54988   2
  -4  -2   2 53.1502 2.14888  10
  -4  -2   2 47.2757 2.24407  12
  -4  -2   2 51.8545 2.18484   6
  -4  -2   2 52.5054 2.13514  11
  -4  -2   2 54.2255 4.27881   3
  -4  -2   2 50.2119 2.12656   6
  -4  -2   2 55.9215 4.23704   2
  -4  -2   2 39.0450 4.11493   5
   3   2  -2 17.5789 0.79029  12
   3   2  -2 19.0664 1.92993   1
   3   2  -2 13.2753 2.19323   5
   3   2  -2 19.9546 2.21973   2
   3   2  -2 14.9464 1.62847   3
   3   2  -2 16.7287 0.83579  12
   3   2  -2 18.9923 0.79090   6
   3   2  -2 20.7973 2.07398   5
   3   2  -2 17.4152 0.82320   6
   3   2  -2 16.6474 1.90567   2
   3   2  -2 18.1201 0.77754  10
   3   2  -2 17.1236 0.82851  10
   3   2  -2 17.8440 0.75763   9
  -3  -2   2 16.9949 0.83444  12
  -3  -2   2 17.4186 0.79814  12
  -3  -2   2 16.6397 1.59289   1
  -3  -2   2 19.9197 2.46262   2
  -3  -2   2 13.8029 2.23066   5
  -3  -2   2 16.4575 2.12492   5
  -3  -2   2 16.7631 0.75496   9
  -3  -2   2 17.7052 0.79286  10
  -3  -2   2 18.2389 1.83683   3
  -3  -2   2 17.3273 1.82966   2
  -3  -2   2 17.0433 0.78384  11
  -3  -2   2 17.5950 0.78686   6
  -3  -2   2 16.5395 0.78537  10
   2   2  -2 1.60654 1.02173   5
   2   2  -2 1.80633 0.53108   3
   2   2  -2 2.95104 0.99847   2
   2   2  -2 2.16018 0.16794   6
   2   2  -2 1.96716 0.16708  11
   2   2  -2 2.01851 0.19032  10
   2   2  -2 2.12448 0.13447   9
   2   2  -2 1.15086 0.73713   2
   2   2  -2 1.67542 0.62107   1
   2   2  -2 2.23436 0.15584  10
   2   2  -2 1.96459 0.16642  12
   2   2  -2 3.64628 1.11995   5
   2   2  -2 2.24786 0.20644  12
  -2  -2   2 1.96998 0.17965  10
  -2  -2   2 2.13833 0.19138   6
  -2  -2   2 2.46187 0.67683   1
  -2  -2   2 1.62714 1.08655   5
  -2  -2   2 2.08643 0.18380  12
  -2  -2   2 2.08174 0.17164   6
  -2  -2   2 1.71682 0.71172   2
  -2  -2   2 2.72996 0.62302   3
  -2  -2   2 0.85793 0.84115   5
  -2  -2   2 2.19122 0.19870  12
  -2  -2   2 2.25123 0.16758  10
  -2  -2   2 2.06574 0.13371   9
  -2  -2   2 0.98840 0.86975   2
   1   2  -2 17.5698 0.80361   6
   1   2  -2 17.4979 0.73680   9
   1   2  -2 17.9048 0.77797  11
   1   2  -2 17.9053 0.76520  10
   1   2  -2 16.7499 0.81152  10
   1   2  -2 20.9664 2.12990   5
   1   2  -2 17.9119 0.80937  12
   1   2  -2 21.1716 2.01042   2
   1   2  -2 18.8172 0.82913   6
   1   2  -2 19.7515 1.17640   3
   1   2  -2 19.6834 2.59267   5
   1   2  -2 18.3545 0.84065  12
   1   2  -2 16.7920 1.91497   2
  -1  -2   2 17.7607 0.83432  12
  -1  -2   2 19.4069 1.62040   1
  -1  -2   2 17.5149 0.81170   6
  -1  -2   2 16.7351 0.82368  12
  -1  -2   2 15.9768 1.92550   5
  -1  -2   2 19.6314 0.79083  10
  -1  -2   2 17.3635 2.13130   5
  -1  -2   2 19.4428 1.82362   2
  -1  -2   2 17.1590 2.54149   2
  -1  -2   2 17.8525 0.82358  10
  -1  -2   2 19.0346 0.82926   6
  -1  -2   2 18.5825 0.74286   9
  -1  -2   2 17.5256 1.19545   3
  -1  -2   2 18.8068 0.77322  11
   0   2  -2 9406.74 373.743   2
   0   2  -2 9453.00 375.506   4
   0   2  -2 9999.99 373.825   2
   0   2  -2 9341.37 374.219   5
   0  -2   2 9397.03 374.100   5
   0  -2   2 9570.93 373.862   2
   0  -2   2 9459.69 375.506   4
  -1   2  -2 6202.66 248.653   2
  -1   2  -2 6177.92 250.652   4
  -1   2  -2 6053.74 248.933   5
  -1   2  -2 6296.73 247.485   3
  -1   2  -2 6526.60 248.871   2
   1  -2   2 6415.56 247.656   3
   1  -2   2 6245.48 249.122   5
   1  -2   2 6436.13 250.368   4
   1  -2   2 6406.56 249.181   5
   1  -2   2 6389.77 248.645   2
   1  -2   2 6380.10 248.825   2
  -2   2  -2 153.995 7.42725   2
  -2   2  -2 157.649 6.19201  10
  -2   2  -2 146.644 6.13804  10
  -2   2  -2 154.349 6.72784   3
  -2   2  -2 156.116 9.16672   4
  -2   2  -2 165.139 7.64290   1
  -2   2  -2 151.974 6.22287   6
  -2   2  -2 171.959 10.2465   2
  -2   2  -2 148.397 6.15772   7
  -2   2  -2 153.543 6.18529  12
  -2   2  -2 152.263 6.12573   9
  -2   2  -2 156.224 7.61159   5
  -2   2  -2 149.795 8.26937   5
   2  -2   2 155.972 8.08172   5
   2  -2   2 155.606 6.21182  12
   2  -2   2 153.313 7.73670   5
   2  -2   2 161.558 6.13771   9
   2  -2   2 160.239 7.27677   1
   2  -2   2 149.603 7.58720   2
   2  -2   2 157.616 6.86620   3
   2  -2   2 160.940 6.18775  10
   2  -2   2 154.082 6.23485  12
   2  -2   2 150.171 6.18524  10
   2  -2   2 156.286 6.19208   6
   2  -2   2 157.761 6.22196   6
   2  -2   2 154.724 7.75690   2
   2  -2   2 166.989 6.16577   7
  -3   2  -2 69.3222 3.59587   3
  -3   2  -2 69.6395 2.73571  10
  -3   2  -2 63.3158 5.57452   4
  -3   2  -2 66.7276 2.66414   9
  -3   2  -2 65.0908 2.68839   6
  -3   2  -2 67.0149 4.44040   2
  -3   2  -2 62.9888 2.63779  11
  -3   2  -2 62.9455 3.81270   2
  -3   2  -2 69.0255 2.68197  10
  -3   2  -2 61.1594 3.94741   1
  -3   2  -2 69.5283 2.62301  11
  -3   2  -2 66.9508 2.68445   7
  -3   2  -2 69.9886 4.85215   5
  -3   2  -2 69.0314 4.04119   5
  -3   2  -2 68.2676 2.70211  12
  -3   2  -2 68.0285 2.76358   6
   3  -2   2 63.4838 2.71878  12
   3  -2   2 68.0714 2.66986   7
   3  -2   2 71.7718 2.78644  12
   3  -2   2 64.8453 3.75954   2
   3  -2   2 67.3534 4.38928   2
   3  -2   2 64.2915 3.75657   3
   3  -2   2 62.6703 2.67417   9
   3  -2   2 61.0860 4.21141   5
   3  -2   2 67.8208 4.69289   5
   3  -2   2 67.4867 2.70833   6
   3  -2   2 67.5161 2.70148  10
   3  -2   2 62.7547 3.58113   1
   3  -2   2 62.9765 2.71839  10
   3  -2   2 67.3502 2.76204   6
  -4   2  -2 20.1643 0.88465  12
  -4   2  -2 18.9209 0.86318   9
  -4   2  -2 17.7711 1.91523   2
  -4   2  -2 18.5382 0.96705  12
  -4   2  -2 20.3185 0.88074  10
  -4   2  -2 19.7863 0.81909  11
  -4   2  -2 18.7902 0.95227   6
  -4   2  -2 21.2392 2.10965   1
  -4   2  -2 20.5270 0.87758   6
  -4   2  -2 21.0191 3.15172   5
  -4   2  -2 21.6265 0.94157  10
  -4   2  -2 19.3189 0.86903   7
  -4   2  -2 20.7208 2.08102   5
  -4   2  -2 16.2457 2.46890   2
  -4   2  -2 20.3758 2.07004   3
   4  -2   2 17.7569 2.63124   5
   4  -2   2 21.9080 0.88486  10
   4  -2   2 19.3348 0.90509  12
   4  -2   2 21.0737 0.96837   6
   4  -2   2 23.4753 1.92236   1
   4  -2   2 23.4690 2.88529   2
   4  -2   2 19.3757 0.92284  10
   4  -2   2 21.7115 2.02203   2
   4  -2   2 20.6348 0.84623   7
   4  -2   2 19.1406 0.88181   9
   4  -2   2 15.9330 2.07583   3
   4  -2   2 20.2935 0.97797  12
  -5   2  -2 138.973 5.42315  12
  -5   2  -2 140.837 5.39628   7
  -5   2  -2 126.624 5.39783   6
  -5   2  -2 130.703 5.53314  12
  -5   2  -2 133.206 5.46965  10
  -5   2  -2 144.661 5.52538   6
  -5   2  -2 136.048 5.34650  11
  -5   2  -2 140.375 5.41350   9
  -5   2  -2 135.124 5.41374  10
   5  -2   2 140.080 5.48784  10
   5  -2   2 129.642 5.50442   6
   5  -2   2 130.963 5.42710   9
   5  -2   2 135.814 5.54008  12
   5  -2   2 128.229 5.44258  12
   5  -2   2 136.828 5.42673   6
  -6   2  -2 16.4106 0.83913   6
  -6   2  -2 14.6654 0.66150  11
  -6   2  -2 14.5538 0.73295   6
  -6   2  -2 15.1025 0.72632  10
  -6   2  -2 13.9229 0.77343  10
  -6   2  -2 15.4795 0.70068   7
  -6   2  -2 14.6009 0.72693  12
  -6   2  -2 14.8363 0.85286  12
  -6   2  -2 14.6997 0.72804   9
   6  -2   2 14.7300 0.79179  10
   6  -2   2 14.3209 0.75627  12
   6  -2   2 13.3789 0.73944   9
   6  -2   2 16.1498 0.70062  10
   6  -2   2 13.8279 0.81061   6
   6  -2   2 14.9832 0.85166  12
   6  -2   2 14.5171 0.66554   7
   6  -2   2 15.7077 0.75120   6
  -7   2  -2 329.163 13.1970   6
  -7   2  -2 331.545 12.9864  11
  -7   2  -2 345.083 13.2671  12
  -7   2  -2 344.385 13.0153   7
  -7   2  -2 327.702 13.0536  10
  -7   2  -2 328.627 13.1406  10
   7  -2   2 331.447 13.2497  12
   7  -2   2 332.795 13.1712  10
   7  -2   2 324.571 13.1052   9
   7  -2   2 320.272 13.0999  12
   7  -2   2 331.053 13.2105   6
   7  -2   2 305.751 12.9757   7
  -8   2  -2 62.8944 2.53069   7
  -8   2  -2 62.6344 2.68883  10
  -8   2  -2 65.4692 2.77570   6
  -8   2  -2 59.4363 2.52225  11
  -8   2  -2 62.7909 2.80866  12
   8  -2   2 56.3937 2.63733  12
   8  -2   2 61.7616 2.67490   9
   8  -2   2 62.7373 2.76236   6
   8  -2   2 56.6957 2.70682  10
   8  -2   2 60.9102 2.80065  12
  -9   2  -2 8.80489 0.52760  11
  -9   2  -2 9.55365 0.76207  12
  -9   2  -2 10.1768 0.52027   7
  -9   2  -2 9.97991 0.73730   6
  -9   2  -2 9.60419 0.66967  10
   9  -2   2 10.2168 0.78213  12
   9  -2   2 9.36131 0.67702   9
   9  -2   2 9.92144 0.72319  10
   9  -2   2 9.37405 0.63496  12
   9  -2   2 10.4830 0.75841   6
 -10   2  -2 0.30063 0.26205   6
 -10   2  -2 0.52419 0.12187   7
 -10   2  -2 1.07280 0.27025  10
  10  -2   2 0.77539 0.28666   9
  10  -2   2 0.17762 0.22004  12
  10  -2   2 0.13715 0.20665   6
  10  -2   2 0.54479 0.22295  10
 -11   2  -2 11.2816 0.82905  10
 -11   2  -2 12.1646 0.93624   6
  11  -2   2 11.7274 0.96787  12
  11  -2   2 12.8755 1.27740   9
  11  -2   2 13.1537 0.94947  10
  11  -2   2 12.1872 0.92863   6
 -12   2  -2 11.5768 0.94933   6
 -12   2  -2 10.6305 0.92402  10
  12   1  -2 0.23110 0.28089   6
  12   1  -2 0.94473 0.36648  12
 -12  -1   2 0.48936 0.20940  10
 -12  -1   2 1.02964 0.33988  12
  11   1  -2 0.10867 0.22296   9
  11   1  -2 -0.0122 0.19717  12
  11   1  -2 -0.0564 0.17750   6
  11   1  -2 -0.0037 0.19966  10
 -11  -1   2 0.48995 0.22882  12
 -11  -1   2 -0.1405 0.11928   7
 -11  -1   2 -0.1966 0.16367   6
 -11  -1   2 0.04386 0.16687  10
  10   1  -2 14.1355 0.82263   6
  10   1  -2 14.4860 0.93574  12
  10   1  -2 12.0891 0.81317   9
  10   1  -2 12.6871 0.82322  10
 -10  -1   2 13.4121 0.65339   7
 -10  -1   2 12.5599 0.79494   6
 -10  -1   2 12.9040 0.83651  12
 -10  -1   2 13.2585 0.74748  10
   9   1  -2 20.1316 1.01056  12
   9   1  -2 16.5373 0.96813  10
   9   1  -2 17.8674 0.97428   6
   9   1  -2 16.9747 0.96758   9
  -9  -1   2 18.3454 0.97349   6
  -9  -1   2 17.8112 1.11088  10
  -9  -1   2 19.7113 1.01956  12
  -9  -1   2 18.4221 0.83802   7
   8   1  -2 25.5928 1.25552   9
   8   1  -2 27.7457 1.27412  12
   8   1  -2 24.5420 1.47876  12
   8   1  -2 25.4695 1.23234   6
   8   1  -2 24.9313 1.25921  10
  -8  -1   2 26.2363 1.19163  10
  -8  -1   2 28.1121 1.29265  12
  -8  -1   2 27.2884 1.15517   7
  -8  -1   2 26.3525 1.25145   6
   7   1  -2 81.2883 3.36581   9
   7   1  -2 77.5051 3.48310  12
   7   1  -2 83.4443 3.38597  12
   7   1  -2 83.2765 3.38850  10
   7   1  -2 82.7737 3.45961   6
   7   1  -2 76.5825 3.34336   6
  -7  -1   2 81.6432 3.37006   6
  -7  -1   2 85.7828 3.28396   7
  -7  -1   2 81.4406 3.37666  11
  -7  -1   2 77.0665 3.48390  12
  -7  -1   2 87.9557 3.40758  12
  -7  -1   2 74.6959 3.29446  10
   6   1  -2 244.259 9.49089  12
   6   1  -2 234.230 9.59030  12
   6   1  -2 222.423 9.45973   9
   6   1  -2 237.697 9.49142  10
   6   1  -2 209.689 9.52935   6
   6   1  -2 249.028 9.55938  10
   6   1  -2 241.985 9.46662   6
  -6  -1   2 249.103 9.53316  10
  -6  -1   2 253.629 9.58271   6
  -6  -1   2 240.222 9.51340   9
  -6  -1   2 240.181 9.41961   7
  -6  -1   2 242.533 9.48906  11
  -6  -1   2 237.909 9.48874   6
  -6  -1   2 229.545 9.58742  12
  -6  -1   2 240.547 9.49812  12
   5   1  -2 197.815 8.09800   6
   5   1  -2 205.102 8.20614  12
   5   1  -2 181.344 8.30712  10
   5   1  -2 214.890 10.6228   1
   5   1  -2 201.981 8.16497  10
   5   1  -2 216.322 8.12380  12
   5   1  -2 207.360 8.17736   6
   5   1  -2 205.575 8.14268  11
  -5  -1   2 206.049 8.12861  12
  -5  -1   2 204.946 8.13456   9
  -5  -1   2 208.416 8.18489   6
  -5  -1   2 206.245 8.11924  11
  -5  -1   2 200.733 8.20695  12
  -5  -1   2 213.798 8.15545  10
  -5  -1   2 207.340 8.11384   6
  -5  -1   2 179.332 9.76434   1
   4   1  -2 492.847 21.5563   5
   4   1  -2 481.887 19.9021  11
   4   1  -2 535.249 19.9021   6
   4   1  -2 464.673 21.2083   3
   4   1  -2 526.748 19.9567   6
   4   1  -2 519.249 19.8749   9
   4   1  -2 503.684 22.0081   2
   4   1  -2 531.374 19.9536  10
   4   1  -2 496.333 21.3697   2
   4   1  -2 501.689 22.0648   1
   4   1  -2 527.934 22.7084   5
   4   1  -2 475.174 19.8935  10
  -4  -1   2 518.840 19.9112   9
  -4  -1   2 521.421 19.9042  11
  -4  -1   2 481.531 21.8412   5
  -4  -1   2 477.292 21.3572   2
  -4  -1   2 515.872 19.9550   6
  -4  -1   2 504.128 19.8990   6
  -4  -1   2 529.836 19.9286  10
  -4  -1   2 525.057 22.7070   5
  -4  -1   2 502.444 19.9103  12
  -4  -1   2 495.258 21.9851   2
  -4  -1   2 489.025 21.4156   1
  -4  -1   2 506.375 19.9777  12
   3   1  -2 68.6899 2.85541   6
   3   1  -2 65.1945 4.17866   5
   3   1  -2 70.5142 2.73009   9
   3   1  -2 67.6215 2.77633  12
   3   1  -2 66.6861 2.75096  10
   3   1  -2 64.3820 3.67888   3
   3   1  -2 69.2497 4.37693   2
   3   1  -2 70.7015 2.82715  12
   3   1  -2 71.3350 2.77166   6
   3   1  -2 63.7275 3.90252   2
   3   1  -2 65.8809 2.74939  11
   3   1  -2 72.2985 4.79201   5
   3   1  -2 66.3508 2.79276  10
  -3  -1   2 68.7552 4.02787   2
  -3  -1   2 71.1574 4.47254   2
  -3  -1   2 62.5260 2.74564  10
  -3  -1   2 65.4238 4.12022   3
  -3  -1   2 66.7963 2.75359  11
  -3  -1   2 71.5969 2.82778  12
  -3  -1   2 62.8360 4.19034   5
  -3  -1   2 68.3536 2.77429  10
  -3  -1   2 69.5760 2.80668   6
  -3  -1   2 68.1282 3.91019   1
  -3  -1   2 70.0986 2.76654   6
  -3  -1   2 70.0113 4.77645   5
  -3  -1   2 67.7986 2.77912  12
  -3  -1   2 66.6169 2.75602   9
   2   1  -2 636.677 27.0956   2
   2   1  -2 666.291 27.6100   5
   2   1  -2 639.284 25.5523  10
   2   1  -2 638.188 27.2645   5
   2   1  -2 634.365 26.8610   2
   2   1  -2 664.583 26.3893   3
  -2  -1   2 643.117 26.8727   3
  -2  -1   2 659.432 27.6394   5
  -2  -1   2 667.493 27.2436   5
  -2  -1   2 626.141 26.7745   2
  -2  -1   2 652.208 27.3451   2
  -2  -1   2 672.571 25.5653   6
   1   1  -2 4.26053 0.95033   1
   1   1  -2 5.81080 0.28963  11
   1   1  -2 6.77202 1.26720   2
   1   1  -2 5.49828 0.30402  10
   1   1  -2 5.18418 1.26138   5
   1   1  -2 7.15987 0.98743   3
   1   1  -2 6.13171 0.35483  12
   1   1  -2 5.64823 0.27984   9
   1   1  -2 6.19191 0.33981   6
   1   1  -2 3.46363 1.12538   5
   1   1  -2 5.78003 0.33957   6
   1   1  -2 7.62202 1.41698   2
   1   1  -2 5.47702 0.34077  12
  -1  -1   2 5.70325 0.33313  10
  -1  -1   2 5.77825 0.29473  11
  -1  -1   2 6.19176 0.29688   9
  -1  -1   2 6.01697 0.29611   7
  -1  -1   2 6.30036 1.58145   5
  -1  -1   2 5.33918 1.15074   2
  -1  -1   2 5.74643 0.34070   6
  -1  -1   2 6.15569 0.35535  12
  -1  -1   2 5.37110 0.32928   6
  -1  -1   2 4.22018 1.02726   2
  -1  -1   2 5.80622 0.31454  10
  -1  -1   2 6.42500 1.16698   1
  -1  -1   2 6.36635 1.07208   3
  -1  -1   2 3.90368 1.19466   5
  -1  -1   2 5.49789 0.33898  12
   0   1  -2 7.85964 0.44908  12
   0   1  -2 8.43607 0.38470  11
   0   1  -2 8.28302 0.42197  10
   0   1  -2 7.98064 0.44272  12
   0   1  -2 8.51030 0.41372  10
   0   1  -2 8.81221 1.54287   4
   0   1  -2 8.49040 0.43986   6
   0   1  -2 7.96950 0.43030   6
   0   1  -2 8.14882 0.39038   7
   0   1  -2 8.67089 1.36948   2
   0   1  -2 8.75578 1.49238   2
   0  -1   2 5.60334 1.34863   5
   0  -1   2 7.92196 0.44856  12
   0  -1   2 8.40210 0.45286  12
   0  -1   2 9.92325 1.78718   5
   0  -1   2 9.12221 0.41834  10
   0  -1   2 8.22545 1.39998   4
   0  -1   2 8.35889 0.38959   7
   0  -1   2 7.74779 0.42779  10
   0  -1   2 8.41189 0.38858  11
   0  -1   2 8.29958 0.43607   6
   0  -1   2 11.1437 1.56800   2
   0  -1   2 7.88977 0.43374   6
   0  -1   2 9.07689 1.35289   1
   0  -1   2 9.79467 1.83098   2
  -1   1  -2 407.640 15.8627  10
  -1   1  -2 408.062 17.5914   5
  -1   1  -2 386.609 15.9158  12
  -1   1  -2 393.706 15.8299  11
  -1   1  -2 401.483 15.8837   6
  -1   1  -2 395.629 15.8982   6
  -1   1  -2 386.504 17.2172   2
  -1   1  -2 409.522 15.8950  12
  -1   1  -2 409.409 17.7390   4
  -1   1  -2 426.306 17.9595   5
  -1   1  -2 411.463 17.4850   2
  -1   1  -2 413.054 15.8224   9
   1  -1   2 401.237 17.4286   2
   1  -1   2 414.542 17.7613   5
   1  -1   2 399.567 15.9146  12
   1  -1   2 399.398 15.8320  11
   1  -1   2 376.289 15.8933   6
   1  -1   2 432.941 15.8974   6
   1  -1   2 398.021 17.8024   5
   1  -1   2 406.714 15.9056  12
   1  -1   2 383.948 15.8836  10
   1  -1   2 409.565 15.8636  10
   1  -1   2 410.212 17.2948   2
  -2   1  -2 717.331 30.4546  12
  -2   1  -2 731.581 30.3702  11
  -2   1  -2 770.744 31.7626   2
  -2   1  -2 778.251 31.2622   3
  -2   1  -2 794.966 32.3242   2
  -2   1  -2 768.586 32.1154   5
  -2   1  -2 793.627 32.7620   5
  -2   1  -2 774.202 30.4480   6
   2  -1   2 765.097 30.4286  12
   2  -1   2 772.813 32.1738   2
   2  -1   2 802.926 31.7743   2
   2  -1   2 796.549 30.4174   6
   2  -1   2 802.962 31.7799   3
   2  -1   2 789.263 32.7158   5
  -3   1  -2 293.113 11.4063   6
  -3   1  -2 281.734 11.4098  12
  -3   1  -2 282.206 14.0365   5
  -3   1  -2 285.388 11.4866  12
  -3   1  -2 303.355 13.1174   5
  -3   1  -2 288.699 13.2010   1
  -3   1  -2 276.300 11.4271  10
  -3   1  -2 298.446 12.7630   2
  -3   1  -2 298.398 11.3899   7
  -3   1  -2 291.327 13.4871   2
  -3   1  -2 287.628 11.3708   9
  -3   1  -2 302.609 11.4762   6
  -3   1  -2 283.740 12.5009   3
  -3   1  -2 288.352 11.3918  10
   3  -1   2 269.113 13.7425   5
   3  -1   2 296.732 11.4676   6
   3  -1   2 308.418 11.3920  10
   3  -1   2 283.396 13.4024   2
   3  -1   2 271.311 12.9944   3
   3  -1   2 273.543 12.7333   2
   3  -1   2 271.341 11.4047   9
   3  -1   2 288.816 13.4596   5
   3  -1   2 296.895 11.3671   7
   3  -1   2 297.826 11.4528  10
   3  -1   2 300.155 11.4336  12
   3  -1   2 280.193 11.4764  12
  -4   1  -2 253.351 12.8921   2
  -4   1  -2 262.541 11.9328   2
  -4   1  -2 266.657 10.5677   7
  -4   1  -2 266.102 10.6240  10
  -4   1  -2 288.234 10.6770   6
  -4   1  -2 265.231 10.5757  10
  -4   1  -2 260.274 12.7060   3
  -4   1  -2 256.620 10.6853  12
  -4   1  -2 264.732 13.0785   5
  -4   1  -2 279.165 12.7089   1
  -4   1  -2 263.205 13.6747   5
  -4   1  -2 265.285 10.5543   9
  -4   1  -2 273.217 10.5772   6
  -4   1  -2 265.743 10.5879  12
   4  -1   2 266.589 12.8436   5
   4  -1   2 280.731 12.2039   2
   4  -1   2 282.204 10.6975  12
   4  -1   2 252.990 13.3952   5
   4  -1   2 257.436 10.6015   9
   4  -1   2 270.046 10.5911   6
   4  -1   2 271.495 12.7596   3
   4  -1   2 263.269 12.9720   2
   4  -1   2 276.184 10.5408   7
   4  -1   2 271.845 10.5570  10
   4  -1   2 269.298 10.6094  12
   4  -1   2 262.619 10.6425  10
   4  -1   2 265.046 10.6601   6
   4  -1   2 260.608 12.0921   1
  -5   1  -2 45.5190 2.06516  12
  -5   1  -2 49.0280 1.91565  11
  -5   1  -2 45.6039 1.99650  10
  -5   1  -2 46.5578 1.92463   9
  -5   1  -2 44.6806 1.94804  12
  -5   1  -2 44.8681 1.93402   6
  -5   1  -2 46.5656 2.04669   6
  -5   1  -2 47.7835 1.93103   7
  -5   1  -2 47.6809 1.95482  10
   5  -1   2 43.1178 2.02538   6
   5  -1   2 47.6700 2.03197   9
   5  -1   2 49.1941 2.09324  12
   5  -1   2 48.5948 1.91695  10
   5  -1   2 44.5908 1.97154  12
   5  -1   2 43.8291 1.94748   6
   5  -1   2 44.9494 2.01538  10
   5  -1   2 46.1589 1.89931   7
  -6   1  -2 4.64420 0.34503   6
  -6   1  -2 5.65854 0.32814   7
  -6   1  -2 4.09373 0.31522  12
  -6   1  -2 4.94081 0.38077  10
  -6   1  -2 5.44775 0.29731  11
  -6   1  -2 4.47857 0.42329  12
  -6   1  -2 4.91341 0.33191  10
  -6   1  -2 4.18405 0.39769   6
  -6   1  -2 5.06298 0.31675   9
   6  -1   2 4.93221 0.35279  12
   6  -1   2 4.73839 0.42487  12
   6  -1   2 4.69643 0.40138   6
   6  -1   2 5.31826 0.40967  10
   6  -1   2 4.39349 0.28327   7
   6  -1   2 4.24048 0.36401   9
   6  -1   2 4.32245 0.33253   6
  -7   1  -2 13.7137 0.82560   6
  -7   1  -2 12.4691 0.74989  10
  -7   1  -2 14.3921 0.67912   7
  -7   1  -2 13.8035 0.64705  11
  -7   1  -2 14.7076 0.87215  12
   7  -1   2 13.7770 0.81473  10
   7  -1   2 12.5440 0.76076   9
   7  -1   2 14.1969 0.73385   6
   7  -1   2 14.5794 0.83738   6
   7  -1   2 12.0724 0.72849  12
   7  -1   2 12.0171 0.64374   7
   7  -1   2 13.2272 0.84727  12
  -8   1  -2 5.91474 0.56427  12
  -8   1  -2 6.12439 0.39567   7
  -8   1  -2 6.36711 0.54275   6
  -8   1  -2 5.55353 0.46595  10
  -8   1  -2 5.89777 0.36586  11
   8  -1   2 5.51772 0.44687  12
   8  -1   2 5.29843 0.51153   6
   8  -1   2 5.50969 0.49331   9
   8  -1   2 6.29104 0.54121  10
   8  -1   2 6.97889 0.59149  12
  -9   1  -2 3.56450 0.39051  10
  -9   1  -2 2.94037 0.47490  12
  -9   1  -2 3.95858 0.32448   7
  -9   1  -2 3.32596 0.27708  11
  -9   1  -2 3.90983 0.47020   6
   9  -1   2 2.42229 0.39584  10
   9  -1   2 2.98514 0.35797  12
   9  -1   2 3.92691 0.43730   9
   9  -1   2 4.44524 0.49406   6
 -10   1  -2 45.0573 2.35790  12
 -10   1  -2 45.9347 2.19965  10
 -10   1  -2 48.7692 2.32158   6
 -10   1  -2 46.3657 2.00413   7
  10  -1   2 48.4204 2.40380  12
  10  -1   2 49.7277 2.37170   6
  10  -1   2 45.1089 2.29523  10
  10  -1   2 41.4776 2.22380   9
 -11   1  -2 -0.0762 0.20985   7
 -11   1  -2 0.11004 0.35155  12
 -11   1  -2 0.28836 0.31450   6
  11  -1   2 0.37243 0.26174  10
  11  -1   2 0.29228 0.22332   6
  11  -1   2 0.27292 0.27100  12
  11  -1   2 0.15924 0.24634   9
 -12   1  -2 10.7268 0.90331   6
 -12   1  -2 10.0194 0.84744  10
  12  -1   2 9.61074 1.28210  12
 -13   0   2 1.98047 0.44676   6
  12   0  -2 2.92112 0.44663   6
  12   0  -2 2.39222 0.45984  10
  12   0  -2 2.79816 0.46584   9
 -12   0   2 3.67992 0.73103  12
 -12   0   2 2.39575 0.40838   6
 -12   0   2 2.51450 0.44117  10
  11   0  -2 2.12687 0.37070  10
  11   0  -2 1.96375 0.34074  12
  11   0  -2 1.95519 0.35307   9
 -11   0   2 1.79146 0.29249  10
 -11   0   2 1.65535 0.34740  12
 -11   0   2 2.00552 0.33517   6
 -11   0   2 2.33314 0.21515   7
  10   0  -2 23.5351 1.28750  10
  10   0  -2 23.6750 1.30607  12
  10   0  -2 25.1681 1.29382   9
  10   0  -2 25.1495 1.28172   6
 -10   0   2 25.6845 1.08972   7
 -10   0   2 26.8862 1.33270  12
 -10   0   2 24.1396 1.21026  10
 -10   0   2 29.3290 1.32796   6
   9   0  -2 65.5081 2.89527   9
   9   0  -2 66.1897 2.92051  12
   9   0  -2 66.7165 2.92288  10
   9   0  -2 71.0992 2.91361   6
  -9   0   2 68.8149 2.96204  12
  -9   0   2 68.0190 2.73416   7
  -9   0   2 69.0351 2.90709   6
  -9   0   2 65.7764 2.82776  10
   8   0  -2 11.1156 0.65231   9
   8   0  -2 11.2339 0.66337  12
   8   0  -2 11.2500 0.75673  12
   8   0  -2 11.7474 0.64356   6
   8   0  -2 12.4377 0.69049  10
  -8   0   2 12.0990 0.53943   7
  -8   0   2 12.4700 0.69528  12
  -8   0   2 11.9453 0.65876   6
  -8   0   2 10.2815 0.58679  10
   7   0  -2 0.99245 0.17977  12
   7   0  -2 1.07306 0.19775  10
   7   0  -2 1.24275 0.26082  12
   7   0  -2 0.85238 0.16420   6
  -7   0   2 1.09296 0.20333  11
  -7   0   2 1.11880 0.20748  10
  -7   0   2 1.02315 0.23340  12
  -7   0   2 1.16494 0.21111  12
  -7   0   2 1.09078 0.13591   7
  -7   0   2 0.90322 0.14252  10
  -7   0   2 0.85870 0.17401   6
   6   0  -2 376.254 15.6342   6
   6   0  -2 404.377 15.6653  12
   6   0  -2 384.794 15.6620  10
   6   0  -2 364.908 15.7113   6
   6   0  -2 416.713 15.7147  10
   6   0  -2 381.687 15.7577  12
  -6   0   2 386.508 15.7182   9
  -6   0   2 409.253 15.6704  12
  -6   0   2 405.705 15.5708   7
  -6   0   2 399.551 15.7367   6
  -6   0   2 405.483 15.7012  10
  -6   0   2 404.636 15.6566   6
  -6   0   2 409.104 15.6886  11
  -6   0   2 397.847 15.5984  10
   5   0  -2 40.5643 1.67371  12
   5   0  -2 36.4863 1.66982   9
   5   0  -2 39.0641 1.65252   6
   5   0  -2 39.3367 1.68999  10
   5   0  -2 36.6408 1.73034  12
   5   0  -2 38.8765 1.71522   6
   5   0  -2 37.1717 3.27373   1
   5   0  -2 37.6482 1.66263  10
   5   0  -2 39.8957 1.66210  11
  -5   0   2 39.5635 2.95804   1
  -5   0   2 40.0136 1.74820  12
  -5   0   2 41.3993 1.66207   6
  -5   0   2 39.5429 1.69128  10
  -5   0   2 38.4867 1.60584  10
  -5   0   2 40.3757 1.72575   6
  -5   0   2 39.1736 1.70744   9
  -5   0   2 39.1740 1.68013  11
  -5   0   2 37.2496 1.65966  12
   4   0  -2 1234.10 48.7682   2
   4   0  -2 1168.52 49.2176   5
   4   0  -2 1198.42 48.2096   3
   4   0  -2 1150.90 47.7890   2
   4   0  -2 1186.69 48.3154   5
  -4   0   2 1189.66 48.6115   2
  -4   0   2 1156.15 47.9346   2
  -4   0   2 1210.25 49.2033   5
  -4   0   2 1168.98 48.3604   5
   3   0  -2 4.67241 1.24916   5
   3   0  -2 4.55268 0.27578  10
   3   0  -2 4.19820 0.29641   6
   3   0  -2 4.96484 0.29901  10
   3   0  -2 4.20020 0.30835  12
   3   0  -2 4.00388 0.25833  11
   3   0  -2 4.17535 1.04372   1
   3   0  -2 7.40044 2.02135   5
   3   0  -2 4.92056 0.30047  12
   3   0  -2 3.57149 1.04034   3
   3   0  -2 4.64107 0.27241   9
   3   0  -2 6.40296 1.48591   2
   3   0  -2 4.47983 0.28393   6
   3   0  -2 3.98996 1.01154   2
  -3   0   2 4.63123 0.24060   7
  -3   0   2 4.72407 0.25573  10
  -3   0   2 4.33493 0.30624  11
  -3   0   2 4.46676 0.27390   6
  -3   0   2 4.17099 0.27533  12
  -3   0   2 8.06062 1.59663   2
  -3   0   2 4.55846 0.95758   1
  -3   0   2 3.22210 1.05793   2
  -3   0   2 5.00213 1.51038   5
  -3   0   2 3.83279 1.19174   5
  -3   0   2 4.59366 0.29610   9
  -3   0   2 4.76321 0.30880   6
  -3   0   2 3.70563 1.25949   3
   2   0  -2 36.6870 1.55443  12
   2   0  -2 34.4633 1.47646   7
   2   0  -2 42.3521 3.19432   1
   2   0  -2 33.3722 1.50283  11
   2   0  -2 38.5221 3.00747   2
   2   0  -2 36.9893 3.02686   5
   2   0  -2 33.8376 2.69025   3
   2   0  -2 36.1338 1.51966   9
   2   0  -2 37.1681 1.53717   6
   2   0  -2 36.6247 2.74310   2
   2   0  -2 37.5237 1.53376  10
   2   0  -2 36.6924 1.56700  12
   2   0  -2 35.5419 1.51525  10
   2   0  -2 38.0872 3.16346   5
  -2   0   2 35.2068 1.50251  10
  -2   0   2 31.0039 2.89870   3
  -2   0   2 32.6318 2.68203   2
  -2   0   2 37.6447 2.93965   2
  -2   0   2 34.2875 2.48398   1
  -2   0   2 37.3818 1.52548  10
  -2   0   2 35.8178 1.47706   7
  -2   0   2 38.2114 1.57387  12
  -2   0   2 35.9802 1.52289  11
  -2   0   2 41.8958 3.07162   5
  -2   0   2 35.6697 1.52603   6
  -2   0   2 41.8863 3.31264   5
  -2   0   2 37.3294 1.55227   6
  -2   0   2 37.1813 1.54435   9
  -2   0   2 34.2193 1.52980  12
   1   0  -2 158.052 8.30252   5
   1   0  -2 168.988 6.54178  12
   1   0  -2 163.929 8.03549   3
   1   0  -2 166.409 6.51476  10
   1   0  -2 166.916 7.99640   2
   1   0  -2 178.401 8.43173   5
   1   0  -2 168.901 6.50635   9
   1   0  -2 158.675 6.45750   7
   1   0  -2 162.404 6.52085   6
   1   0  -2 170.343 7.95505   2
   1   0  -2 172.691 8.01735   1
   1   0  -2 160.809 6.53817  12
   1   0  -2 160.376 6.48980  11
   1   0  -2 169.724 6.52676   6
   1   0  -2 162.158 6.49443  10
  -1   0   2 159.903 8.59028   2
  -1   0   2 166.002 8.20882   3
  -1   0   2 156.377 6.57362  12
  -1   0   2 151.926 6.48733  11
  -1   0   2 163.915 7.84413   1
  -1   0   2 178.050 8.28955   5
  -1   0   2 166.123 6.50287  10
  -1   0   2 160.649 6.45409   7
  -1   0   2 155.418 6.51006   6
  -1   0   2 149.681 7.91813   2
  -1   0   2 165.980 8.43902   5
  -1   0   2 164.296 6.49073  10
   0   0  -2 476.580 19.0520  10
   0   0  -2 469.244 19.0625   6
   0   0  -2 477.186 21.1019   5
   0   0  -2 468.100 20.7431   2
   0   0  -2 477.384 20.5163   2
   0   0  -2 489.442 20.8706   5
   0   0   2 486.360 21.0454   5
   0   0   2 474.991 19.0529   6
   0   0   2 498.728 20.6405   2
   0   0   2 514.614 21.0256   5
   0   0   2 494.372 19.0786  12
   0   0   2 486.927 20.7495   2
  -1   0  -2 71.7977 2.96807  10
  -1   0  -2 76.3318 4.92993   5
  -1   0  -2 76.1337 4.28657   1
  -1   0  -2 72.5771 4.47321   5
  -1   0  -2 72.4236 3.01114  12
  -1   0  -2 73.0244 4.53200   2
  -1   0  -2 72.2574 2.99452   6
  -1   0  -2 72.0622 2.95723  11
  -1   0  -2 70.9018 4.17340   2
  -1   0  -2 72.3738 2.95653  10
  -1   0  -2 73.1495 2.98571  12
  -1   0  -2 75.0717 2.97330   6
  -1   0  -2 66.8441 2.92131   7
   1   0   2 73.7667 2.98424  12
   1   0   2 76.2414 4.45619   2
   1   0   2 75.5250 4.38196   2
   1   0   2 75.9906 2.93590  10
   1   0   2 75.3238 2.91744   7
   1   0   2 70.0793 3.96914   1
   1   0   2 75.3598 4.69107   5
   1   0   2 71.5868 2.99214   6
   1   0   2 75.0582 2.97239   6
   1   0   2 70.4010 3.00492  12
  -2   0  -2 621.227 25.5187   9
  -2   0  -2 647.110 27.5574   2
  -2   0  -2 582.876 25.5033   6
  -2   0  -2 664.549 25.5420   6
  -2   0  -2 683.659 27.3000   5
  -2   0  -2 679.559 28.2405   5
  -2   0  -2 628.775 25.4936  10
  -2   0  -2 675.519 27.0600   3
  -2   0  -2 659.148 26.8580   2
  -2   0  -2 640.341 25.5553  12
   2   0   2 616.157 27.7630   5
   2   0   2 668.361 25.5411   6
   2   0   2 672.917 25.5121  12
   2   0   2 639.155 27.3929   2
   2   0   2 667.248 27.0382   2
   2   0   2 674.212 27.6357   5
   2   0   2 625.164 25.4470   7
  -3   0  -2 481.960 18.5781  10
  -3   0  -2 461.714 20.8657   2
  -3   0  -2 480.162 18.5617   9
  -3   0  -2 473.412 20.5631   1
  -3   0  -2 486.572 20.5115   5
  -3   0  -2 477.269 19.8858   2
  -3   0  -2 461.595 18.6418   6
  -3   0  -2 460.984 21.5940   5
  -3   0  -2 512.993 18.6858  12
  -3   0  -2 473.751 20.1404   3
  -3   0  -2 487.115 18.5789   6
  -3   0  -2 464.876 18.5988  10
  -3   0  -2 483.498 18.5611   7
  -3   0  -2 481.585 18.6498  12
   3   0   2 493.189 20.2116   2
   3   0   2 505.423 18.6799  12
   3   0   2 467.337 20.7708   5
   3   0   2 474.849 18.5403  10
   3   0   2 451.249 20.9348   3
   3   0   2 480.333 18.5395   7
   3   0   2 440.954 18.6269  10
   3   0   2 479.223 18.5784   6
   3   0   2 473.515 20.7911   2
   3   0   2 439.444 21.0676   5
   3   0   2 453.116 18.6152   9
   3   0   2 460.226 18.6389   6
   3   0   2 428.939 18.7040  12
  -4   0  -2 281.882 11.1309   6
  -4   0  -2 288.883 11.0273   7
  -4   0  -2 281.057 11.0358   6
  -4   0  -2 282.026 11.0445  10
  -4   0  -2 277.460 11.1557  12
  -4   0  -2 267.202 11.0497  12
  -4   0  -2 272.780 11.0738  10
  -4   0  -2 277.611 11.0265   9
  -4   0  -2 282.035 13.4522   1
   4   0   2 254.949 11.0886   9
   4   0   2 275.790 11.0593  12
   4   0   2 276.230 12.7734   1
   4   0   2 279.767 11.1291   6
   4   0   2 305.087 11.1827  12
   4   0   2 286.178 11.0496   6
   4   0   2 281.869 11.0044  10
   4   0   2 273.541 11.0037   7
  -5   0  -2 61.4767 2.52198  12
  -5   0  -2 54.1086 2.41691  10
  -5   0  -2 53.4943 2.39006   9
  -5   0  -2 58.8666 2.39691   6
  -5   0  -2 57.0616 2.48965   6
  -5   0  -2 57.2272 2.35648   7
  -5   0  -2 56.0280 2.38129  12
   5   0   2 60.8205 2.52480  12
   5   0   2 57.0700 2.40232  12
   5   0   2 59.9606 2.49168   6
   5   0   2 55.3457 2.46497  10
   5   0   2 56.7695 2.33861   7
   5   0   2 54.5830 2.37752   6
   5   0   2 55.1566 2.44550   9
  -6   0  -2 89.1639 3.63348  12
  -6   0  -2 79.0421 3.57031   6
  -6   0  -2 81.2501 3.50515  10
  -6   0  -2 84.9936 3.44433  11
   6   0   2 85.3393 3.58226  10
   6   0   2 85.1504 3.42337   7
   6   0   2 86.5036 3.48278   6
   6   0   2 85.4445 3.59394   6
   6   0   2 80.0080 3.54616   9
   6   0   2 87.3749 3.63341  12
   6   0   2 80.1696 3.48384  12
  -7   0  -2 12.8635 0.84571  12
  -7   0  -2 11.2324 0.68657  11
  -7   0  -2 12.7123 0.73799  10
  -7   0  -2 13.5008 0.66523   7
  -7   0  -2 12.4027 0.79811   6
   7   0   2 12.2655 0.79701   6
   7   0   2 12.5079 0.77707   9
   7   0   2 12.2739 0.78728  10
   7   0   2 13.3797 0.84391  12
  -8   0  -2 0.28748 0.20810  12
  -8   0  -2 0.05851 0.17128  10
  -8   0  -2 -0.1102 0.14274   6
  -8   0  -2 -0.0365 0.10954   7
  -8   0  -2 0.37779 0.11487  11
   8   0   2 -0.2498 0.15224   9
   8   0   2 0.05948 0.18257  12
   8   0   2 0.06285 0.16270   6
   8   0   2 0.26698 0.15294  12
  -9   0  -2 85.4456 3.78185  10
  -9   0  -2 89.8126 3.97486  12
  -9   0  -2 85.3764 3.93191   6
  -9   0  -2 90.3110 3.63885   7
   9   0   2 80.0897 3.82691   9
   9   0   2 89.4024 3.89590  10
   9   0   2 84.5745 3.90328   6
   9   0   2 93.6215 3.99418  12
 -10   0  -2 46.6678 2.30808   6
 -10   0  -2 46.2384 2.01166   7
 -10   0  -2 43.2111 2.17464  10
 -10   0  -2 45.1322 2.34542  12
  10   0   2 46.4920 2.37373  12
  10   0   2 42.2145 2.24343   9
  10   0   2 48.5926 2.34629   6
  10   0   2 45.2042 2.29134  10
 -11   0  -2 34.9118 1.78061  10
 -11   0  -2 33.9959 1.58322   7
 -11   0  -2 35.0444 1.92606   6
 -11   0  -2 32.2415 2.25985  12
  11   0   2 34.5596 1.94377   6
  11   0   2 32.9842 1.88411  10
  11   0   2 33.1593 1.87634   9
  11   0   2 35.4295 2.02815  12
  12   0   2 0.14475 0.43633  12
 -13   1   2 4.39961 0.51595  10
  12  -1  -2 8.28011 0.71128  12
  12  -1  -2 7.73746 0.68012   9
  12  -1  -2 8.76145 0.67630   6
  12  -1  -2 7.94660 0.66559  10
 -12   1   2 9.13157 0.67271   6
 -12   1   2 7.36759 0.58018  10
  11  -1  -2 1.59375 0.31220  10
  11  -1  -2 2.22381 0.35910   6
  11  -1  -2 2.36201 0.36893  12
  11  -1  -2 2.29496 0.34984   9
 -11   1   2 2.23182 0.44492   6
 -11   1   2 2.25010 0.32230  10
 -11   1   2 2.38794 0.36146  12
  10  -1  -2 -0.0025 0.20417  12
  10  -1  -2 0.10136 0.14937   6
  10  -1  -2 -0.1435 0.13863  10
  10  -1  -2 -0.0837 0.13854  12
  10  -1  -2 0.00357 0.15840   9
 -10   1   2 -0.0158 0.14163   6
 -10   1   2 0.04598 0.14436  10
 -10   1   2 0.08216 0.17039  12
   9  -1  -2 7.23070 0.50421   9
   9  -1  -2 6.34343 0.49802  12
   9  -1  -2 6.56669 0.46687   6
   9  -1  -2 6.60751 0.56795  12
  -9   1   2 6.82652 0.47983   6
  -9   1   2 5.93281 0.47938  12
  -9   1   2 6.82846 0.43193  10
   8  -1  -2 9.94109 0.60238  12
   8  -1  -2 9.85591 0.58142   6
   8  -1  -2 9.35181 0.60580  10
   8  -1  -2 10.1403 0.67019   6
   8  -1  -2 9.92791 0.69167  12
   8  -1  -2 11.2753 0.60893   9
  -8   1   2 10.4049 0.54811  10
  -8   1   2 10.9032 0.63891  11
  -8   1   2 8.35550 0.80821  10
  -8   1   2 10.8542 0.46896   7
  -8   1   2 10.7169 0.45268   7
  -8   1   2 11.0211 0.62412  12
  -8   1   2 10.9797 0.60212   6
   7  -1  -2 63.0256 2.56859   6
   7  -1  -2 58.8751 2.57834  11
   7  -1  -2 59.2182 2.59351  10
   7  -1  -2 61.7072 2.58361  12
   7  -1  -2 58.2618 2.66227   6
  -7   1   2 61.3778 2.46248   7
  -7   1   2 59.7939 2.51542  10
  -7   1   2 63.2841 2.59266  12
  -7   1   2 58.5375 2.62405  11
  -7   1   2 68.3385 2.59221   6
  -7   1   2 62.7363 2.44129   7
   6  -1  -2 43.7158 1.96852  10
   6  -1  -2 45.1728 2.03578   6
   6  -1  -2 46.2060 1.94936   6
   6  -1  -2 42.0187 1.94261  11
   6  -1  -2 45.9959 2.06459  12
   6  -1  -2 47.6654 1.97124  12
  -6   1   2 48.2580 2.05148   6
  -6   1   2 47.3764 1.86790   7
  -6   1   2 46.5991 1.90943  10
  -6   1   2 48.2709 2.08481  12
  -6   1   2 46.7465 2.00603  10
  -6   1   2 46.6782 2.00453  11
  -6   1   2 47.4586 2.07257   9
  -6   1   2 44.8132 1.95472  12
  -6   1   2 45.3132 1.84797   7
  -6   1   2 48.7975 1.96179   6
   5  -1  -2 33.2656 1.44987  10
   5  -1  -2 32.0383 1.51817  12
   5  -1  -2 33.0937 1.43342  11
   5  -1  -2 39.1484 3.25740   1
   5  -1  -2 34.5601 1.47157  10
   5  -1  -2 33.6945 1.45603  12
   5  -1  -2 34.8279 1.51207   6
  -5   1   2 33.5147 1.48647  11
  -5   1   2 34.4937 1.51184   6
  -5   1   2 31.0694 2.53597   1
  -5   1   2 32.9110 1.43758  12
  -5   1   2 33.6354 1.36345   7
  -5   1   2 32.5723 1.47372  10
  -5   1   2 32.7860 1.42844   6
  -5   1   2 34.3372 1.53155   9
  -5   1   2 34.0546 1.53935  12
   4  -1  -2 390.275 17.2455   5
   4  -1  -2 391.100 15.6560  12
   4  -1  -2 404.177 15.6070  10
   4  -1  -2 387.462 15.5893  10
   4  -1  -2 368.393 18.1693   5
   4  -1  -2 353.877 15.5995   9
   4  -1  -2 421.470 15.6181  12
   4  -1  -2 410.538 18.0363   3
   4  -1  -2 398.898 17.9321   2
   4  -1  -2 403.160 17.7553   1
   4  -1  -2 394.565 15.6389   6
   4  -1  -2 404.406 15.5896  11
   4  -1  -2 392.498 16.8279   2
   4  -1  -2 389.047 15.5833   6
  -4   1   2 403.920 19.3903   3
  -4   1   2 387.839 15.5139   7
  -4   1   2 389.882 17.0243   1
  -4   1   2 420.230 15.5260  10
  -4   1   2 392.526 15.6416   6
  -4   1   2 392.534 15.6674   9
  -4   1   2 415.962 20.7304   2
  -4   1   2 380.038 15.6122  12
  -4   1   2 400.937 15.6698  12
  -4   1   2 395.305 21.5845   5
  -4   1   2 382.079 15.5695   6
  -4   1   2 395.167 15.6121  10
  -4   1   2 407.054 17.0984   2
  -4   1   2 384.694 15.6244  11
  -4   1   2 430.761 17.5149   5
   3  -1  -2 2432.93 95.0325   2
   3  -1  -2 2382.39 94.2333   2
   3  -1  -2 2336.34 95.3518   3
   3  -1  -2 2350.54 94.8375   5
   3  -1  -2 2272.22 95.5052   5
  -3   1   2 2430.36 94.6687   5
  -3   1   2 2357.99 95.0340   2
  -3   1   2 2430.34 95.6560   5
  -3   1   2 2358.73 95.9800   3
  -3   1   2 2388.29 94.3969   2
   2  -1  -2 247.464 9.29151  10
   2  -1  -2 221.599 9.28392  10
   2  -1  -2 225.311 9.33561   9
   2  -1  -2 229.248 9.30805  11
   2  -1  -2 242.584 9.33961  12
   2  -1  -2 225.757 9.32004  12
   2  -1  -2 240.352 10.7151   2
   2  -1  -2 238.678 10.9376   1
   2  -1  -2 236.830 11.6232   3
   2  -1  -2 231.067 9.23967   7
   2  -1  -2 243.475 9.32063   6
   2  -1  -2 233.070 11.0958   5
   2  -1  -2 225.757 9.29644   6
   2  -1  -2 239.239 11.3508   5
   2  -1  -2 252.918 11.1464   2
  -2   1   2 242.519 9.32167   6
  -2   1   2 237.106 10.5294   4
  -2   1   2 225.200 9.28538   6
  -2   1   2 237.742 11.8993   3
  -2   1   2 249.976 10.8435   2
  -2   1   2 229.245 9.26936  10
  -2   1   2 233.565 10.6463   1
  -2   1   2 236.021 10.9373   2
  -2   1   2 232.033 9.30872  11
  -2   1   2 241.966 11.5303   5
  -2   1   2 222.495 9.23523  10
   1  -1  -2 37.6249 1.55499  12
   1  -1  -2 31.4261 3.11405   5
   1  -1  -2 37.4723 1.51881  10
   1  -1  -2 34.5248 1.46243   7
   1  -1  -2 35.5916 2.84738   2
   1  -1  -2 33.8766 1.49264  10
   1  -1  -2 36.3784 2.82941   2
   1  -1  -2 33.5886 1.52449  11
   1  -1  -2 38.0135 3.19859   5
   1  -1  -2 34.1875 2.06235   4
   1  -1  -2 35.4361 3.42982   3
   1  -1  -2 37.1875 1.53309   6
  -1   1   2 35.6439 2.88492   2
  -1   1   2 35.2654 1.52812  11
  -1   1   2 34.8821 3.19005   5
  -1   1   2 38.2412 2.92743   2
  -1   1   2 35.8279 1.44979   7
  -1   1   2 37.0506 1.52264   6
  -1   1   2 35.2813 1.48336  10
  -1   1   2 34.9511 1.51958   6
  -1   1   2 36.4655 1.46922  10
  -1   1   2 35.3096 2.60059   1
  -1   1   2 36.3128 1.53510  12
   0  -1  -2 484.067 20.1068   6
   0  -1  -2 538.832 22.1674   5
   0  -1  -2 495.870 20.1255  12
   0  -1  -2 541.100 20.1098  10
   0  -1  -2 481.234 22.2395   5
   0  -1  -2 521.981 20.1019   6
   0   1   2 554.242 22.1891   5
   0   1   2 521.756 21.7695   2
   0   1   2 502.186 22.0931   5
   0   1   2 507.265 20.0926  10
   0   1   2 505.780 20.1266  12
   0   1   2 509.409 20.0855   6
   0   1   2 501.789 21.6828   2
   0   1   2 488.953 20.1066   6
  -1  -1  -2 82.2572 3.23341   6
  -1  -1  -2 76.5678 3.26097   6
  -1  -1  -2 76.2420 3.18800   7
  -1  -1  -2 80.0514 3.28420  12
  -1  -1  -2 82.3859 5.49998   5
  -1  -1  -2 79.3172 5.02857   2
  -1  -1  -2 84.2751 4.74160   1
  -1  -1  -2 77.2078 3.25654  11
  -1  -1  -2 78.2919 3.20760  10
  -1  -1  -2 80.2910 3.24761  10
  -1  -1  -2 81.5381 4.44606   2
  -1  -1  -2 75.9671 4.71939   5
  -1  -1  -2 83.9912 3.26257  12
   1   1   2 90.3309 5.34356   5
   1   1   2 77.0994 4.75805   2
   1   1   2 93.7384 4.51463   1
   1   1   2 80.5978 3.22810   6
   1   1   2 75.6234 4.60327   2
   1   1   2 80.9824 3.27605  12
   1   1   2 77.6948 3.16409  10
   1   1   2 80.1390 3.17960   7
   1   1   2 72.9021 3.26678  12
   1   1   2 75.2854 4.89417   5
   1   1   2 76.5223 3.25979   6
   1   1   2 80.2956 3.26171  10
  -2  -1  -2 818.917 32.1059   9
  -2  -1  -2 837.812 34.3698   3
  -2  -1  -2 783.021 34.3463   2
  -2  -1  -2 822.761 33.4682   2
  -2  -1  -2 834.566 34.0456   5
  -2  -1  -2 756.158 34.8739   5
   2   1   2 840.995 34.2268   5
   2   1   2 826.334 34.7399   5
   2   1   2 808.160 32.1396  10
   2   1   2 816.587 34.1909   2
   2   1   2 823.611 32.0806   6
   2   1   2 834.863 33.6434   2
   2   1   2 817.427 32.0880  12
  -3  -1  -2 54.1073 4.92901   5
  -3  -1  -2 55.3138 2.32626  10
  -3  -1  -2 54.5610 2.32393  10
  -3  -1  -2 57.1362 2.33956  12
  -3  -1  -2 54.9402 2.30628   6
  -3  -1  -2 55.9641 5.20139   2
  -3  -1  -2 58.9967 3.61708   2
  -3  -1  -2 55.7585 2.32314   9
  -3  -1  -2 56.9638 2.41282  12
  -3  -1  -2 51.6854 3.89927   5
  -3  -1  -2 54.2605 4.07823   3
  -3  -1  -2 55.2015 2.29857   7
  -3  -1  -2 53.8812 3.89373   1
  -3  -1  -2 57.9945 2.39478   6
   3   1   2 58.8156 3.61911   1
   3   1   2 51.1329 4.43995   5
   3   1   2 58.1567 2.31643   6
   3   1   2 53.3913 2.41215  12
   3   1   2 59.0606 2.39673   6
   3   1   2 57.4344 4.21200   5
   3   1   2 56.2604 2.28982   7
   3   1   2 56.8746 3.76440   2
   3   1   2 55.7530 2.26509  10
   3   1   2 50.5694 4.19292   2
   3   1   2 55.7390 2.32340  12
   3   1   2 57.5191 2.40174  10
  -4  -1  -2 7.84608 0.43305   9
  -4  -1  -2 8.13920 0.53188  12
  -4  -1  -2 8.15462 1.80060   1
  -4  -1  -2 6.84437 0.44420  10
  -4  -1  -2 7.94730 0.43122   6
  -4  -1  -2 7.93792 0.44413  12
  -4  -1  -2 8.01748 0.43281   7
  -4  -1  -2 8.43167 0.44756  10
   4   1   2 7.32745 0.44398  12
   4   1   2 7.79014 1.55452   1
   4   1   2 8.20497 0.53510  12
   4   1   2 7.87409 0.43337   6
   4   1   2 8.00322 0.52159  10
   4   1   2 8.79819 0.53396   6
   4   1   2 7.58904 0.42163   7
  -5  -1  -2 23.2710 1.19558  12
  -5  -1  -2 24.6699 1.08832  10
  -5  -1  -2 22.7159 1.10535  10
  -5  -1  -2 24.1040 1.18355   6
  -5  -1  -2 23.3783 1.05952   7
  -5  -1  -2 23.6447 1.08465  12
   5   1   2 22.8051 1.07458   6
   5   1   2 21.2123 1.04530   7
   5   1   2 23.2540 1.18357   9
   5   1   2 23.8899 1.02629  10
   5   1   2 23.2226 1.17285   6
   5   1   2 22.5342 1.16734  10
   5   1   2 23.0735 1.08586  12
   5   1   2 26.7878 1.24372  12
  -6  -1  -2 120.569 5.19367  12
  -6  -1  -2 131.387 5.24862  10
  -6  -1  -2 129.930 5.34101   6
  -6  -1  -2 128.355 5.17530   7
  -6  -1  -2 131.093 5.37279  12
   6   1   2 130.367 5.34253  10
   6   1   2 130.754 5.34275   9
   6   1   2 125.626 5.17488   7
   6   1   2 125.301 5.22284  12
   6   1   2 127.993 5.33270   6
  -7  -1  -2 41.1161 2.02438   6
  -7  -1  -2 39.5422 2.11863  11
  -7  -1  -2 42.1354 1.94188  10
  -7  -1  -2 44.0744 1.86124   7
  -7  -1  -2 42.9169 2.06776  12
  -7  -1  -2 42.5918 1.91915  12
   7   1   2 40.4376 2.01138   6
   7   1   2 48.1706 2.12693  12
   7   1   2 43.5483 2.03657   9
   7   1   2 40.6220 2.01486  10
  -8  -1  -2 40.8011 2.06635   6
  -8  -1  -2 44.4940 2.14522  12
  -8  -1  -2 44.1299 1.87850   7
  -8  -1  -2 40.8271 1.96644  10
   8   1   2 45.9675 2.16314  12
   8   1   2 40.7684 2.06610  10
   8   1   2 40.7980 2.18520   6
   8   1   2 40.7910 2.06985   9
  -9  -1  -2 -0.2268 0.18982  12
  -9  -1  -2 -0.0071 0.17242  10
  -9  -1  -2 -0.1482 0.18917   6
  -9  -1  -2 0.01745 0.15412   7
   9   1   2 0.12336 0.18026   6
   9   1   2 0.41461 0.20227  10
   9   1   2 0.27630 0.21483  12
 -10  -1  -2 0.06885 0.22736   6
 -10  -1  -2 -0.0610 0.26521  12
 -10  -1  -2 0.39545 0.22949  10
 -10  -1  -2 0.21722 0.19212   7
  10   1   2 0.40430 0.30336  12
  10   1   2 0.43607 0.25751  10
  10   1   2 0.44759 0.23403   6
 -11  -1  -2 1.61201 0.41678   6
 -11  -1  -2 1.65090 0.30434   7
 -11  -1  -2 1.54117 0.34723  10
 -11  -1  -2 1.17362 0.41837  12
  11   1   2 0.96674 0.34724  12
  11   1   2 1.36612 0.33711   6
  12  -2  -2 29.6042 1.54179  10
  12  -2  -2 27.9439 1.55944   6
  12  -2  -2 30.6434 1.53370   9
  12  -2  -2 29.1531 1.57315  12
 -12   2   2 29.1595 1.42271  10
 -12   2   2 27.2282 1.49400   6
  11  -2  -2 1.24299 0.27548   6
  11  -2  -2 1.17187 0.27395  10
  11  -2  -2 0.99498 0.26492  12
  11  -2  -2 1.07625 0.28834   9
 -11   2   2 1.50725 0.29366   6
 -11   2   2 0.91261 0.27920  12
  10  -2  -2 9.73609 0.65014  12
  10  -2  -2 10.0727 0.65386   9
  10  -2  -2 9.74561 0.65815  10
  10  -2  -2 8.95789 0.74638  12
  10  -2  -2 10.3520 0.64412   6
 -10   2   2 9.74441 0.66544  12
 -10   2   2 9.63741 0.63976   6
 -10   2   2 10.1751 0.59311  10
   9  -2  -2 6.98266 0.50597  10
   9  -2  -2 6.76276 0.57717   6
   9  -2  -2 7.33712 0.47911   6
   9  -2  -2 6.35802 0.47251   9
   9  -2  -2 5.93508 0.57852  12
   9  -2  -2 5.73978 0.55142  12
  -9   2   2 7.19183 0.43829  10
  -9   2   2 6.81941 0.48435  12
  -9   2   2 7.83875 0.49621   6
   8  -2  -2 98.0286 3.83292   6
   8  -2  -2 84.9239 3.94459   6
   8  -2  -2 99.2282 3.86538   9
   8  -2  -2 95.5683 3.86137  12
   8  -2  -2 89.3189 3.86484  10
   8  -2  -2 93.8858 3.84260  11
   8  -2  -2 83.0396 3.97275  12
  -8   2   2 92.2184 3.92077  11
  -8   2   2 92.1574 3.77731  10
  -8   2   2 95.1908 3.85040  12
  -8   2   2 99.3676 3.85403   6
   7  -2  -2 181.622 7.17253   6
   7  -2  -2 178.919 7.04236  11
   7  -2  -2 191.137 7.26187  10
   7  -2  -2 171.484 7.04640  12
   7  -2  -2 165.595 7.17591  12
   7  -2  -2 170.878 7.05882  10
   7  -2  -2 174.839 7.05660   9
   7  -2  -2 177.938 7.02837   6
  -7   2   2 171.313 7.04273  12
  -7   2   2 175.060 7.08916  10
  -7   2   2 167.022 7.10594  11
  -7   2   2 183.703 7.03787   6
   6  -2  -2 11.8607 0.63386   9
   6  -2  -2 10.7399 0.61970  10
   6  -2  -2 11.5196 0.60681  12
   6  -2  -2 12.1873 0.59670   6
   6  -2  -2 11.6597 0.60225  11
   6  -2  -2 11.4955 0.67332   6
   6  -2  -2 12.1360 0.62383  10
   6  -2  -2 11.0790 0.68119  12
  -6   2   2 12.5743 0.60143   6
  -6   2   2 11.6505 0.69161  12
  -6   2   2 11.8584 0.63256  10
  -6   2   2 13.5507 0.56062  10
  -6   2   2 11.9170 0.68027   6
  -6   2   2 12.0986 0.66078  11
  -6   2   2 11.6628 0.64921  12
  -6   2   2 11.8769 0.71876   9
   5  -2  -2 0.54725 0.14734  12
   5  -2  -2 0.34221 0.10994  11
   5  -2  -2 0.58497 0.11069   6
   5  -2  -2 0.54336 0.12069  12
   5  -2  -2 0.50238 0.14512   6
   5  -2  -2 0.65732 0.15652   9
   5  -2  -2 0.55860 0.12762  10
   5  -2  -2 0.57487 0.12541  10
  -5   2   2 0.72564 0.14714  11
  -5   2   2 0.64945 0.11253   6
  -5   2   2 0.55118 0.08011  10
  -5   2   2 0.64854 0.18559   9
  -5   2   2 0.54090 0.15192  12
  -5   2   2 0.51594 0.11990  10
  -5   2   2 0.69586 0.15923   6
   4  -2  -2 13.3320 2.56517   3
   4  -2  -2 15.7499 0.74365   6
   4  -2  -2 16.2175 0.82084  12
   4  -2  -2 16.1527 0.81233   9
   4  -2  -2 16.9051 0.80571   6
   4  -2  -2 15.3466 0.75647  10
   4  -2  -2 16.0509 0.76637  12
   4  -2  -2 15.2905 0.77470  11
   4  -2  -2 18.1636 2.00824   1
   4  -2  -2 16.9525 2.16493   5
   4  -2  -2 16.7463 0.76128  10
   4  -2  -2 14.2164 2.86472   5
   4  -2  -2 15.8536 2.54854   2
  -4   2   2 21.1839 2.25889   2
  -4   2   2 15.6762 0.72401   6
  -4   2   2 16.4465 0.66077   7
  -4   2   2 16.7444 0.82542  12
  -4   2   2 16.4979 1.54472   1
  -4   2   2 16.1734 0.80752  11
  -4   2   2 16.1135 0.67516  10
  -4   2   2 15.4670 2.45920   2
  -4   2   2 16.0878 0.85239   9
  -4   2   2 15.9726 2.86267   4
  -4   2   2 11.1500 2.35795   5
  -4   2   2 16.9553 0.80788   6
  -4   2   2 21.2410 3.71017   3
  -4   2   2 16.3367 0.74479  10
   3  -2  -2 27.9332 2.18102   2
   3  -2  -2 25.1445 1.11508   7
   3  -2  -2 25.6564 1.17255  10
   3  -2  -2 28.1164 1.16817  10
   3  -2  -2 27.4223 1.22717  12
   3  -2  -2 29.0620 2.64150   5
   3  -2  -2 29.0485 2.48982   1
   3  -2  -2 25.2468 3.39254   3
   3  -2  -2 32.3972 2.95929   2
   3  -2  -2 25.3163 1.18802  12
   3  -2  -2 27.0090 1.21665  11
   3  -2  -2 28.1027 1.25113   9
   3  -2  -2 28.0461 1.21650   6
   3  -2  -2 26.5895 1.17316   6
   3  -2  -2 26.4783 3.15547   5
  -3   2   2 27.3565 1.22206  12
  -3   2   2 29.8427 3.22623   5
  -3   2   2 27.0925 1.26783   9
  -3   2   2 29.4903 2.53723   2
  -3   2   2 24.4064 2.50632   5
  -3   2   2 24.5466 1.14109   6
  -3   2   2 27.6351 1.09380   7
  -3   2   2 23.0512 3.15631   4
  -3   2   2 26.8975 1.13068  10
  -3   2   2 27.5229 1.22596  11
  -3   2   2 28.1064 1.20932   6
  -3   2   2 27.8916 2.08488   1
  -3   2   2 26.5131 3.76070   3
  -3   2   2 30.1339 3.08661   2
  -3   2   2 26.4057 1.14866  12
   2  -2  -2 172.424 7.17927   6
   2  -2  -2 175.779 7.19586   6
   2  -2  -2 185.124 9.35204   5
   2  -2  -2 172.651 9.99534   3
   2  -2  -2 187.927 7.16758  10
   2  -2  -2 182.649 7.23400  11
   2  -2  -2 180.653 7.20846  12
   2  -2  -2 193.064 7.17375  10
   2  -2  -2 186.170 7.22467  12
   2  -2  -2 185.347 7.27078   9
   2  -2  -2 188.797 9.19272   5
   2  -2  -2 177.274 8.57188   2
   2  -2  -2 188.343 7.12457   7
   2  -2  -2 172.446 8.82006   2
  -2   2   2 178.496 7.21916  11
  -2   2   2 168.833 7.07405  10
  -2   2   2 175.216 7.09801   7
  -2   2   2 185.063 7.09284  10
  -2   2   2 189.155 8.83344   2
  -2   2   2 193.082 10.5440   3
  -2   2   2 178.728 7.16300  12
  -2   2   2 173.208 7.19234  12
  -2   2   2 191.894 8.98055   5
  -2   2   2 170.506 9.16837   5
  -2   2   2 169.268 7.20704   6
  -2   2   2 176.504 9.32658   4
  -2   2   2 177.422 8.85686   2
  -2   2   2 179.339 8.50171   1
  -2   2   2 178.379 7.18310   6
   1  -2  -2 6.53633 1.54865   2
   1  -2  -2 5.17869 1.58120   4
   1  -2  -2 6.50732 2.05502   3
   1  -2  -2 6.89893 0.43765  11
   1  -2  -2 6.79441 0.35565   7
   1  -2  -2 7.87193 0.44484  12
   1  -2  -2 5.45118 1.35273   2
   1  -2  -2 8.33414 0.42429   6
   1  -2  -2 7.38217 1.80846   5
   1  -2  -2 7.72283 0.40746  10
   1  -2  -2 9.08163 1.72001   5
   1  -2  -2 7.62878 0.43221  12
   1  -2  -2 7.96592 0.38249  10
   1  -2  -2 7.50111 0.41926   6
  -1   2   2 6.34533 0.40064  12
  -1   2   2 6.80706 0.41863  11
  -1   2   2 7.04153 0.31132  10
  -1   2   2 8.28681 1.62511   2
  -1   2   2 7.20189 0.39980  12
  -1   2   2 7.38352 1.56478   2
  -1   2   2 6.60144 0.33309  10
  -1   2   2 8.48884 1.42304   1
  -1   2   2 9.82344 1.95350   5
  -1   2   2 7.18597 0.34191   7
  -1   2   2 8.71795 1.32718   1
  -1   2   2 6.53450 1.63766   5
   0  -2  -2 174.530 7.07663  12
   0  -2  -2 168.439 6.98023   7
   0  -2  -2 170.018 6.98666  10
   0  -2  -2 172.249 7.05474   6
   0  -2  -2 162.785 7.07649  11
   0  -2  -2 179.011 7.05254  12
   0  -2  -2 177.617 9.44473   5
   0  -2  -2 180.483 8.28059   2
   0  -2  -2 182.388 8.60912   1
   0  -2  -2 173.118 8.71033   5
   0  -2  -2 184.504 7.03692   6
   0  -2  -2 186.340 7.05088  10
   0   2   2 177.225 7.01045  10
   0   2   2 167.967 6.96614   7
   0   2   2 178.202 7.01275  12
   0   2   2 167.307 7.04863   6
   0   2   2 177.085 8.91314   5
   0   2   2 176.293 6.93101  10
   0   2   2 194.159 8.94159   2
   0   2   2 194.946 8.29803   1
   0   2   2 177.312 8.63966   2
   0   2   2 176.099 7.00659   6
  -1  -2  -2 215.120 8.77469  10
  -1  -2  -2 219.229 11.6379   5
  -1  -2  -2 232.207 8.88683  11
  -1  -2  -2 201.511 8.76369   7
  -1  -2  -2 234.821 8.83769  10
  -1  -2  -2 219.478 11.0075   2
  -1  -2  -2 216.359 10.5340   5
  -1  -2  -2 233.978 8.87606  12
  -1  -2  -2 228.570 8.85650   6
  -1  -2  -2 227.664 10.1426   2
  -1  -2  -2 220.385 8.82611  12
  -1  -2  -2 231.564 8.80630   6
  -1  -2  -2 220.823 10.6243   1
   1   2   2 220.529 8.71850  10
   1   2   2 229.268 11.2718   5
   1   2   2 224.149 8.78277   6
   1   2   2 225.730 10.4407   2
   1   2   2 219.047 8.78321  12
   1   2   2 228.097 10.6619   5
   1   2   2 208.398 8.85653  12
   1   2   2 225.495 8.83502  10
   1   2   2 215.137 10.6812   2
   1   2   2 214.768 8.84491   6
   1   2   2 212.212 8.75711   7
  -2  -2  -2 463.278 19.5800   7
  -2  -2  -2 501.298 19.6299  10
  -2  -2  -2 512.017 19.6620   9
  -2  -2  -2 503.984 19.6225  12
  -2  -2  -2 478.918 21.5340   5
  -2  -2  -2 462.203 21.5105   1
  -2  -2  -2 490.596 20.8543   2
  -2  -2  -2 523.105 19.7024  12
  -2  -2  -2 515.638 22.6276   3
  -2  -2  -2 504.560 23.1956   5
  -2  -2  -2 503.448 19.6055   6
  -2  -2  -2 503.621 23.4903   2
  -2  -2  -2 483.396 19.5932  10
  -2  -2  -2 475.212 19.6660   6
   2   2   2 540.452 22.6995   5
   2   2   2 495.824 19.5785   7
   2   2   2 504.966 19.5870   6
   2   2   2 486.001 22.9148   5
   2   2   2 493.642 19.6772   6
   2   2   2 493.944 21.9064   2
   2   2   2 472.188 19.6905  12
   2   2   2 508.614 21.3418   2
   2   2   2 522.223 19.6052  12
   2   2   2 517.299 19.6844  10
  -3  -2  -2 59.1892 2.58090  10
  -3  -2  -2 62.0191 2.60886   9
  -3  -2  -2 56.6510 2.57928  12
  -3  -2  -2 60.0617 2.56915   7
  -3  -2  -2 62.4436 2.68638  12
  -3  -2  -2 61.6411 2.56673   6
  -3  -2  -2 57.4616 4.32342   1
  -3  -2  -2 64.6968 2.59997  10
   3   2   2 63.1324 2.69658  12
   3   2   2 66.0447 2.58804  12
   3   2   2 65.4560 2.52374  10
   3   2   2 60.7783 3.88356   1
   3   2   2 62.5324 2.66317  10
   3   2   2 62.7735 2.56651   6
   3   2   2 67.7360 2.67835   6
   3   2   2 61.8917 2.56180   7
  -4  -2  -2 17.2174 0.79244   6
  -4  -2  -2 17.0066 0.82728  10
  -4  -2  -2 16.7282 0.80145   7
  -4  -2  -2 17.1339 0.81886   9
  -4  -2  -2 17.5082 0.92744  12
  -4  -2  -2 16.1251 0.88208   6
  -4  -2  -2 16.5271 0.81793  12
  -4  -2  -2 18.3215 0.82395  10
   4   2   2 17.3817 0.80320   6
   4   2   2 17.3823 0.89905   6
   4   2   2 16.1099 0.89364  10
   4   2   2 14.9614 0.78961   7
   4   2   2 17.1268 0.92776  12
   4   2   2 14.5644 0.79647  12
   4   2   2 18.0994 0.76211  10
  -5  -2  -2 25.0505 1.30258  12
  -5  -2  -2 25.2985 1.28038   6
  -5  -2  -2 25.0896 1.17265  12
  -5  -2  -2 26.3902 1.19829  10
  -5  -2  -2 24.5085 1.15417   7
   5   2   2 25.4835 1.16172   7
   5   2   2 24.2316 1.17313  12
   5   2   2 25.9185 1.12381  10
   5   2   2 24.8515 1.28060   6
   5   2   2 26.4115 1.29793  10
   5   2   2 27.1113 1.32460  12
  -6  -2  -2 22.8209 1.16749  12
  -6  -2  -2 23.7829 1.15555   7
  -6  -2  -2 25.2470 1.22039  10
  -6  -2  -2 26.1739 1.34959  12
  -6  -2  -2 23.6525 1.29441   6
   6   2   2 24.2085 1.30948  10
   6   2   2 26.4064 1.33045   6
   6   2   2 28.9321 1.38725  12
  -7  -2  -2 46.4859 1.99735   7
  -7  -2  -2 45.3786 2.16971  10
  -7  -2  -2 50.7329 2.27054  12
  -7  -2  -2 41.4277 2.01459  12
  -7  -2  -2 41.7360 2.14259   6
   7   2   2 43.1711 2.17128  10
   7   2   2 47.6061 2.23530  12
   7   2   2 48.5021 2.21099   6
  -8  -2  -2 3.82300 0.40623  10
  -8  -2  -2 3.65672 0.35740   7
  -8  -2  -2 3.29448 0.46922   6
  -8  -2  -2 3.52572 0.50253  12
   8   2   2 3.37818 0.47706  12
   8   2   2 3.59418 0.45781  10
  -9  -2  -2 0.43041 0.26753  12
  -9  -2  -2 0.53570 0.26577   6
  -9  -2  -2 0.26505 0.17921   7
   9   2   2 0.44077 0.23560  12
   9   2   2 0.13924 0.18553   6
   9   2   2 0.03260 0.18173  10
 -10  -2  -2 1.77910 0.31338   7
 -10  -2  -2 2.28862 0.42614  10
 -10  -2  -2 1.87964 0.46866  12
 -10  -2  -2 1.84522 0.64743   6
  10   2   2 2.89388 0.51579  12
  10   2   2 2.64922 0.50866  10
  10   2   2 2.03740 0.46813   6
 -11  -2  -2 2.13542 0.38223   7
 -11  -2  -2 2.39285 0.56122  12
  11   2   2 2.07996 0.52714  12
  12  -3  -2 22.7810 1.27095   9
  12  -3  -2 22.9021 1.22527  10
  12  -3  -2 22.3605 1.33040  12
 -12   3   2 21.1905 1.25100   6
 -12   3   2 19.9447 1.37698  10
  11  -3  -2 6.19265 0.55546  10
  11  -3  -2 6.79643 0.56256  12
  11  -3  -2 6.72532 0.53062   6
 -11   3   2 6.48263 0.54949   6
 -11   3   2 5.94092 0.43918  10
  10  -3  -2 -0.0539 0.15409  10
  10  -3  -2 0.19866 0.19343  12
  10  -3  -2 0.14144 0.15569  12
  10  -3  -2 0.24236 0.14966   6
  10  -3  -2 0.32656 0.17314   9
 -10   3   2 -0.0118 0.16674  12
 -10   3   2 0.01540 0.11091  10
 -10   3   2 0.18034 0.18002   6
 -10   3   2 0.28785 0.19200  10
   9  -3  -2 8.31533 0.56427   9
   9  -3  -2 8.59789 0.56550  12
   9  -3  -2 9.39136 0.55208   6
   9  -3  -2 8.42855 0.67046  12
   9  -3  -2 9.01276 0.59324  10
   9  -3  -2 7.76063 0.71005   6
   9  -3  -2 9.15257 0.56013  11
  -9   3   2 9.20064 0.77963  12
  -9   3   2 9.12109 0.61934   6
  -9   3   2 8.43562 0.66848  11
  -9   3   2 8.74143 0.54955  10
  -9   3   2 8.76177 0.50061  10
   8  -3  -2 1.00130 0.24087  12
   8  -3  -2 0.60957 0.19559   6
   8  -3  -2 0.69973 0.18979   9
   8  -3  -2 0.83130 0.19917  10
   8  -3  -2 1.21248 0.18834  11
   8  -3  -2 0.74428 0.15786   6
   8  -3  -2 0.83016 0.17402  12
  -8   3   2 0.70320 0.16411   6
  -8   3   2 1.05160 0.15921  10
  -8   3   2 0.91227 0.20185  11
  -8   3   2 0.91195 0.18415  10
   7  -3  -2 34.7147 1.56597   9
   7  -3  -2 32.8852 1.51246  11
   7  -3  -2 35.9231 1.55189  10
   7  -3  -2 37.6335 1.58725  10
   7  -3  -2 32.7842 1.61839   6
   7  -3  -2 34.5116 1.52148  12
   7  -3  -2 32.1685 1.63861  12
   7  -3  -2 35.2601 1.50346   6
  -7   3   2 34.0766 1.51299  10
  -7   3   2 33.3478 1.58730  11
  -7   3   2 35.8336 1.45824  10
  -7   3   2 36.2212 1.50672   6
   6  -3  -2 301.923 11.7839  12
   6  -3  -2 309.620 11.8997   6
   6  -3  -2 304.861 11.7669   6
   6  -3  -2 285.092 11.9039  12
   6  -3  -2 299.113 11.8057  11
   6  -3  -2 276.569 11.8204  10
   6  -3  -2 294.081 11.8169  10
   6  -3  -2 290.118 11.8518   9
  -6   3   2 292.575 11.7610  12
  -6   3   2 296.130 11.8718  11
  -6   3   2 295.189 11.9862   9
  -6   3   2 300.902 11.7604  10
  -6   3   2 316.751 11.7148  10
  -6   3   2 299.415 11.7540   6
  -6   3   2 299.516 11.8783   6
   5  -3  -2 74.7494 3.27700  11
   5  -3  -2 80.1394 3.32056   6
   5  -3  -2 78.8777 3.25405  10
   5  -3  -2 81.9784 3.25347  10
   5  -3  -2 77.1360 3.32525   9
   5  -3  -2 77.9100 3.33615  12
   5  -3  -2 78.3551 3.23755  12
   5  -3  -2 76.5723 3.21464   6
  -5   3   2 80.4304 3.14960  10
  -5   3   2 79.2231 3.17615  10
  -5   3   2 81.7488 3.34010  12
  -5   3   2 80.6773 3.32429  11
  -5   3   2 81.7197 3.20553   6
  -5   3   2 80.2819 3.31247   6
  -5   3   2 80.4551 3.20395  12
   4  -3  -2 3.05037 1.07120   1
   4  -3  -2 4.83869 0.35191  11
   4  -3  -2 4.14898 0.37429  12
   4  -3  -2 4.22200 0.24309   7
   4  -3  -2 4.19817 0.32918   6
   4  -3  -2 4.95571 0.29023   6
   4  -3  -2 4.75607 0.31373  12
   4  -3  -2 4.59259 0.30913  10
   4  -3  -2 5.40470 0.31247  10
  -4   3   2 4.92658 0.35075  11
  -4   3   2 4.85420 0.34637  12
  -4   3   2 4.88117 0.97356   1
  -4   3   2 5.19499 0.41171   9
  -4   3   2 4.94252 0.26386  12
  -4   3   2 4.80003 0.22487   7
  -4   3   2 4.11793 0.29741   6
  -4   3   2 4.75834 0.33033   6
   3  -3  -2 64.2509 2.86103   9
   3  -3  -2 66.1569 2.79367  12
   3  -3  -2 67.1626 2.68617   7
   3  -3  -2 67.0308 2.73087   6
   3  -3  -2 68.3112 2.76485  12
   3  -3  -2 65.5916 2.73832  10
   3  -3  -2 66.5452 2.81307  11
   3  -3  -2 70.6979 2.73063  10
   3  -3  -2 66.6752 4.30648   1
   3  -3  -2 64.6645 2.77226   6
  -3   3   2 65.9637 2.76101  12
  -3   3   2 68.5956 2.66605   7
  -3   3   2 68.0805 2.68829  12
  -3   3   2 65.3234 2.74905   6
  -3   3   2 62.6732 3.67758   1
  -3   3   2 66.4756 2.80580  11
   2  -3  -2 15.4514 1.86098   2
   2  -3  -2 16.7090 0.77564   6
   2  -3  -2 15.5684 0.71644   7
   2  -3  -2 16.5052 0.78046   6
   2  -3  -2 16.7063 2.49143   5
   2  -3  -2 16.1032 0.79986  12
   2  -3  -2 14.1484 2.42858   5
   2  -3  -2 16.5784 0.79600  12
   2  -3  -2 15.9444 0.84262  11
   2  -3  -2 17.1969 0.76090  10
   2  -3  -2 16.3530 0.74338  10
   2  -3  -2 15.0486 2.87192   4
   2  -3  -2 15.9791 0.87054   9
   2  -3  -2 13.7155 3.16039   3
   2  -3  -2 19.9093 2.20985   2
  -2   3   2 15.4879 0.72535   7
  -2   3   2 17.4374 1.62021   1
  -2   3   2 15.8862 0.74564   6
  -2   3   2 17.7973 1.65349   1
  -2   3   2 16.3050 0.73218  12
  -2   3   2 17.8749 3.00424   5
  -2   3   2 16.9779 2.23792   2
  -2   3   2 20.2481 2.66599   5
  -2   3   2 15.2468 0.80618  11
  -2   3   2 16.2042 3.03524   4
  -2   3   2 14.0432 2.08846   2
  -2   3   2 16.5714 0.75146  12
   1  -3  -2 21.7078 0.95025   6
   1  -3  -2 18.8078 0.93897  12
   1  -3  -2 19.6462 2.80085   5
   1  -3  -2 21.2961 2.53658   5
   1  -3  -2 20.3149 0.92022   6
   1  -3  -2 16.4117 1.91430   2
   1  -3  -2 20.4348 0.88268  10
   1  -3  -2 20.7906 0.93295  10
   1  -3  -2 20.0919 0.88005   7
   1  -3  -2 21.1563 0.97072  12
   1  -3  -2 17.3087 3.18178   4
   1  -3  -2 19.1767 0.99570  11
   1  -3  -2 18.3552 2.36768   2
   1  -3  -2 20.4731 3.68237   3
  -1   3   2 20.7108 2.38770   2
  -1   3   2 19.6348 0.92111  12
  -1   3   2 19.9357 0.86977   7
  -1   3   2 20.2577 0.88468  12
  -1   3   2 19.9035 0.88436   6
  -1   3   2 20.1163 1.73132   1
  -1   3   2 22.9975 3.03224   5
  -1   3   2 22.6856 2.72507   2
   0  -3  -2 292.133 12.1136   7
   0  -3  -2 314.151 15.9892   4
   0  -3  -2 310.994 12.1375   6
   0  -3  -2 306.593 16.2722   5
   0  -3  -2 306.529 12.2130  12
   0  -3  -2 298.379 13.2646   2
   0  -3  -2 295.905 13.8749   1
   0  -3  -2 303.220 13.8630   5
   0  -3  -2 307.628 12.2589  11
   0  -3  -2 294.332 12.1840   6
   0  -3  -2 319.871 12.1139  10
   0  -3  -2 308.725 12.1686  12
   0   3   2 290.855 12.0782  10
   0   3   2 307.989 12.0373  10
   0   3   2 317.013 12.1100   6
   0   3   2 304.068 13.7294   2
   0   3   2 319.864 12.1090  12
   0   3   2 307.198 12.1084   7
   0   3   2 309.399 14.6261   5
   0   3   2 324.788 14.2617   2
   0   3   2 311.167 13.9580   5
   0   3   2 305.190 12.2001  12
   0   3   2 310.170 12.1862   6
  -1  -3  -2 7.65402 0.42376  12
  -1  -3  -2 6.75184 0.45911  12
  -1  -3  -2 7.55065 0.39970   6
  -1  -3  -2 7.52440 0.38799  10
  -1  -3  -2 9.95537 1.92409   1
  -1  -3  -2 7.37712 0.50316  11
  -1  -3  -2 6.91421 0.45289   6
  -1  -3  -2 6.60923 0.38870   7
  -1  -3  -2 7.45448 0.43905  10
   1   3   2 8.41720 1.29521   1
   1   3   2 6.82657 0.44677   6
   1   3   2 7.73504 0.38674  12
   1   3   2 7.56264 0.33499  10
   1   3   2 6.67692 0.38154   7
   1   3   2 7.20400 0.37745   6
   1   3   2 7.26877 0.42276  10
  -2  -3  -2 7.37766 0.42718   7
  -2  -3  -2 7.96441 0.49465   9
  -2  -3  -2 9.98342 2.02739   1
  -2  -3  -2 8.08590 0.45843  10
  -2  -3  -2 7.47936 0.43758  12
  -2  -3  -2 7.61835 0.53894   6
  -2  -3  -2 7.67858 0.41920  10
  -2  -3  -2 8.00800 0.42646   6
  -2  -3  -2 8.18749 0.51886  12
   2   3   2 7.89076 0.41731  12
   2   3   2 7.93907 0.37265  10
   2   3   2 7.15004 0.49728  12
   2   3   2 7.56519 0.49388   6
   2   3   2 7.97253 0.42725   7
   2   3   2 7.58909 0.40455   6
   2   3   2 8.03899 0.48450  10
  -3  -3  -2 38.2165 1.64170   6
  -3  -3  -2 40.1033 1.72198   9
  -3  -3  -2 38.5669 1.66434  12
  -3  -3  -2 38.5215 1.67935  10
  -3  -3  -2 35.3702 1.64919   7
  -3  -3  -2 36.3023 1.74610   6
  -3  -3  -2 36.9954 1.65962  10
  -3  -3  -2 37.9675 1.77536  12
   3   3   2 39.2557 1.66669   7
   3   3   2 39.2017 1.79218  12
   3   3   2 39.0182 1.75690   6
   3   3   2 39.7355 1.64518   6
   3   3   2 39.3348 1.60308  10
   3   3   2 42.1765 1.68465  12
   3   3   2 38.4890 1.75289  10
  -4  -3  -2 139.467 5.67633  10
  -4  -3  -2 140.088 5.64432   6
  -4  -3  -2 144.285 5.82344  12
  -4  -3  -2 129.630 5.69818  12
  -4  -3  -2 141.953 5.66783   7
  -4  -3  -2 133.574 5.67315  10
  -4  -3  -2 138.047 5.78545   6
   4   3   2 144.437 5.83718  12
   4   3   2 149.420 5.80318   6
   4   3   2 141.517 5.61789  10
   4   3   2 140.679 5.66803  12
   4   3   2 141.533 5.79656  10
   4   3   2 142.329 5.67934   7
  -5  -3  -2 41.2455 1.97302  12
  -5  -3  -2 42.1181 1.83935  10
  -5  -3  -2 37.4949 1.79756  12
  -5  -3  -2 40.4768 1.93032   6
  -5  -3  -2 37.3837 1.77434   6
  -5  -3  -2 40.7285 1.80208   7
   5   3   2 45.2390 1.97666   6
   5   3   2 42.7977 1.77069  10
   5   3   2 42.0655 1.94445  10
   5   3   2 44.1460 1.99489  12
  -6  -3  -2 28.2076 1.32668  10
  -6  -3  -2 25.1948 1.27391  12
  -6  -3  -2 25.6742 1.26407   7
  -6  -3  -2 26.5679 1.41488   6
  -6  -3  -2 27.0488 1.45728  12
   6   3   2 26.1827 1.41563  10
   6   3   2 30.3937 1.51212  12
   6   3   2 28.5996 1.43501   6
  -7  -3  -2 8.38907 0.59237  10
  -7  -3  -2 7.15200 0.52262  12
  -7  -3  -2 8.29699 0.67785   6
  -7  -3  -2 8.14228 0.54448   7
  -7  -3  -2 7.73370 0.68420  12
   7   3   2 7.59277 0.65714  10
   7   3   2 8.15529 0.67531   6
   7   3   2 8.46104 0.72497  12
  -8  -3  -2 65.3615 2.97362  12
  -8  -3  -2 58.4724 2.62648   7
  -8  -3  -2 60.5379 2.86751   6
  -8  -3  -2 57.5199 2.72493  10
   8   3   2 64.3661 2.91539   6
   8   3   2 57.3727 2.84334  10
   8   3   2 60.2064 2.91832  12
  -9  -3  -2 127.141 5.47504   6
  -9  -3  -2 124.631 5.29438  10
  -9  -3  -2 124.515 5.52063  12
  -9  -3  -2 123.676 5.14782   7
   9   3   2 119.502 5.49580  12
   9   3   2 122.492 5.43530  10
   9   3   2 125.443 5.44792   6
 -10  -3  -2 100.891 4.23910   7
 -10  -3  -2 104.503 4.61619   6
 -10  -3  -2 103.895 4.67834  12
  10   3   2 95.2476 4.62415  12
  10   3   2 99.1925 4.54165  10
  10   3   2 91.1006 5.33217   6
 -11  -3  -2 -0.1356 0.26595   7
  12  -4  -2 1.03432 0.24068  10
  11  -4  -2 16.0405 1.10240  12
  11  -4  -2 14.3142 0.89248  10
  11  -4  -2 14.2156 0.90152   9
  11  -4  -2 14.0160 1.18376   6
 -11   4   2 16.3341 0.89923   6
  10  -4  -2 32.6806 1.81705  12
  10  -4  -2 36.6000 1.63463  12
  10  -4  -2 33.8623 1.58032   6
  10  -4  -2 35.4392 1.62518  10
  10  -4  -2 32.9623 1.59084   9
 -10   4   2 33.4110 1.59812  12
 -10   4   2 32.0449 1.39594  10
 -10   4   2 33.0034 1.61559   6
   9  -4  -2 10.1774 0.63874   9
   9  -4  -2 9.97700 0.73228   6
   9  -4  -2 10.2246 0.65903  10
   9  -4  -2 11.0784 0.62223   6
   9  -4  -2 10.3082 0.78386  12
   9  -4  -2 11.3911 0.65033  12
   9  -4  -2 9.43287 0.59947  11
  -9   4   2 10.4351 0.62077  12
  -9   4   2 11.7555 0.61725   6
  -9   4   2 9.53959 0.67218  11
   8  -4  -2 154.607 6.19810   9
   8  -4  -2 146.917 6.17274  10
   8  -4  -2 145.732 6.29605   6
   8  -4  -2 154.931 6.13346  11
   8  -4  -2 155.791 6.36318  12
   8  -4  -2 155.081 6.12368   6
  -8   4   2 158.417 6.12175   6
  -8   4   2 150.649 6.13254  12
  -8   4   2 146.605 6.23543  11
   7  -4  -2 9.53509 0.50033   6
   7  -4  -2 8.79468 0.53352  10
   7  -4  -2 8.44946 0.62602  12
   7  -4  -2 8.05255 0.59473   6
   7  -4  -2 9.49888 0.52130  12
   7  -4  -2 9.15693 0.55465  10
   7  -4  -2 10.1418 0.55086  11
   7  -4  -2 9.83917 0.59896   9
  -7   4   2 9.57185 0.50681  12
  -7   4   2 10.6004 0.51260   6
  -7   4   2 8.72755 0.58583  11
   6  -4  -2 332.538 13.1491   6
   6  -4  -2 340.639 13.2252  10
   6  -4  -2 335.041 13.2993   9
   6  -4  -2 314.462 13.2877   6
   6  -4  -2 347.359 13.1822  12
   6  -4  -2 328.372 13.2544  11
  -6   4   2 336.470 13.2840   6
  -6   4   2 327.058 13.2917  11
  -6   4   2 334.060 13.1505  12
  -6   4   2 337.132 13.1448   6
   5  -4  -2 93.5766 3.75176  12
   5  -4  -2 91.4090 3.85125  11
   5  -4  -2 96.9619 3.78717  10
   5  -4  -2 96.4301 3.78630  10
   5  -4  -2 96.2969 3.73023   6
   5  -4  -2 90.0075 3.84460   6
   5  -4  -2 94.4753 3.91017   9
   5  -4  -2 87.1950 3.85904  12
   5  -4  -2 86.9529 3.67151   7
  -5   4   2 91.1099 3.70654  12
  -5   4   2 92.6223 3.86156  11
  -5   4   2 93.5927 3.82491   6
  -5   4   2 94.6376 3.71018   6
  -5   4   2 92.1762 3.82782  12
   4  -4  -2 69.3182 3.05358  12
   4  -4  -2 70.8122 3.12761   9
   4  -4  -2 70.0713 2.94203   6
   4  -4  -2 74.9282 2.97937  10
   4  -4  -2 74.0155 2.98016  12
   4  -4  -2 76.9437 3.00171  10
   4  -4  -2 73.7536 2.92579   7
   4  -4  -2 70.9222 3.02835   6
   4  -4  -2 70.7847 3.08079  11
  -4   4   2 73.0735 2.90154  12
  -4   4   2 73.7510 2.99999  12
  -4   4   2 73.5495 2.99596   6
  -4   4   2 72.1693 3.07329  11
   3  -4  -2 46.6571 1.94959   6
   3  -4  -2 51.0591 2.16258   9
   3  -4  -2 43.3057 2.01298  12
   3  -4  -2 43.8816 1.98761   6
   3  -4  -2 47.1767 2.09939  11
   3  -4  -2 47.7176 1.93165   7
   3  -4  -2 44.3957 1.96490  10
   3  -4  -2 49.3291 1.99047  12
   3  -4  -2 47.6550 1.96212  10
  -3   4   2 46.7418 1.93844  12
  -3   4   2 50.1393 1.90472  12
  -3   4   2 45.4440 1.94388   6
  -3   4   2 45.6346 1.91596   7
  -3   4   2 47.3896 1.89857   6
  -3   4   2 47.9522 2.06312  11
   2  -4  -2 126.814 4.93970   6
   2  -4  -2 129.374 5.10231  12
   2  -4  -2 118.515 5.52920   9
   2  -4  -2 122.801 4.93373   6
   2  -4  -2 121.026 4.96422  12
   2  -4  -2 118.869 4.90498  10
   2  -4  -2 122.613 4.93164  10
   2  -4  -2 126.164 4.89623   7
   2  -4  -2 126.715 5.07272  11
  -2   4   2 123.631 4.88165   6
  -2   4   2 118.106 4.86113  12
  -2   4   2 122.870 6.15353   1
  -2   4   2 119.002 5.97398   1
  -2   4   2 121.474 4.85887  12
  -2   4   2 121.264 4.87421   6
  -2   4   2 119.371 4.88686   7
   1  -4  -2 1.65192 0.20102   6
   1  -4  -2 1.47835 0.15917   6
   1  -4  -2 1.26894 0.28063  11
   1  -4  -2 1.50739 0.18008  10
   1  -4  -2 1.69265 0.16403   7
   1  -4  -2 1.35953 0.17336  12
   1  -4  -2 1.56725 0.14323  10
  -1   4   2 1.60562 0.12967   6
  -1   4   2 1.49079 0.12134  12
  -1   4   2 1.63622 0.15071   7
  -1   4   2 2.27389 0.64518   1
  -1   4   2 1.43495 0.15706  12
   0  -4  -2 33.1378 1.50924   6
   0  -4  -2 34.1963 1.43514   6
   0  -4  -2 34.4719 1.49608  10
   0  -4  -2 32.5239 1.45702  12
   0  -4  -2 32.5099 1.52767  12
   0  -4  -2 35.2583 1.42605  10
   0  -4  -2 34.2851 1.49291   7
   0  -4  -2 33.6902 1.60325  11
   0   4   2 33.2837 1.39246   6
   0   4   2 34.9769 1.39585  12
   0   4   2 32.4744 1.48501   6
   0   4   2 32.5151 1.49504  12
   0   4   2 33.3792 1.44196   7
  -1  -4  -2 163.671 6.84719  11
  -1  -4  -2 170.935 6.65481  10
  -1  -4  -2 168.710 6.72339  10
  -1  -4  -2 163.452 6.75423   6
  -1  -4  -2 167.362 6.65425   6
  -1  -4  -2 164.419 6.78617  12
  -1  -4  -2 168.745 6.68229   7
  -1  -4  -2 165.150 6.67937  12
   1   4   2 166.527 6.63564  10
   1   4   2 165.852 6.58741  10
   1   4   2 169.334 6.77425  12
   1   4   2 166.646 6.68788   7
   1   4   2 168.786 6.62874   6
   1   4   2 169.042 6.75806   6
  -2  -4  -2 222.602 8.47384   9
  -2  -4  -2 202.857 8.38032  10
  -2  -4  -2 200.026 8.43592   6
  -2  -4  -2 212.637 8.31942   6
  -2  -4  -2 199.711 8.34867   7
  -2  -4  -2 207.446 8.35147  10
  -2  -4  -2 203.891 8.34375  12
  -2  -4  -2 213.797 8.47917  12
   2   4   2 207.121 8.35753   7
   2   4   2 212.145 8.30859   6
   2   4   2 213.900 8.28592  10
   2   4   2 214.594 8.38744  10
   2   4   2 207.075 8.31050  12
   2   4   2 214.404 8.44673   6
  -3  -4  -2 681.517 27.0774   6
  -3  -4  -2 687.494 27.2382   6
  -3  -4  -2 664.052 27.1160   7
  -3  -4  -2 655.793 27.1248  10
  -3  -4  -2 679.966 27.2589  12
  -3  -4  -2 711.339 27.1181  10
  -3  -4  -2 667.953 27.1135  12
   3   4   2 723.022 27.2469   6
   3   4   2 685.135 27.0542  10
   3   4   2 731.958 27.2091  10
  -4  -4  -2 30.0324 1.42839   6
  -4  -4  -2 33.7392 1.48030   7
  -4  -4  -2 34.8451 1.49654  10
  -4  -4  -2 32.0232 1.62051  12
  -4  -4  -2 28.9556 1.44977  12
  -4  -4  -2 34.9316 1.61685   6
   4   4   2 35.3455 1.60947   6
   4   4   2 32.7354 1.42658  10
   4   4   2 34.1305 1.63110  12
   4   4   2 32.5527 1.56879  10
  -5  -4  -2 17.9008 1.05788  12
  -5  -4  -2 16.6721 0.84211   6
  -5  -4  -2 16.9242 0.89958  10
  -5  -4  -2 15.9904 0.86333  12
  -5  -4  -2 17.1804 1.00898   6
  -5  -4  -2 17.3667 0.88398   7
   5   4   2 16.8249 1.02555  12
   5   4   2 18.7200 1.03210   6
   5   4   2 17.0272 0.98557  10
   5   4   2 18.4221 0.88660  10
  -6  -4  -2 12.4028 0.91290   7
  -6  -4  -2 12.2537 0.83888   6
  -6  -4  -2 11.7092 0.87062  12
  -6  -4  -2 11.6918 0.70153  12
  -6  -4  -2 12.2462 0.80592  10
   6   4   2 12.9821 0.89053  12
   6   4   2 12.5189 0.84652  10
   6   4   2 13.8054 0.87859   6
  -7  -4  -2 39.0629 1.95865   6
  -7  -4  -2 36.9324 1.73115   7
  -7  -4  -2 36.8418 1.79147  10
  -7  -4  -2 36.1495 1.96360  12
  -7  -4  -2 35.7697 1.75741  12
   7   4   2 39.7552 2.00050  12
   7   4   2 38.4376 1.94406   6
   7   4   2 37.5722 2.09173  10
  -8  -4  -2 3.18550 0.52904  12
  -8  -4  -2 3.74337 0.39196   7
  -8  -4  -2 2.90661 0.49847   6
  -8  -4  -2 3.32970 0.41177  10
   8   4   2 2.86848 0.52076  12
   8   4   2 3.13926 0.50926   6
  -9  -4  -2 13.7796 1.06763  12
  -9  -4  -2 14.0516 1.05495   6
  -9  -4  -2 12.7171 0.81838   7
  -9  -4  -2 11.7491 0.87205  10
   9   4   2 11.3224 1.02288  12
   9   4   2 14.2239 1.02075  10
   9   4   2 13.4950 1.02712   6
 -10  -4  -2 48.1820 2.62222  12
 -10  -4  -2 49.2908 2.20836   7
  10   4   2 41.1560 2.52803  10
  12  -5  -2 11.7980 0.81286  10
  11  -5  -2 16.1181 0.96208  12
  11  -5  -2 16.5688 0.96478   6
  11  -5  -2 16.2904 0.95504  10
  11  -5  -2 15.6819 0.93937   9
  10  -5  -2 9.48289 0.63632  10
  10  -5  -2 9.24484 0.61267  12
  10  -5  -2 9.40998 0.62586   9
  10  -5  -2 8.72197 0.57793   6
  10  -5  -2 8.86246 0.58407  11
 -10   5   2 9.33188 0.59581   6
   9  -5  -2 1.28299 0.26659   6
   9  -5  -2 1.05457 0.20791  11
   9  -5  -2 1.29661 0.22562  12
   9  -5  -2 1.40518 0.22238   6
   9  -5  -2 1.69596 0.26690  10
   9  -5  -2 1.45762 0.27756   9
  -9   5   2 1.49917 0.23216   6
  -9   5   2 1.36421 0.22392  12
   8  -5  -2 3.45241 0.43254   9
   8  -5  -2 2.76963 0.30225  10
   8  -5  -2 3.14083 0.37119   6
   8  -5  -2 2.87901 0.26837  12
   8  -5  -2 2.37241 0.37650  12
   8  -5  -2 2.93875 0.26146   6
   8  -5  -2 3.16419 0.29331  11
  -8   5   2 3.04730 0.26015   6
  -8   5   2 3.02632 0.26190  12
  -8   5   2 3.14177 0.32045  11
   7  -5  -2 46.3228 2.01949  10
   7  -5  -2 43.3139 2.07139   6
   7  -5  -2 45.9702 2.07238   9
   7  -5  -2 45.6243 2.12067  12
   7  -5  -2 46.4990 1.99841  11
   7  -5  -2 46.0749 1.97411  10
   7  -5  -2 45.3382 1.90895   6
   7  -5  -2 45.4382 1.93353  12
  -7   5   2 43.5044 2.04537  11
  -7   5   2 45.7248 1.91461  12
  -7   5   2 47.4421 1.94582   6
   6  -5  -2 26.3663 1.11403  12
   6  -5  -2 25.0950 1.26556  12
   6  -5  -2 26.0553 1.08595   6
   6  -5  -2 23.7687 1.16433  10
   6  -5  -2 25.5185 1.22409  11
   6  -5  -2 25.1010 1.23113   6
   6  -5  -2 24.6941 1.26770   9
   6  -5  -2 24.5619 1.19383  10
  -6   5   2 24.5064 1.07229  12
   5  -5  -2 16.4835 0.78047  10
   5  -5  -2 15.4627 0.90656   9
   5  -5  -2 16.3394 0.72727  12
   5  -5  -2 15.6734 0.69515   6
   5  -5  -2 15.1540 0.69089   7
   5  -5  -2 15.3089 0.83726  12
   5  -5  -2 16.0048 0.77251  10
   5  -5  -2 14.7535 0.80281   6
   5  -5  -2 15.8071 0.87055  11
  -5   5   2 15.6428 0.73097  12
  -5   5   2 15.7662 0.67135   6
  -5   5   2 15.3418 0.74533   6
  -5   5   2 15.1734 0.66569  12
  -5   5   2 14.6215 0.83814  11
   4  -5  -2 543.692 20.4025  10
   4  -5  -2 529.872 20.3449   7
   4  -5  -2 535.161 20.4648  12
   4  -5  -2 506.730 20.4129   6
   4  -5  -2 471.466 20.3824   6
   4  -5  -2 498.343 20.5241  11
   4  -5  -2 491.298 20.3475  12
   4  -5  -2 540.756 20.3948  10
   4  -5  -2 511.742 20.5922   9
  -4   5   2 527.702 20.2778   6
  -4   5   2 517.648 20.2613  12
  -4   5   2 532.328 20.3343  12
  -4   5   2 519.013 20.3303   6
   3  -5  -2 64.1821 2.58003  12
   3  -5  -2 61.2422 2.49430   6
   3  -5  -2 54.8882 2.72205  10
   3  -5  -2 60.4343 2.74442   9
   3  -5  -2 65.1805 2.51405   7
   3  -5  -2 60.7284 2.53038  10
   3  -5  -2 63.1040 2.53899  12
   3  -5  -2 61.7526 2.70915  11
   3  -5  -2 58.9158 2.54047   6
  -3   5   2 58.9149 2.43599   6
  -3   5   2 62.1954 2.42196   6
   2  -5  -2 23.1937 1.06125  12
   2  -5  -2 23.7573 1.22610  11
   2  -5  -2 23.7514 1.09123  12
   2  -5  -2 21.8588 1.01905   6
   2  -5  -2 23.9381 1.05984   6
   2  -5  -2 24.2382 1.03959  10
   2  -5  -2 23.1311 1.10700  10
   2  -5  -2 23.4874 1.04045   7
   2  -5  -2 23.9207 1.27412   9
  -2   5   2 23.0492 0.97262   6
  -2   5   2 23.4700 0.95550   6
   1  -5  -2 135.436 5.64983  12
   1  -5  -2 149.053 5.63514  10
   1  -5  -2 134.539 5.84058  11
   1  -5  -2 141.874 5.69961   6
   1  -5  -2 140.483 5.73982  12
   1  -5  -2 143.923 5.62051   6
   1  -5  -2 138.714 5.69276  10
   1  -5  -2 140.780 5.65121   7
  -1   5   2 143.835 5.55911  12
  -1   5   2 142.492 5.64116   6
  -1   5   2 140.479 5.61838  12
  -1   5   2 139.062 5.56374   6
   0  -5  -2 135.345 5.58939  12
   0  -5  -2 136.259 5.64685  10
   0  -5  -2 139.115 5.72113  12
   0  -5  -2 148.081 5.59113  10
   0  -5  -2 140.607 5.69012   6
   0  -5  -2 134.934 5.55997   6
   0  -5  -2 145.295 5.62277   7
   0  -5  -2 138.060 5.81993  11
   0   5   2 139.607 5.62477   7
   0   5   2 139.131 5.53012   6
   0   5   2 138.498 5.52993  12
   0   5   2 139.480 5.65161  12
  -1  -5  -2 39.0126 1.85075  11
  -1  -5  -2 37.8017 1.62248  10
  -1  -5  -2 38.8446 1.77424  12
  -1  -5  -2 36.2368 1.72588   6
  -1  -5  -2 39.7923 1.60451   6
  -1  -5  -2 38.2013 1.66304   7
  -1  -5  -2 37.6445 1.67988  10
   1   5   2 35.5820 1.61221  12
   1   5   2 39.8434 1.72450   6
   1   5   2 37.9433 1.58252   6
   1   5   2 37.8348 1.72654  12
  -2  -5  -2 81.0798 3.37038   6
  -2  -5  -2 77.3249 3.22168  10
  -2  -5  -2 76.3592 3.21802  12
  -2  -5  -2 81.7828 3.39357  12
  -2  -5  -2 78.3662 3.19226   6
  -2  -5  -2 77.9578 3.45872  11
  -2  -5  -2 78.5043 3.25895   7
   2   5   2 78.9349 3.34276   6
   2   5   2 73.9502 3.13998  10
   2   5   2 78.0049 3.18500  10
   2   5   2 80.1711 3.37154  12
  -3  -5  -2 281.805 11.3203  12
  -3  -5  -2 276.108 11.1229  12
  -3  -5  -2 272.293 11.2693   6
  -3  -5  -2 291.013 11.1466  10
  -3  -5  -2 280.673 11.1615   7
  -3  -5  -2 254.295 11.0818   6
   3   5   2 287.137 11.1748  10
   3   5   2 283.950 11.0822  10
   3   5   2 291.631 11.2827   6
  -4  -5  -2 1.23057 0.28230  12
  -4  -5  -2 1.12842 0.20269   7
  -4  -5  -2 1.09904 0.18368  12
  -4  -5  -2 1.32700 0.29422   6
  -4  -5  -2 1.13675 0.16427   6
  -4  -5  -2 1.30943 0.22594  10
   4   5   2 0.69824 0.32536  12
   4   5   2 0.79361 0.16028  10
   4   5   2 1.32914 0.25276  10
   4   5   2 1.41231 0.29622   6
  -5  -5  -2 20.2040 1.05967  10
  -5  -5  -2 22.2065 1.22343   6
  -5  -5  -2 21.6687 1.06285   7
  -5  -5  -2 18.4938 0.99675   6
  -5  -5  -2 19.6195 1.03043  12
  -5  -5  -2 22.0401 1.29410  12
   5   5   2 22.1433 1.14936  10
   5   5   2 20.5002 1.01601  10
   5   5   2 22.3232 1.21142   6
   5   5   2 20.3922 1.20700  12
  -6  -5  -2 60.0306 2.92956  12
  -6  -5  -2 64.1763 2.91826   6
  -6  -5  -2 61.1046 2.73386  10
  -6  -5  -2 60.5349 2.69054   7
  -6  -5  -2 59.2872 2.68125  12
   6   5   2 59.3340 2.90639  12
   6   5   2 66.8043 2.92411   6
   6   5   2 63.2887 2.83341  10
  -7  -5  -2 0.39577 0.24534   6
  -7  -5  -2 0.40516 0.19982  10
  -7  -5  -2 0.60951 0.19635   7
  -7  -5  -2 0.12742 0.23924  12
   7   5   2 0.60114 0.24018   6
   7   5   2 0.42604 0.23607  10
   7   5   2 0.17533 0.26867  12
  -8  -5  -2 14.7724 1.08853  12
  -8  -5  -2 13.4237 0.92027  10
  -8  -5  -2 13.0581 1.00468   6
  -8  -5  -2 14.2211 0.84661   7
   8   5   2 12.5534 0.96882   6
   8   5   2 12.5411 0.95963  10
  -9  -5  -2 3.06443 0.57616  12
  -9  -5  -2 3.16108 0.45320   7
   9   5   2 3.12264 0.59705   6
   9   5   2 3.64586 0.62448  10
  11  -6  -2 28.2729 1.45723   9
  11  -6  -2 29.8986 1.45648   6
  11  -6  -2 29.4564 1.46862  10
  10  -6  -2 0.94770 0.19401   6
  10  -6  -2 0.89898 0.21403  11
  10  -6  -2 0.74498 0.22438  10
  10  -6  -2 0.62856 0.21862   9
   9  -6  -2 18.8931 0.99910  10
   9  -6  -2 19.0632 1.02573   9
   9  -6  -2 18.4983 0.94480   6
   9  -6  -2 19.1033 1.15668  12
   9  -6  -2 19.3247 0.97034  12
   9  -6  -2 19.7036 0.95142  11
   8  -6  -2 1.29491 0.21958  10
   8  -6  -2 1.52016 0.20762  12
   8  -6  -2 1.32145 0.26910   9
   8  -6  -2 1.03873 0.26401   6
   8  -6  -2 1.26078 0.22810   6
   8  -6  -2 1.39400 0.21715  11
   8  -6  -2 1.36969 0.31754  12
  -8   6   2 1.25896 0.20874  12
   7  -6  -2 2.10905 0.23976  10
   7  -6  -2 2.09614 0.27595  10
   7  -6  -2 2.08190 0.19044   6
   7  -6  -2 2.13058 0.31923   6
   7  -6  -2 1.80293 0.27232  11
   7  -6  -2 1.74940 0.30798   9
   7  -6  -2 1.97725 0.20351  12
   7  -6  -2 1.94013 0.32899  12
  -7   6   2 2.13787 0.17536  12
  -7   6   2 2.21418 0.18637   6
   6  -6  -2 -0.0589 0.13754  12
   6  -6  -2 -0.1189 0.09982  10
   6  -6  -2 0.25993 0.09378  12
   6  -6  -2 0.02964 0.13380  11
   6  -6  -2 0.09735 0.06954   6
   6  -6  -2 0.21629 0.16343   9
   6  -6  -2 0.29550 0.12588  10
  -6   6   2 0.07404 0.05785   6
   5  -6  -2 72.2558 3.27233   9
   5  -6  -2 74.7316 3.23959  11
   5  -6  -2 72.0261 3.09555  10
   5  -6  -2 75.4489 2.97864   6
   5  -6  -2 75.5609 3.15868  12
   5  -6  -2 74.0347 3.00513  12
   5  -6  -2 75.4111 3.08446  10
   5  -6  -2 74.5618 3.10209   6
   5  -6  -2 76.1213 3.02667   7
   4  -6  -2 58.2367 2.49480   6
   4  -6  -2 60.2791 2.42842   6
   4  -6  -2 63.9355 2.73166  11
   4  -6  -2 57.8647 2.53816  10
   4  -6  -2 62.2745 2.56063  12
   4  -6  -2 59.1246 2.53481  10
   4  -6  -2 59.5473 2.75612   9
   4  -6  -2 62.2500 2.50588   7
   4  -6  -2 62.2680 2.46728  12
   3  -6  -2 66.1480 2.71375  10
   3  -6  -2 62.9715 2.89392  11
   3  -6  -2 59.8180 2.61330   6
   3  -6  -2 66.5126 2.73927   7
   3  -6  -2 64.8732 2.61514   6
   3  -6  -2 66.3091 2.67290  12
   3  -6  -2 66.5278 2.69248  10
   3  -6  -2 63.8655 2.65541  12
   3  -6  -2 65.8001 2.94988   9
   2  -6  -2 23.5430 1.06242   7
   2  -6  -2 21.5245 0.97586   6
   2  -6  -2 24.5532 1.33019   9
   2  -6  -2 24.8460 1.03270  12
   2  -6  -2 23.7394 1.27482  11
   2  -6  -2 23.6096 1.08920  12
   2  -6  -2 21.2088 1.07603  10
   2  -6  -2 23.3085 1.04512  10
   1  -6  -2 114.529 4.52954  12
   1  -6  -2 114.220 4.41654  10
   1  -6  -2 115.296 4.70130  11
   1  -6  -2 99.1669 4.46308  10
   1  -6  -2 112.926 4.39493  12
   1  -6  -2 112.202 4.46911   6
   1  -6  -2 107.748 4.44149   7
   1  -6  -2 103.046 4.35285   6
  -1   6   2 106.375 4.31561   6
  -1   6   2 108.432 4.36817   6
   0  -6  -2 216.365 8.84054  12
   0  -6  -2 222.524 8.96670   6
   0  -6  -2 218.286 8.92506  10
   0  -6  -2 224.809 9.01298  12
   0  -6  -2 233.003 8.86983  10
   0  -6  -2 225.700 9.16589  11
   0  -6  -2 228.785 8.91254   7
   0  -6  -2 219.475 8.81074   6
   0   6   2 221.847 8.89882   6
   0   6   2 218.294 8.88306  12
  -1  -6  -2 30.3566 1.44203   6
  -1  -6  -2 30.3057 1.56943  11
  -1  -6  -2 29.2498 1.46178  12
  -1  -6  -2 33.1970 1.33719  10
  -1  -6  -2 29.2807 1.35222   7
  -1  -6  -2 28.6101 1.25872   6
  -1  -6  -2 27.4031 1.33882  10
  -1  -6  -2 29.9029 1.29907  12
   1   6   2 29.9092 1.44496   6
   1   6   2 27.2488 1.26478   6
  -2  -6  -2 12.4635 0.63959   6
  -2  -6  -2 13.4074 0.71551  10
  -2  -6  -2 13.6228 0.67866  12
  -2  -6  -2 13.5174 0.84914  12
  -2  -6  -2 12.9684 0.79988   6
  -2  -6  -2 13.2031 0.69363  10
  -2  -6  -2 13.8999 0.74070   7
  -2  -6  -2 13.5946 0.92229  11
   2   6   2 13.8764 0.79377   6
   2   6   2 12.4795 0.78846  12
  -3  -6  -2 3.89200 0.41773   6
  -3  -6  -2 3.09834 0.25189   6
  -3  -6  -2 2.95981 0.29425  10
  -3  -6  -2 3.34011 0.28448  12
  -3  -6  -2 4.16197 0.36939   7
  -3  -6  -2 3.82729 0.49937  12
  -3  -6  -2 3.08215 0.52597  11
   3   6   2 3.57460 0.38846   6
   3   6   2 3.22222 0.21605  10
   3   6   2 3.37311 0.20202  10
   3   6   2 3.52699 0.38309  12
  -4  -6  -2 -0.0100 0.08273   6
  -4  -6  -2 -0.0923 0.15651  12
  -4  -6  -2 0.05172 0.12127   6
  -4  -6  -2 -0.0981 0.07977  12
  -4  -6  -2 -0.1018 0.11856   7
  -4  -6  -2 -0.2017 0.09355  10
   4   6   2 -0.0743 0.11551  10
   4   6   2 -0.2446 0.13433   6
   4   6   2 -0.0777 0.09544  10
  -5  -6  -2 25.4167 1.27932  12
  -5  -6  -2 25.8444 1.33090  10
  -5  -6  -2 28.3649 1.55876  12
  -5  -6  -2 26.3558 1.26471   6
  -5  -6  -2 27.7995 1.33824   7
  -5  -6  -2 25.4009 1.45774   6
   5   6   2 27.4260 1.34601  10
   5   6   2 28.0688 1.46762   6
  -6  -6  -2 39.3401 2.13608   6
  -6  -6  -2 39.8573 1.98339  10
  -6  -6  -2 46.4555 2.00196   7
  -6  -6  -2 46.7414 2.27528  12
   6   6   2 41.4103 2.12923   6
   6   6   2 43.0312 2.02274  10
   6   6   2 39.6010 2.16168  12
  -7  -6  -2 17.6095 1.76013  12
  -7  -6  -2 15.9836 1.02994  10
  -7  -6  -2 15.2761 1.11644   6
   7   6   2 15.9134 1.11606   6
  -8  -6  -2 6.63397 0.84476  12
  -8  -6  -2 7.29963 0.63419   7
   8   6   2 8.25924 0.81127   6
   8   6   2 7.03717 0.70155  10
  11  -7  -2 7.82314 0.55943   6
  10  -7  -2 0.95858 0.24878  10
  10  -7  -2 0.85749 0.19755   6
  10  -7  -2 0.84001 0.20004  12
  10  -7  -2 0.87301 0.23850  11
  10  -7  -2 1.20443 0.32050   9
   9  -7  -2 -0.1789 0.24905  12
   9  -7  -2 0.09288 0.12182   6
   9  -7  -2 0.08041 0.14385  11
   9  -7  -2 -0.0462 0.14469   9
   9  -7  -2 0.15523 0.19280  10
   9  -7  -2 0.03476 0.11642  12
   8  -7  -2 31.5664 1.38167  12
   8  -7  -2 30.5793 1.45596  11
   8  -7  -2 30.4236 1.41813  10
   8  -7  -2 30.7491 1.53864   9
   7  -7  -2 5.59258 0.33226   6
   7  -7  -2 6.18099 0.40405  10
   7  -7  -2 6.02654 0.34664  12
   7  -7  -2 5.31597 0.50610   9
   7  -7  -2 4.58444 0.44507  11
   7  -7  -2 5.34456 0.58834  10
   7  -7  -2 6.34480 0.58431  12
   7  -7  -2 6.14666 0.44046   6
   6  -7  -2 5.31698 0.42568  10
   6  -7  -2 5.72812 0.42680  12
   6  -7  -2 5.13836 0.28145   6
   6  -7  -2 5.71291 0.30581   7
   6  -7  -2 5.58749 0.50078  11
   6  -7  -2 4.82041 0.42037  10
   6  -7  -2 5.83788 0.37149   6
   6  -7  -2 4.91627 0.57137   9
   5  -7  -2 0.00648 0.10704  10
   5  -7  -2 -0.1420 0.13222  11
   5  -7  -2 0.06051 0.16444   9
   5  -7  -2 0.11600 0.09644   7
   5  -7  -2 0.06351 0.05965   6
   5  -7  -2 0.13815 0.04407   6
   5  -7  -2 0.01161 0.09094  12
   5  -7  -2 0.10084 0.06002  12
   5  -7  -2 0.03797 0.11222  10
   4  -7  -2 20.6986 1.19782  11
   4  -7  -2 20.8757 0.97497   7
   4  -7  -2 20.9054 0.87405  12
   4  -7  -2 21.2651 0.92066  12
   4  -7  -2 21.3069 1.02011  10
   4  -7  -2 20.3693 0.98953  10
   4  -7  -2 22.1734 1.23967   9
   3  -7  -2 16.1863 0.77318  12
   3  -7  -2 18.6395 1.12134   9
   3  -7  -2 17.4985 1.08012  11
   3  -7  -2 18.8352 0.77509  12
   3  -7  -2 18.5028 0.87102   7
   3  -7  -2 17.1265 0.88307  10
   3  -7  -2 18.4406 0.86959  10
   2  -7  -2 19.0751 0.97606  10
   2  -7  -2 20.7369 0.94959  12
   2  -7  -2 21.0459 1.20889  11
   2  -7  -2 20.4291 0.87650  12
   2  -7  -2 19.9418 1.21911   9
   2  -7  -2 19.6966 0.87894   6
   2  -7  -2 19.6672 0.96348   7
   2  -7  -2 20.6001 0.95050  10
   2  -7  -2 19.9682 0.82853   6
   1  -7  -2 4.98250 0.37227   7
   1  -7  -2 5.15461 0.26380   6
   1  -7  -2 4.71439 0.39678  12
   1  -7  -2 4.62976 0.33488  10
   1  -7  -2 5.17972 0.28870  12
   1  -7  -2 4.37753 0.35184  10
   1  -7  -2 5.23716 0.54610  11
   0  -7  -2 16.2341 0.75538  12
   0  -7  -2 15.4915 0.72546   6
   0  -7  -2 16.4578 1.05882  11
   0  -7  -2 16.8450 0.84361  10
   0  -7  -2 16.7976 0.92954  12
   0  -7  -2 16.0385 0.87354   6
   0  -7  -2 17.3329 0.85607   7
   0   7   2 15.9792 0.70670   6
   0   7   2 16.5977 0.78032   6
  -1  -7  -2 10.3091 0.60946  10
  -1  -7  -2 10.2558 0.55565  12
  -1  -7  -2 11.2657 0.76607  12
  -1  -7  -2 10.3270 0.68398   6
  -1  -7  -2 11.0328 0.53431   6
  -1  -7  -2 10.6401 0.63278   7
  -1  -7  -2 10.6313 0.93672  11
  -1  -7  -2 11.4154 0.61659  10
   1   7   2 10.6981 0.62165  12
  -2  -7  -2 0.59634 0.17035   7
  -2  -7  -2 0.62371 0.23226  12
  -2  -7  -2 0.81381 0.23025   6
  -2  -7  -2 0.58487 0.16031  10
  -2  -7  -2 0.87022 0.13828   6
  -2  -7  -2 0.74853 0.14903  12
  -2  -7  -2 0.56011 0.25322  11
   2   7   2 0.56228 0.19361   6
   2   7   2 0.78734 0.19834  12
  -3  -7  -2 7.20200 0.71904  11
  -3  -7  -2 7.62975 0.51699  10
  -3  -7  -2 6.95522 0.63944  12
  -3  -7  -2 7.07272 0.46615  12
  -3  -7  -2 6.93242 0.43832   6
  -3  -7  -2 6.93242 0.60350   6
  -3  -7  -2 7.57200 0.53572   7
   3   7   2 7.89631 0.58634   6
   3   7   2 7.80757 0.61510  12
  -4  -7  -2 11.9328 0.72860   7
  -4  -7  -2 11.6318 0.72295  10
  -4  -7  -2 12.0593 0.94793  11
  -4  -7  -2 11.5368 0.84583   6
  -4  -7  -2 11.6886 0.87658  12
  -4  -7  -2 11.5098 0.67702  12
  -4  -7  -2 11.8014 0.65670   6
   4   7   2 10.9939 0.79674   6
   4   7   2 11.1998 0.81846  12
  -5  -7  -2 56.2481 2.74051  11
  -5  -7  -2 49.7679 2.39817  10
  -5  -7  -2 56.2359 2.66825  12
  -5  -7  -2 51.2869 2.58404   6
  -5  -7  -2 57.8073 2.43501   7
   5   7   2 49.4525 2.19673  10
   5   7   2 51.7022 2.53090   6
  -6  -7  -2 126.022 5.41074  12
  -6  -7  -2 113.054 5.09061  10
  -6  -7  -2 125.549 5.08511   7
  -6  -7  -2 123.583 5.43775  11
  -6  -7  -2 116.676 5.35313   6
   6   7   2 115.183 5.23189   6
  -7  -7  -2 22.2459 1.28214  10
  10  -8  -2 0.56544 0.15843   6
  10  -8  -2 0.53973 0.24148   9
   9  -8  -2 4.71919 0.35252   6
   9  -8  -2 4.41806 0.35448  12
   9  -8  -2 4.39975 0.39812  11
   9  -8  -2 3.78382 0.49193  10
   9  -8  -2 5.51231 0.60564   9
   9  -8  -2 4.71755 0.51821  12
   8  -8  -2 5.15424 0.45697  12
   8  -8  -2 4.41699 0.31505  12
   8  -8  -2 4.68888 0.46188   9
   8  -8  -2 4.44678 0.44538  11
   8  -8  -2 4.20939 0.28899   6
   8  -8  -2 5.30338 0.40354  10
   8  -8  -2 4.51977 0.38930   6
   7  -8  -2 5.83955 0.52848   9
   7  -8  -2 5.56510 0.38541  10
   7  -8  -2 4.49936 0.29883  12
   7  -8  -2 5.73471 0.40083  12
   7  -8  -2 5.41176 0.48747  11
   6  -8  -2 14.1064 0.65719   7
   6  -8  -2 12.7891 0.86033  11
   6  -8  -2 12.0874 0.88416   9
   6  -8  -2 14.8490 1.05562  10
   5  -8  -2 47.5613 2.15387   7
   5  -8  -2 51.4691 2.41928  11
   5  -8  -2 46.3030 2.41576   9
   5  -8  -2 56.2949 2.18710  10
   5  -8  -2 52.6158 2.24278  10
   4  -8  -2 0.78768 0.16801   7
   4  -8  -2 0.95307 0.18496  10
   4  -8  -2 0.86137 0.24823  11
   4  -8  -2 0.83154 0.17559  10
   3  -8  -2 4.53942 0.53023   9
   3  -8  -2 4.61575 0.34875  10
   3  -8  -2 3.84639 0.48636  11
   3  -8  -2 4.13917 0.34831   7
   3  -8  -2 5.11122 0.36832  10
   2  -8  -2 -0.0207 0.10408   7
   2  -8  -2 0.16383 0.12785  10
   2  -8  -2 0.25618 0.12409  10
   2  -8  -2 0.14764 0.08823  12
   2  -8  -2 -0.1476 0.17371   9
   2  -8  -2 0.27755 0.05914  12
   2  -8  -2 0.19977 0.19107  11
   1  -8  -2 18.6303 0.98898   7
   1  -8  -2 18.4197 0.90573   6
   1  -8  -2 18.6519 0.85540  12
   1  -8  -2 20.2019 0.98212  10
   1  -8  -2 21.6476 1.28825  11
   1  -8  -2 20.5002 1.03447  10
   1  -8  -2 20.8606 0.84145   6
   0  -8  -2 16.5365 0.76313  12
   0  -8  -2 16.4688 0.87730   7
   0  -8  -2 18.2189 0.96423  12
   0  -8  -2 17.8789 0.85379  10
   0  -8  -2 14.4954 0.85408   6
   0  -8  -2 15.6695 0.83824  10
   0  -8  -2 17.6266 1.14030  11
   0  -8  -2 14.7570 0.77432   6
  -1  -8  -2 10.5787 0.55508  12
  -1  -8  -2 9.35866 0.82935  11
  -1  -8  -2 9.78430 0.60504  10
  -1  -8  -2 10.3589 0.65085   7
  -1  -8  -2 9.99517 0.52806   6
  -1  -8  -2 10.9180 0.74455  12
  -1  -8  -2 9.91799 0.67927   6
   1   8   2 10.0444 0.57714   6
  -2  -8  -2 108.779 4.61846   6
  -2  -8  -2 105.343 4.66698  12
  -2  -8  -2 108.242 4.51534   7
  -2  -8  -2 106.902 4.40346  12
  -2  -8  -2 111.209 4.87025  11
  -2  -8  -2 108.022 4.48258  10
  -2  -8  -2 105.811 4.38013   6
  -3  -8  -2 31.4551 1.64590   6
  -3  -8  -2 32.3295 1.53968  10
  -3  -8  -2 31.5068 1.45689  12
  -3  -8  -2 33.0677 1.55565   7
  -3  -8  -2 29.5854 1.68150  12
  -3  -8  -2 32.1790 1.82426  11
   3   8   2 29.6943 1.56634   6
  -4  -8  -2 16.9481 1.35815  11
  -4  -8  -2 16.9673 1.28985  12
  -4  -8  -2 15.2054 1.03216   6
  -4  -8  -2 16.6938 1.01509   7
  -4  -8  -2 14.3083 0.91580  10
  -5  -8  -2 31.3964 1.91213  11
  -5  -8  -2 33.5782 1.87997  12
  -5  -8  -2 34.1028 1.81707   6
  -5  -8  -2 30.9373 1.63266  10
  -5  -8  -2 32.9198 1.64945   7
  -6  -8  -2 1.17680 0.25877  10
   9  -9  -2 73.4464 3.25365   9
   8  -9  -2 17.4133 1.37164   9
   8  -9  -2 17.2486 0.98395  11
   7  -9  -2 4.86036 0.35750  10
   7  -9  -2 4.04692 0.48427  11
   7  -9  -2 4.91790 0.52463   9
   6  -9  -2 23.7727 1.38887  11
   6  -9  -2 27.8335 1.23073  10
   6  -9  -2 23.0677 1.38990   9
   5  -9  -2 31.2482 1.45698   7
   5  -9  -2 33.9934 1.43978  10
   5  -9  -2 32.5216 1.73961   9
   5  -9  -2 31.2023 1.71208  11
   4  -9  -2 18.1796 1.17282  11
   4  -9  -2 18.0436 0.92347   7
   4  -9  -2 18.8829 0.90334  10
   4  -9  -2 16.2379 1.14081   9
   3  -9  -2 6.80074 0.47889   7
   3  -9  -2 6.18503 0.65380  11
   3  -9  -2 7.53857 0.71765   9
   3  -9  -2 7.00332 0.47871  10
   2  -9  -2 4.14254 0.52565  11
   2  -9  -2 4.13946 0.40102  10
   2  -9  -2 4.02418 0.37946   7
   2  -9  -2 4.40468 0.56920   9
   1  -9  -2 0.78988 0.33537   9
   1  -9  -2 1.27598 0.19154  12
   1  -9  -2 0.93241 0.33919  11
   1  -9  -2 1.29822 0.14383  12
   1  -9  -2 1.36267 0.25281   7
   1  -9  -2 1.75628 0.26567  10
   0  -9  -2 2.05789 0.30029   7
   0  -9  -2 2.16636 0.43216  11
   0  -9  -2 1.52069 0.19232  12
   0  -9  -2 2.23632 0.19186   6
   0  -9  -2 2.03731 0.26760  10
   0  -9  -2 1.95342 0.29938  12
  -1  -9  -2 26.7084 1.41548  12
  -1  -9  -2 24.9245 1.23188  12
  -1  -9  -2 26.5986 1.63866  11
  -1  -9  -2 25.3000 1.32015   6
  -1  -9  -2 26.9691 1.30775  10
  -1  -9  -2 27.6986 1.35171   7
  -2  -9  -2 7.09593 0.66341  12
  -2  -9  -2 7.80200 0.82596  11
  -2  -9  -2 8.45261 0.63638   6
  -2  -9  -2 8.73012 0.61790   7
  -2  -9  -2 7.44717 0.50586  12
  -2  -9  -2 7.66347 0.58275  10
  -3  -9  -2 53.7667 2.37630   7
  -3  -9  -2 51.6628 2.72298  11
  -3  -9  -2 52.0441 2.54713  12
  -3  -9  -2 48.0233 2.33656  10
  -3  -9  -2 49.6706 2.44763   6
  -4  -9  -2 7.19067 0.59497  10
  -4  -9  -2 7.68264 0.69334   6
  -5  -9  -2 20.0355 1.19110  10
   7 -10  -2 9.95764 0.77507  11
   7 -10  -2 9.42150 0.74555   9
   6 -10  -2 1.97132 0.39010   9
   6 -10  -2 2.38654 0.40472  11
   5 -10  -2 29.9003 1.60754   9
   5 -10  -2 28.0248 1.33105   7
   5 -10  -2 26.6999 1.57305  11
   4 -10  -2 0.70088 0.20413   7
   4 -10  -2 0.33152 0.24684  11
   4 -10  -2 0.50408 0.28178   9
   3 -10  -2 1.12460 0.32755   9
   3 -10  -2 1.04504 0.35935  11
   3 -10  -2 1.47323 0.26290   7
   2 -10  -2 12.1753 0.95519  11
   2 -10  -2 11.7717 0.69308  10
   2 -10  -2 11.6851 0.96518   9
   2 -10  -2 10.2414 0.68794   7
   1 -10  -2 37.0263 1.68935  10
   1 -10  -2 32.6754 1.99328  11
   1 -10  -2 37.0863 2.05319   9
   1 -10  -2 35.8645 1.71806   7
   0 -10  -2 24.8264 1.56890  11
   0 -10  -2 21.9532 1.24272   7
   0 -10  -2 23.8027 1.21879  10
  -1 -10  -2 0.89286 0.21616  12
  -1 -10  -2 0.35307 0.21210  10
  -1 -10  -2 0.75488 0.30472  11
  -1 -10  -2 0.49138 0.20989  12
  -1 -10  -2 0.97663 0.23792   7
  -2 -10  -2 2.18530 0.34064   6
  -3 -10  -2 1.53259 0.34355  10
  -3 -10  -2 1.61432 0.34475   6
   5 -11  -2 3.71077 0.50584   9
   5 -11  -2 2.21702 0.47320  11
   4 -11  -2 5.54229 0.65416   9
   4 -11  -2 5.97096 0.68099  11
   4 -11  -2 5.39005 0.48847   7
   3 -11  -2 4.48951 0.56797  11
   3 -11  -2 2.83827 0.51040   9
   3 -11  -2 3.55943 0.41515   7
   2 -11  -2 8.92184 0.89498  11
   2 -11  -2 9.58328 0.73895   7
   2 -11  -2 9.42028 0.86645   9
   1 -11  -2 10.7280 0.72555   7
   1 -11  -2 10.2151 0.92351   9
   0 -13   3 9.49611 0.87734  11
   1 -13   3 0.68473 0.27486  11
   2 -13   3 0.22357 0.30397  11
   2 -13   3 1.15687 0.23112   7
   3 -13   3 2.39925 0.39807   7
  -4 -12   3 0.19036 0.14968  10
  -4 -12   3 0.46493 0.24193   6
  -3 -12   3 7.98189 0.49415  10
  -3 -12   3 8.16873 0.53667   6
  -2 -12   3 0.22622 0.18665  10
  -2 -12   3 -0.0789 0.12265  12
  -1 -12   3 14.6412 0.87501   7
   0 -12   3 0.07606 0.22430   9
   0 -12   3 0.24581 0.21561   7
   0 -12   3 0.52358 0.23386  11
   1 -12   3 3.94278 0.50991  11
   1 -12   3 3.68310 0.38396   7
   1 -12   3 4.88945 0.53252   9
   2 -12   3 114.073 4.93520  11
   2 -12   3 111.024 4.67805   7
   3 -12   3 25.3829 1.23378   7
   4 -12   3 6.53871 0.46115   7
  -5 -11   3 40.9858 2.07884   6
  -5 -11   3 42.5018 1.93777  10
  -4 -11   3 3.43346 0.36761   6
  -4 -11   3 3.27353 0.29842  10
  -3 -11   3 10.5534 0.67731  12
  -3 -11   3 11.1207 0.65481   6
  -3 -11   3 11.0310 0.72390   7
  -2 -11   3 0.19799 0.20185  12
  -2 -11   3 0.26636 0.19248   7
  -2 -11   3 -0.0708 0.10322  12
  -2 -11   3 0.15959 0.11344  10
  -2 -11   3 0.13777 0.10793   6
  -1 -11   3 2.43587 0.24007  12
  -1 -11   3 3.25467 0.35778   7
  -1 -11   3 3.17976 0.25014  10
   0 -11   3 0.51086 0.18627   7
   0 -11   3 0.69678 0.25150  11
   0 -11   3 0.79303 0.24157   9
   0 -11   3 0.80755 0.14200  10
   1 -11   3 8.94350 0.73211  11
   1 -11   3 8.48845 0.61873   7
   1 -11   3 10.3736 0.49224  10
   1 -11   3 9.67215 0.64630   9
   2 -11   3 20.8345 0.91429  10
   2 -11   3 20.0001 1.04733   7
   2 -11   3 19.4536 1.18636  11
   2 -11   3 21.8834 1.05384   9
   3 -11   3 0.84369 0.19006   7
   3 -11   3 0.85338 0.16960   9
   3 -11   3 0.66464 0.21750  11
   4 -11   3 4.33666 0.33712   9
   4 -11   3 4.80040 0.37673   7
   4 -11   3 4.75864 0.43320  11
   5 -11   3 113.486 4.57180   9
   5 -11   3 113.206 4.59811   7
  -6 -10   3 0.98336 0.22872  10
  -6 -10   3 1.74376 0.29791   6
  -5 -10   3 0.22402 0.13892  10
  -5 -10   3 0.12923 0.14139   6
  -4 -10   3 0.18932 0.14109   6
  -4 -10   3 -0.0708 0.15509   7
  -4 -10   3 0.33553 0.14984  12
  -3 -10   3 -0.1770 0.18325  12
  -3 -10   3 -0.0012 0.10654  12
  -3 -10   3 -0.0769 0.10193   6
  -3 -10   3 0.15525 0.10369  10
  -3 -10   3 0.30115 0.17365   7
   2  10  -3 0.38491 0.14522   6
  -2 -10   3 0.60079 0.15147  12
  -2 -10   3 0.41867 0.13175  10
  -2 -10   3 0.43378 0.22110  12
  -2 -10   3 0.61499 0.21100   6
  -2 -10   3 0.53141 0.20497   7
  -2 -10   3 0.36697 0.12393   6
  -1 -10   3 98.2715 4.18859  10
  -1 -10   3 99.6241 4.13993  12
  -1 -10   3 104.688 4.29031  12
  -1 -10   3 102.452 4.29037   7
  -1 -10   3 108.308 4.19579   9
  -1 -10   3 98.5545 4.12049   6
  -1 -10   3 103.767 4.14670  10
   0 -10   3 3.28734 0.27593  10
   0 -10   3 2.65358 0.27825  10
   0 -10   3 3.26291 0.29632   9
   0 -10   3 2.89133 0.25009  12
   0 -10   3 3.40658 0.36240   7
   0 -10   3 3.58413 0.37265   9
   1 -10   3 0.29537 0.11873  10
   1 -10   3 0.19756 0.15223   9
   1 -10   3 0.19757 0.17151  11
   1 -10   3 0.02964 0.11459  10
   1 -10   3 0.15937 0.11919   9
   2 -10   3 25.9860 1.17971  10
   2 -10   3 27.1977 1.28687   7
   2 -10   3 27.2877 1.20707  10
   2 -10   3 25.3807 1.38412  11
   2 -10   3 28.1987 1.24790   9
   3 -10   3 12.1251 0.57606  10
   3 -10   3 10.2076 0.63914   7
   3 -10   3 10.5639 0.64198  11
   3 -10   3 13.0462 0.75828  11
   3 -10   3 11.4439 0.60016  10
   4 -10   3 1.39669 0.19540   9
   4 -10   3 1.29187 0.14835  10
   4 -10   3 1.55548 0.19501  11
   4 -10   3 1.25053 0.20270   7
   4 -10   3 1.88173 0.23702  10
   5 -10   3 49.0334 2.11578  10
   5 -10   3 49.8510 2.04821   9
   5 -10   3 48.9185 2.06849   7
   5 -10   3 47.7857 2.03985  11
   6 -10   3 86.1202 3.51767   9
   6 -10   3 86.3499 3.62721  10
   7 -10   3 23.8457 1.08501   9
   7 -10   3 22.7258 1.19162  10
   8 -10   3 50.6539 2.13470  12
   8 -10   3 51.2121 2.34949  10
   8 -10   3 51.6023 2.18132   9
   8 -10   3 49.9189 2.15728  12
  -7  -9   3 1.93492 0.31784   6
  -7  -9   3 1.32365 0.35305  12
  -7  -9   3 1.59776 0.30469   7
  -7  -9   3 2.14758 0.27676  10
  -6  -9   3 39.5884 1.81788  10
  -6  -9   3 43.4856 2.19074  12
  -6  -9   3 40.7944 1.93263   6
   5   9  -3 4.96643 0.41892   6
  -5  -9   3 4.04728 0.41080   7
  -5  -9   3 4.61651 0.41130  12
  -5  -9   3 4.05030 0.38257   6
   4   9  -3 7.06375 0.47448   6
   4   9  -3 6.35226 0.48303  12
  -4  -9   3 8.20774 0.50561   6
  -4  -9   3 7.79286 0.56160   7
  -4  -9   3 7.15310 0.59100   6
  -4  -9   3 7.53380 0.64309  12
  -4  -9   3 7.36480 0.44559  10
  -4  -9   3 6.59354 0.48758  12
   3   9  -3 0.58836 0.14036   6
   3   9  -3 0.78853 0.16566  12
  -3  -9   3 1.04169 0.24694  12
  -3  -9   3 1.13323 0.23289   6
  -3  -9   3 1.18407 0.26168   7
  -3  -9   3 0.89441 0.18595  12
  -3  -9   3 0.86618 0.16411  10
   2   9  -3 4.81922 0.30648   6
   2   9  -3 4.70676 0.36409  12
  -2  -9   3 4.28629 0.33040   9
  -2  -9   3 4.87354 0.34322  12
  -2  -9   3 4.77004 0.42775   6
  -2  -9   3 4.65247 0.46225  12
  -2  -9   3 4.52713 0.32283   6
  -2  -9   3 4.99039 0.34104  10
  -2  -9   3 4.72097 0.43291   7
  -1  -9   3 1.24451 0.20107  10
  -1  -9   3 1.43090 0.18520   9
  -1  -9   3 0.95637 0.21611  12
  -1  -9   3 1.47237 0.17944  12
  -1  -9   3 1.57265 0.16706   6
  -1  -9   3 1.43684 0.30477   7
  -1  -9   3 1.39865 0.26582  10
   0  -9   3 11.9903 0.60694  10
   0  -9   3 12.0576 0.55165  12
   0  -9   3 11.5862 0.60680   9
   0  -9   3 11.3340 0.62065  10
   0  -9   3 11.6931 0.52866   6
   0  -9   3 12.5452 0.70889   7
   0  -9   3 11.7894 0.58689   6
   1  -9   3 0.15731 0.11644   9
   1  -9   3 0.11166 0.08629   9
   1  -9   3 0.12898 0.13440   7
   1  -9   3 0.00565 0.08350  10
   1  -9   3 0.09428 0.10668  10
   2  -9   3 27.6540 1.25439   9
   2  -9   3 28.8539 1.25676  10
   2  -9   3 26.8967 1.22116  10
   2  -9   3 27.6773 1.36474  11
   2  -9   3 25.1037 1.26706   7
   3  -9   3 104.133 4.54028   7
   3  -9   3 113.019 4.50792   9
   3  -9   3 110.075 4.50973  10
   3  -9   3 117.774 4.56149  10
   4  -9   3 0.50668 0.14186  10
   4  -9   3 0.39215 0.12700   7
   4  -9   3 0.54584 0.14871   7
   4  -9   3 0.19679 0.09779  11
   4  -9   3 0.50483 0.10668  10
   4  -9   3 0.36224 0.14064  11
   5  -9   3 0.16848 0.11817  10
   5  -9   3 0.11871 0.07548  10
   5  -9   3 0.12918 0.09748   9
   5  -9   3 -0.0189 0.05819  11
   5  -9   3 0.26599 0.12865   7
   5  -9   3 0.05245 0.10705   7
   5  -9   3 0.15214 0.05107  11
   6  -9   3 0.65291 0.14792  12
   6  -9   3 0.56639 0.11959  12
   6  -9   3 0.38882 0.16475  10
   7  -9   3 0.48625 0.13324   6
   7  -9   3 0.78332 0.19516  10
   7  -9   3 0.26571 0.13250  12
   7  -9   3 0.09237 0.13714   9
   7  -9   3 0.45893 0.14308   6
   7  -9   3 0.25992 0.16382  12
   8  -9   3 5.40390 0.51359  10
   8  -9   3 6.60753 0.48896   6
   8  -9   3 6.54804 0.46993  12
   8  -9   3 6.20526 0.51911  12
   8  -9   3 6.57305 0.46368   9
   9  -9   3 14.3400 0.91028  12
   9  -9   3 13.7386 0.77350   9
   9  -9   3 13.0742 0.88423  10
   9  -9   3 12.9272 0.82960   6
  10  -9   3 -0.0223 0.20852  10
  10  -9   3 -0.2786 0.23928   9
  10  -9   3 -0.1285 0.21479   6
   8   8  -3 2.92182 0.42929   6
   8   8  -3 2.70885 0.41217  10
  -8  -8   3 3.82701 0.42108   7
  -8  -8   3 3.32670 0.41550   6
  -8  -8   3 3.53432 0.37250  10
  -8  -8   3 3.78317 0.45026  12
   7   8  -3 10.3304 0.66606  10
   7   8  -3 11.2284 0.72417   6
  -7  -8   3 11.9972 0.77122  12
  -7  -8   3 10.8040 0.64109  10
  -7  -8   3 12.4364 0.74670   7
  -7  -8   3 10.5928 0.72523   6
   6   8  -3 24.3443 1.22974   6
  -6  -8   3 23.1967 1.21585   6
  -6  -8   3 22.8359 1.50053  12
  -6  -8   3 27.5990 1.28383   7
  -6  -8   3 25.5712 1.27212  12
   5   8  -3 14.7544 0.81710   6
   5   8  -3 14.4496 0.69111  10
   5   8  -3 15.0027 0.83729  12
   5   8  -3 15.8956 0.71170  10
  -5  -8   3 16.7026 0.89893   7
  -5  -8   3 16.3214 1.00724  12
  -5  -8   3 15.0193 0.96650   6
  -5  -8   3 17.1350 0.87121  12
  -5  -8   3 14.6923 0.81877   6
   4   8  -3 16.1005 0.82225  12
   4   8  -3 16.0181 0.80301   6
  -4  -8   3 15.7215 0.92927   6
  -4  -8   3 16.9191 0.91097   7
  -4  -8   3 17.6502 0.86048  12
  -4  -8   3 14.0881 0.77387  10
  -4  -8   3 15.2660 0.98238  12
   3   8  -3 29.7526 1.32671   6
  -3  -8   3 27.1324 1.45387   6
  -3  -8   3 30.4515 1.41649  12
  -3  -8   3 28.8227 1.32314   9
  -3  -8   3 29.4844 1.34517  10
  -3  -8   3 33.1952 1.56181   7
  -3  -8   3 30.7132 1.34196   6
  -3  -8   3 32.2522 1.53061  12
   2   8  -3 64.9093 2.67782  12
  -2  -8   3 68.8661 2.82591   7
  -2  -8   3 64.1246 2.74944  10
  -2  -8   3 67.7887 2.73915  10
  -2  -8   3 62.9718 2.68275   9
  -2  -8   3 65.8274 2.69970  12
  -2  -8   3 63.3934 2.81506   6
  -2  -8   3 66.9989 2.86459  12
  -2  -8   3 62.5277 2.67475   6
   1   8  -3 2.00571 0.15461  12
   1   8  -3 2.31181 0.16213   6
  -1  -8   3 1.97340 0.24651  10
  -1  -8   3 2.17412 0.19561  12
  -1  -8   3 1.95812 0.17684   6
  -1  -8   3 2.05555 0.19189   9
  -1  -8   3 1.97827 0.28869   7
  -1  -8   3 2.05685 0.20502  10
  -1  -8   3 2.42668 0.28855  12
  -1  -8   3 1.79262 0.26055   6
   0  -8   3 76.7380 3.15974   6
   0  -8   3 74.5719 3.07726  12
   0  -8   3 77.8924 3.06257   6
   0  -8   3 74.9975 3.11661  10
   0  -8   3 80.3760 3.18180  10
   0  -8   3 74.8962 3.11906   9
   1  -8   3 17.5885 0.80332   9
   1  -8   3 17.3968 0.70081   6
   1  -8   3 16.6898 0.82602  10
   1  -8   3 16.6193 0.72336  12
   1  -8   3 16.8379 0.80225  12
   1  -8   3 16.9606 0.85041   9
   1  -8   3 17.4510 0.78035  10
   1  -8   3 16.5918 0.73494   6
   2  -8   3 6.17399 0.30037  12
   2  -8   3 6.50654 0.39599   9
   2  -8   3 6.77012 0.47680  11
   2  -8   3 6.71577 0.39951  10
   2  -8   3 7.34683 0.39044  10
   3  -8   3 0.22765 0.05574  12
   3  -8   3 0.19531 0.06308  12
   3  -8   3 0.31523 0.12323  11
   3  -8   3 0.21606 0.08984  11
   3  -8   3 0.15868 0.09318   9
   3  -8   3 0.20629 0.09790  10
   4  -8   3 2.55031 0.21998  10
   4  -8   3 2.79511 0.23613  12
   4  -8   3 2.71384 0.25180  10
   4  -8   3 2.76958 0.23274  11
   4  -8   3 3.17017 0.20710  12
   4  -8   3 2.98016 0.22363   9
   4  -8   3 2.95554 0.27397   7
   4  -8   3 2.77741 0.15076   6
   4  -8   3 2.81945 0.19778  11
   5  -8   3 40.2305 1.64867   6
   5  -8   3 41.7773 1.75017   7
   5  -8   3 40.1488 1.79331  12
   5  -8   3 40.6531 1.68633   9
   5  -8   3 41.0366 1.76851  10
   5  -8   3 38.3734 1.69817  10
   5  -8   3 39.4653 1.72495   6
   6  -8   3 0.33690 0.10237  10
   6  -8   3 0.18091 0.14613  12
   6  -8   3 0.10734 0.09343   6
   6  -8   3 0.35897 0.12105   9
   6  -8   3 0.23188 0.09571   7
   6  -8   3 0.29488 0.13835  10
   6  -8   3 0.39166 0.10284   7
   6  -8   3 0.36547 0.14848   6
   6  -8   3 0.48646 0.12019  12
   7  -8   3 1.55929 0.28747  12
   7  -8   3 1.55155 0.21809   9
   7  -8   3 1.23724 0.25925   6
   7  -8   3 1.50812 0.21868  12
   7  -8   3 1.57757 0.20464   6
   7  -8   3 1.70215 0.28623  10
   8  -8   3 17.4306 1.07099  12
   8  -8   3 17.8479 1.02038  10
   8  -8   3 17.7822 0.92624  12
   8  -8   3 18.4354 0.91114   9
   8  -8   3 17.6765 1.02653   6
   9  -8   3 58.3586 3.10272  12
   9  -8   3 59.1383 2.72342   6
   9  -8   3 58.3796 2.53954   9
   9  -8   3 59.0461 2.71025  10
  10  -8   3 5.40084 0.55680   6
  10  -8   3 4.64093 0.44434   9
  10  -8   3 4.74695 0.52099  10
  11  -8   3 -0.0055 0.26095   9
  11  -8   3 0.63707 0.29007  10
  10   7  -3 13.0484 1.02734  10
   9   7  -3 88.9912 3.95915  10
   9   7  -3 84.3525 3.93988   6
  -9  -7   3 90.4412 4.01464  12
  -9  -7   3 92.2996 3.84841  10
  -9  -7   3 91.5583 4.04994   6
  -9  -7   3 97.0342 3.88699   7
   8   7  -3 14.0105 0.85341  10
   8   7  -3 11.6663 0.91069  12
   8   7  -3 13.1270 0.82999   6
  -8  -7   3 12.9673 0.84011   6
  -8  -7   3 12.8756 0.74728  10
  -8  -7   3 14.1777 0.81322   7
  -8  -7   3 15.2602 0.91611  12
   7   7  -3 17.6514 0.96758  10
   7   7  -3 16.7257 0.96474  12
   7   7  -3 17.8550 0.94978   6
  -7  -7   3 18.2005 1.00118  12
  -7  -7   3 16.1410 1.23855  12
  -7  -7   3 16.8112 0.95237   6
   6   7  -3 9.51095 0.61112  10
   6   7  -3 10.1923 0.60304   6
   6   7  -3 10.9574 0.68427  10
   6   7  -3 8.95167 0.61490  12
  -6  -7   3 9.56268 0.64168  12
  -6  -7   3 10.8300 0.66203   7
  -6  -7   3 9.68313 0.71663   6
  -6  -7   3 9.53199 0.56180  10
  -6  -7   3 9.63081 0.61191   6
   5   7  -3 34.8492 1.62233  10
   5   7  -3 36.2415 1.57677   6
  -5  -7   3 39.3883 1.77397   7
  -5  -7   3 33.6367 1.71997   6
  -5  -7   3 32.3281 1.54160  10
  -5  -7   3 38.1383 1.67660  12
  -5  -7   3 33.4899 1.74823  12
   4   7  -3 58.8550 2.40171   6
   4   7  -3 58.9281 2.38124  10
   4   7  -3 56.7396 2.41915  12
  -4  -7   3 53.1831 2.41381   6
  -4  -7   3 56.9369 2.56245   6
  -4  -7   3 61.5098 2.41009   9
  -4  -7   3 57.7295 2.50198   7
  -4  -7   3 53.8160 2.57684  12
  -4  -7   3 57.8748 2.44394  12
  -4  -7   3 57.5656 2.41999  10
   3   7  -3 1.25963 0.15740   6
   3   7  -3 1.24632 0.16782  12
  -3  -7   3 1.41616 0.24263   6
  -3  -7   3 1.23108 0.25529  12
  -3  -7   3 1.67501 0.22937  10
  -3  -7   3 1.25544 0.18524   6
  -3  -7   3 1.33939 0.20010  12
  -3  -7   3 1.52780 0.27150   7
  -3  -7   3 1.63919 0.22724  10
  -3  -7   3 1.45024 0.18499   9
   2   7  -3 5.84661 0.32030  12
   2   7  -3 4.89295 0.38001   6
   2   7  -3 5.11488 0.31881   6
  -2  -7   3 5.45428 0.35013  12
  -2  -7   3 4.76626 0.39194   6
  -2  -7   3 5.77528 0.32513   9
  -2  -7   3 5.70241 0.35966  10
  -2  -7   3 5.34923 0.42929  12
  -2  -7   3 5.06503 0.37156  10
  -2  -7   3 5.23374 0.33037   6
   1   7  -3 0.50142 0.11602  12
   1   7  -3 0.53302 0.08530  12
   1   7  -3 0.66052 0.14625   6
  -1  -7   3 0.59315 0.12002  10
  -1  -7   3 0.44296 0.10362   6
  -1  -7   3 0.54101 0.14810  10
  -1  -7   3 0.37170 0.15027  12
  -1  -7   3 0.43780 0.14015   6
  -1  -7   3 0.41229 0.09747   9
  -1  -7   3 0.48632 0.11376  12
  -1  -7   3 0.18988 0.11339  11
   0   7  -3 28.6987 1.21147   6
   0   7  -3 28.0086 1.15107   6
   0   7  -3 27.5573 1.14248  12
   0  -7   3 28.2854 1.31785  12
   0  -7   3 29.3747 1.22361  10
   0  -7   3 26.3909 1.20668  12
   0  -7   3 30.2697 1.29896  10
   0  -7   3 29.2873 1.21914   9
   1  -7   3 19.6844 0.91586  12
   1  -7   3 18.3673 0.90355  10
   1  -7   3 18.0358 0.86354   6
   1  -7   3 19.6011 0.81819   6
   1  -7   3 19.6127 0.86576  10
   1  -7   3 19.4646 0.89811   9
   1  -7   3 19.7346 0.85685  12
   2  -7   3 5.93344 0.34669  12
   2  -7   3 5.83265 0.33560  12
   2  -7   3 6.30497 0.34602  10
   2  -7   3 5.68570 0.29152   6
   2  -7   3 5.51905 0.32652   9
   2  -7   3 4.98874 0.34385  10
   2  -7   3 5.93205 0.30330   6
   3  -7   3 28.5881 1.30916   6
   3  -7   3 31.6338 1.37448  12
   3  -7   3 32.1909 1.35556  11
   3  -7   3 31.5604 1.29101   9
   3  -7   3 31.7819 1.28911  12
   3  -7   3 28.6039 1.25087   6
   3  -7   3 32.1161 1.34568  10
   3  -7   3 28.9794 1.37955  10
   4  -7   3 11.1918 0.49748   9
   4  -7   3 9.56067 0.55481   6
   4  -7   3 10.0015 0.53166  10
   4  -7   3 9.99452 0.46555  11
   4  -7   3 9.79760 0.43993  11
   4  -7   3 11.4434 0.56487  10
   4  -7   3 11.1938 0.49988  12
   4  -7   3 9.01622 0.50297   6
   4  -7   3 9.99306 0.55412   7
   4  -7   3 10.1138 0.60354  12
   5  -7   3 203.669 7.83786   7
   5  -7   3 202.626 7.88721  10
   5  -7   3 186.798 7.78134   6
   5  -7   3 200.179 7.79179   9
   5  -7   3 190.955 7.96154  12
   5  -7   3 191.101 7.82340  10
   5  -7   3 200.438 7.93509   6
  -6   7  -3 25.0752 1.16979   6
   6  -7   3 25.6729 1.20587  10
   6  -7   3 25.2757 1.10778   6
   6  -7   3 23.8791 1.10257  10
   6  -7   3 24.1245 1.12218  12
   6  -7   3 25.2839 1.29085  12
   6  -7   3 25.9538 1.20017   7
   6  -7   3 25.5340 1.11381   9
   6  -7   3 24.2137 1.24335   6
  -7   7  -3 4.29233 0.48952   9
   7  -7   3 4.96442 0.45935   6
   7  -7   3 4.93509 0.36495   9
   7  -7   3 5.15921 0.38147  12
   7  -7   3 5.21802 0.43541  10
   7  -7   3 5.93458 0.51236  12
   7  -7   3 5.32220 0.35529   6
  -8   7  -3 18.1104 1.03847  12
   8  -7   3 19.9600 1.17514  12
   8  -7   3 19.2335 1.11387   6
   8  -7   3 18.5331 1.05416  10
   8  -7   3 19.5444 0.98360  12
   8  -7   3 19.6541 0.96246   9
   8  -7   3 19.5831 0.95077   6
   9  -7   3 0.08521 0.17351  10
   9  -7   3 0.22291 0.14458   6
   9  -7   3 0.23651 0.19126   9
  10  -7   3 0.39450 0.24354  12
  10  -7   3 0.36509 0.21328  10
  10  -7   3 0.24896 0.20613   9
  11  -7   3 10.0803 0.87848   9
  11  -7   3 8.19801 0.71853  10
  11   6  -3 4.70146 0.79822   6
  10   6  -3 9.69900 0.72924   6
  10   6  -3 7.24445 0.81259  10
 -10  -6   3 10.0715 0.69983   7
 -10  -6   3 9.61097 0.76045  12
   9   6  -3 10.4166 0.77094  12
   9   6  -3 10.4489 0.74747   6
   9   6  -3 11.2975 0.77895  10
  -9  -6   3 12.5142 0.71292   7
  -9  -6   3 11.4595 0.81699  12
   8   6  -3 5.44912 0.50880  10
   8   6  -3 6.57303 0.51607   6
   8   6  -3 6.00597 0.52929  12
  -8  -6   3 6.46202 0.55612  12
  -8  -6   3 6.99823 0.50717   7
  -8  -6   3 7.21612 0.53520   6
  -8  -6   3 6.24889 0.44291  10
   7   6  -3 1.48837 0.26778  12
   7   6  -3 1.51886 0.26961  10
   7   6  -3 1.51816 0.24842   6
  -7  -6   3 1.54605 0.26988   7
  -7  -6   3 1.25613 0.23639   6
  -7  -6   3 1.24562 0.31223  12
  -7  -6   3 1.76580 0.30394  12
   6   6  -3 128.039 4.92506  10
   6   6  -3 121.819 4.91260  12
   6   6  -3 123.738 4.88403   6
  -6  -6   3 122.196 4.93719   7
  -6  -6   3 109.088 5.03113   6
  -6  -6   3 119.684 4.84591  10
  -6  -6   3 117.303 4.93425  12
  -6  -6   3 112.256 5.07574  12
   5   6  -3 50.2652 2.22954  10
   5   6  -3 52.4367 2.14995  10
   5   6  -3 52.0826 2.12188   6
   5   6  -3 51.3614 2.14429  12
  -5  -6   3 47.4963 2.26036   6
  -5  -6   3 43.4135 2.26523  12
  -5  -6   3 52.5708 2.15915   6
  -5  -6   3 49.3996 2.18784   7
  -5  -6   3 49.9554 2.17575  12
  -5  -6   3 48.3681 2.11275  10
   4   6  -3 0.13757 0.09010   6
   4   6  -3 0.37377 0.09902  12
   4   6  -3 0.32585 0.11095  10
   4   6  -3 0.19108 0.12216  10
  -4  -6   3 0.04178 0.11400   6
  -4  -6   3 -0.0641 0.09374  10
  -4  -6   3 0.25228 0.11821   6
  -4  -6   3 0.20783 0.12298  12
  -4  -6   3 0.08164 0.11708  12
  -4  -6   3 0.25919 0.12455  10
   3   6  -3 13.6496 0.61835  10
   3   6  -3 13.3295 0.63464  12
   3   6  -3 13.2159 0.73037   6
   3   6  -3 14.1118 0.73198  10
   3   6  -3 13.2296 0.61904   6
  -3  -6   3 13.0339 0.68578  10
  -3  -6   3 13.1722 0.68911  10
  -3  -6   3 12.7602 0.76149  12
  -3  -6   3 11.1045 0.79187   6
  -3  -6   3 13.8969 0.67681  12
  -3  -6   3 12.4491 0.76401  11
  -3  -6   3 12.0594 0.64272   6
  -3  -6   3 12.9327 0.61993   9
   2   6  -3 0.27921 0.11697   6
   2   6  -3 0.38437 0.08787  12
[truncated: 791,321 more chars]
